# Supplementary material for: HIV infection results in metabolic alterations in the gut microbiota different from those induced by other diseases
Source: Sci Rep. 2016 May 18;6:26192. doi: 10.1038/srep26192 (PMC4870624; doi:10.1038/srep26192)
Supplement: Supplementary Table S1 [file srep26192-s2.xls]

## Sheet: Individual characteristics
					Table S1 Individual characteristics, clinical variables and HIV immune pathogenesis markers
UniqID	Sexual preference	Medication (ART)	Residential zone	Age	Gender	Body mass index (kg/m2)	Glucose (mg/dL)	Creatinine (mg/dL)	Total cholesterol (mg/dL)	HDL-cholesterol (mg/dL)	LDL-cholesterol (mg/dL)	Triglycerides (mg/dL)	CD4+ T-cells/uL	CD4/CD8 ratio	Nadir CD4+ T-cells/uL	%CD8+ HLA-DR+CD38+ T cells
VU1	Heterosexual	NaN	Madrid (Spain)	35	Female	33.6823	93	0.79	156	43	87	129	646	0.3719055951	646	19.24
VU2	MSM	NaN	Madrid (Spain)	46	Male	21.9475	92	1.13	195	42	120	165	335	1.4823008776	335	14.13
VU3	MSM	NaN	Madrid (Spain)	33	Male	21.0179	84	0.87	206	54	119	167	432	0.3867502213	432	17.26
VU4	MSM	NaN	Madrid (Spain)	39	Male	22.9819	83	0.96	152	50	87	76	955	0.9886128306	955	9.25
VU5	MSM	NaN	Madrid (Spain)	32	Male	26.9788	86	1.21	187	49	85	263	334	0.442384094	334	18.78
VU6	MSM	NaN	Madrid (Spain)	35	Male	22.5666	74	1.16	177	63	102	59	558	0.5349951982	558	26.93
VU7	MSM	NaN	Madrid (Spain)	34	Male	24.3096	87	1.04	164	47	89	139	898	0.7636054158	898	12.36
VU11	MSM	NaN	Madrid (Spain)	33	Male	26.41	86	0.95	140	68	61	57	597	0.6546052694	597	11.14
VU13	MSM	NaN	Madrid (Spain)	32	Male	22.6203	82	0.94	152	39	88	125	484	0.4380090535	484	8.77
VU14	MSM	NaN	Madrid (Spain)	40	Male	27.0359	79	1.21	107	41	59	36	785	0.4839704037	785	10.25
VU15	MSM	NaN	Madrid (Spain)	45	Male	28.5515	94	0.93	145	35	92	89	369	0.5523952246	369	15.99
IR1	Heterosexual	NNRTI-based	Madrid (Spain)	56	Male	23.7387	107	0.92	190	53	97	201	584	0.9636963606	284	2.58
IR2	MSM	NNRTI-based	Madrid (Spain)	34	Male	NaN	105	0.96	205	54	118	163	938	1.2590603828	465	5.49
IR3	MSM	NNRTI-based	Madrid (Spain)	44	Male	23.7524	91	1.15	214	61	133	102	600	1.25	159	3.31
IR4	MSM	NNRTI-based	Madrid (Spain)	31	Male	24.539	97	1.09	141	53	75	63	357	0.6386404037	118	2.5
IR5	MSM	NaN	Madrid (Spain)	50	Female	24.5243	88	0.79	225	75	134	78	866	1.1639784575	225	8.3
IR6	MSM	NNRTI-based	Madrid (Spain)	33	Male	20.2957	91	1.06	137	58	70	45	355	1.1794019938	265	11.28
IR7	MSM	PI-based	Madrid (Spain)	36	Male	23.2438	77	0.86	216	50	142	118	794	1.0876712799	144	8.3
IR8	MSM	NNRTI-based	Madrid (Spain)	38	Male	24.7945	93	1.12	169	47	101	106	561	0.9181669354	115	16.81
INR9	MSM	NNRTI-based	Madrid (Spain)	62	Male	24.4898	95	1.01	208	64	119	127	426	0.4696802795	127	8.8
IR10	Heterosexual	PI-based	Madrid (Spain)	47	Female	17.707	81	0.89	190	63	105	112	537	1.4513514042	248	3.84
IR11	MSM	PI-based	Madrid (Spain)	44	Male	24.529	83	1.02	181	55	106	100	667	0.9087193608	107	2.33
IR12	MSM	NNRTI-based	Madrid (Spain)	33	Male	22.4001	96	0.99	153	47	92	71	898	1.3730887175	447	3.01
IR14	MSM	NNRTI-based	Madrid (Spain)	42	Male	30.0568	89	1.07	185	63	105	87	466	1.2103896141	144	1.98
IR15	MSM	INSTI-based	Madrid (Spain)	48	Male	24.8771	75	1.16	209	37	124	242	507	1.0019762516	246	5.27
INR1	Heterosexual	PI-based	Madrid (Spain)	55	Male	25.2272	93	0.95	198	71	116	57	196	0.2006141245	128	8.74
INR2	MSM	NNRTI-based	Madrid (Spain)	41	Male	25.2473	108	1.02	206	63	126	87	311	0.7698019743	30	4.44
INR3	MSM	NNRTI-based	Madrid (Spain)	41	Male	22.7796	89	0.95	205	44	132	144	326	0.3371251225	21	4.75
INR4	MSM	NNRTI-based	Madrid (Spain)	26	Male	25.8769	94	1.01	155	54	71	151	321	0.8966480494	336	3.92
INR9	MSM	NNRTI-based	Madrid (Spain)	66	Male	26.6596	120	0.95	147	38	95	319	255	0.3669064641	171	6.35
INR10	Heterosexual	NNRTI-based	Madrid (Spain)	48	Male	27.4406	86	0.92	136	46	61	147	204	2.0399999619	225	6.28
INR13	MSM	INSTI-based	Madrid (Spain)	50	Male	26.6232	75	1.13	128	41	67	100	348	0.8900255561	134	7.02
INR15	MSM	NNRTI-based	Madrid (Spain)	48	Male	22.7596	91	1.26	148	57	78	64	271	0.6452381015	131	2.33
HIV- 1	Heterosexual	NaN	Madrid (Spain)	60	Male	20.7612	95	1.01	240	76	153	55	349	1.2464286089	NaN	4.96
HIV- 4	Heterosexual	NaN	Madrid (Spain)	28	Male	20.3288	89	1.05	217	85	118	68	645	1.0950764418	NaN	1.87
HIV- 6	Heterosexual	NaN	Madrid (Spain)	31	Male	22.2193	82	0.93	147	51	78	89	856	1.0607186556	NaN	2109
HIV- 9	Heterosexual	NaN	Madrid (Spain)	36	Male	24.2587	87	0.94	147	52	81	68	818	1.5176252127	NaN	1.08
HIV- 11	Heterosexual	NaN	Madrid (Spain)	31	Female	18.4773	95	0.87	157	74	72	53	734	1.1993464231	NaN	1.7
HIV- 12	Heterosexual	NaN	Madrid (Spain)	28	Male	23.9635	119	1.02	135	48	75	59	762	2.0876712799	NaN	1.08
HIV- 13	Heterosexual	NaN	Madrid (Spain)	67	Male	29.5834	99	1.05	201	41	129	156	1079	1	NaN	1.48
HIV- 14	Heterosexual	NaN	Madrid (Spain)	47	Female	21.5645	88	0.74	184	75	97	61	653	1.7841529846	NaN	1.25
SLE1	Heterosexual	HYDROXYCHLOROQUINE	Asturias (Spain)	43	Female	21.99	81	NaN	NaN	76	NaN	47	NaN	NaN	NaN	NaN
SLE2	Heterosexual	HYDROXYCHLOROQUINE	Asturias (Spain)	68	Female	37.91	103	NaN	NaN	81	NaN	52	NaN	NaN	NaN	NaN
SLE4	Heterosexual	HYDROXYCHLOROQUINE	Asturias (Spain)	34	Female	24.09	86	NaN	NaN	78	NaN	35	NaN	NaN	NaN	NaN
SLE5	Heterosexual	HYDROXYCHLOROQUINE	Asturias (Spain)	50	Female	35.43	92	NaN	NaN	64	NaN	51	NaN	NaN	NaN	NaN
SLE6	Heterosexual	HYDROXYCHLOROQUINE	Asturias (Spain)	35	Female	25.07	90	NaN	NaN	69	NaN	29	NaN	NaN	NaN	NaN
SLE7	Heterosexual	HYDROXYCHLOROQUINE	Asturias (Spain)	70	Female	24.05	93	NaN	NaN	51	NaN	65	NaN	NaN	NaN	NaN
SLE11	Heterosexual	HYDROXYCHLOROQUINE	Asturias (Spain)	54	Female	29.29	88	NaN	NaN	47	NaN	56	NaN	NaN	NaN	NaN
SLE12	Heterosexual	HYDROXYCHLOROQUINE	Asturias (Spain)	58	Female	26.05	86	NaN	NaN	70	NaN	45	NaN	NaN	NaN	NaN
SLE13	Heterosexual	HYDROXYCHLOROQUINE	Asturias (Spain)	40	Female	32.16	82	NaN	NaN	68	NaN	67	NaN	NaN	NaN	NaN
SLE14	Heterosexual	HYDROXYCHLOROQUINE	Asturias (Spain)	40	Female	20.93	90	NaN	NaN	105	NaN	42	NaN	NaN	NaN	NaN
SLE15	Heterosexual	HYDROXYCHLOROQUINE	Asturias (Spain)	51	Female	19.95	67	NaN	NaN	55	NaN	173	NaN	NaN	NaN	NaN
SLE16	Heterosexual	HYDROXYCHLOROQUINE	Asturias (Spain)	54	Female	27.17	80	NaN	NaN	49	NaN	92	NaN	NaN	NaN	NaN
SLE17	Heterosexual	HYDROXYCHLOROQUINE	Asturias (Spain)	46	Female	25.23	81	NaN	NaN	41	NaN	108	NaN	NaN	NaN	NaN
SLE18	Heterosexual	HYDROXYCHLOROQUINE	Asturias (Spain)	43	Female	21.15	90	NaN	NaN	57	NaN	86	NaN	NaN	NaN	NaN
SLE20	Heterosexual	HYDROXYCHLOROQUINE	Asturias (Spain)	51	Female	20.19	98	NaN	NaN	76	NaN	87	NaN	NaN	NaN	NaN
SLE21	Heterosexual	HYDROXYCHLOROQUINE	Asturias (Spain)	59	Female	33.99	83	NaN	NaN	60	NaN	76	NaN	NaN	NaN	NaN
SLE22	Heterosexual	HYDROXYCHLOROQUINE	Asturias (Spain)	64	Female	27	85	NaN	NaN	49	NaN	117	NaN	NaN	NaN	NaN
SLE26	Heterosexual	HYDROXYCHLOROQUINE	Asturias (Spain)	46	Female	27.22	98	NaN	NaN	40	NaN	141	NaN	NaN	NaN	NaN
CDAD1	Heterosexual	NaN	Valencia (Spain)	77	Male	NaN	NaN	NaN	NaN	NaN	NaN	NaN	NaN	NaN	NaN	NaN
CDAD4	Heterosexual	ANTIBIOTICS (LEVOFLOXACIN; AMOXICILINE-CLAVULANIC; IMIPENEM; METRONIDAZOL)	Valencia (Spain)	82	Female	NaN	NaN	NaN	NaN	NaN	NaN	NaN	NaN	NaN	NaN	NaN
CDAD10	Heterosexual	NaN	Valencia (Spain)	74	Male	NaN	NaN	NaN	NaN	NaN	NaN	NaN	NaN	NaN	NaN	NaN
CDAD11	Heterosexual	ANTIBIOTICS (CEFAZOLIN; METRONIDAZOL)	Valencia (Spain)	78	Male	NaN	NaN	NaN	NaN	NaN	NaN	NaN	NaN	NaN	NaN	NaN
CDAD15	Heterosexual	ANTIBIOTICS (METRONIDAZOL; IMIPENEM, VANCOMYCIN)	Valencia (Spain)	74	Male	NaN	NaN	NaN	NaN	NaN	NaN	NaN	NaN	NaN	NaN	NaN
CDAD24	Heterosexual	ANTIBIOTICS (CEFTAZIDIME; METRONIDAZOL; VANCOMYCIN)	Valencia (Spain)	41	Female	NaN	NaN	NaN	NaN	NaN	NaN	NaN	NaN	NaN	NaN	NaN
HCh6	Heterosexual	NaN	Asturias (Spain)	53	Female	27.19	93	NaN	NaN	93	NaN	69	NaN	NaN	NaN	NaN
HCh8	Heterosexual	NaN	Asturias (Spain)	56	Female	27.4	79	NaN	NaN	55	NaN	62	NaN	NaN	NaN	NaN
HCh19	Heterosexual	NaN	Asturias (Spain)	44	Female	25.24	96	NaN	NaN	60	NaN	31	NaN	NaN	NaN	NaN
HCh20	Heterosexual	NaN	Asturias (Spain)	58	Female	28.82	98	NaN	NaN	71	NaN	73	NaN	NaN	NaN	NaN
HCh26	Heterosexual	NaN	Asturias (Spain)	42	Female	30.92	98	NaN	NaN	48	NaN	132	NaN	NaN	NaN	NaN
HCh29	Heterosexual	NaN	Asturias (Spain)	47	Female	39.9	123	NaN	NaN	63	NaN	76	NaN	NaN	NaN	NaN
HCh33	Heterosexual	NaN	Asturias (Spain)	52	Female	25.95	100	NaN	NaN	56	NaN	57	NaN	NaN	NaN	NaN
HCl11	Heterosexual	NaN	Asturias (Spain)	36	Female	20.19	85	NaN	NaN	70	NaN	110	NaN	NaN	NaN	NaN
HCl13	Heterosexual	NaN	Asturias (Spain)	46	Female	24.83	80	NaN	NaN	50	NaN	44	NaN	NaN	NaN	NaN
HCl14	Heterosexual	NaN	Asturias (Spain)	59	Female	24.8	116	NaN	NaN	62	NaN	91	NaN	NaN	NaN	NaN
HCl16	Heterosexual	NaN	Asturias (Spain)	43	Female	22.18	80	NaN	NaN	62	NaN	68	NaN	NaN	NaN	NaN
HCl21	Heterosexual	NaN	Asturias (Spain)	52	Female	23.18	118	NaN	NaN	80	NaN	47	NaN	NaN	NaN	NaN
HCl22	Heterosexual	NaN	Asturias (Spain)	41	Female	23.07	88	NaN	NaN	69	NaN	60	NaN	NaN	NaN	NaN
HCl28	Heterosexual	NaN	Asturias (Spain)	40	Female	21.9	81	NaN	NaN	65	NaN	58	NaN	NaN	NaN	NaN
HCl30	Heterosexual	NaN	Asturias (Spain)	63	Female	22.68	91	NaN	NaN	55	NaN	120	NaN	NaN	NaN	NaN
HCl32	Heterosexual	NaN	Asturias (Spain)	39	Female	23.13	100	NaN	NaN	71	NaN	76	NaN	NaN	NaN	NaN
					*NaN: data not available
