# Supplementary material for: HIV infection results in metabolic alterations in the gut microbiota different from those induced by other diseases
Source: Sci Rep. 2016 May 18;6:26192. doi: 10.1038/srep26192 (PMC4870624; doi:10.1038/srep26192)
Supplement: Supplementary Table S2 [file srep26192-s3.xls]

## Sheet: Panel A (LC+)
Compound (mass@retention time)	Mass DB	Identifier	Name	Formula	VU13	VU6	VU15	VU14	VU4	VU5	VU7	VU11	VU2	VU1	VU3	IR5	IR8	IR12	IR9	IR14	IR2	IR10	IR15	IR1	IR3	IR4	IR11	IR6	IR7	INR1	INR9	INR15	INR13	INR2	INR10	INR4	INR3	CDACt+ 1	CDACt+ 4	CDACt+ 10	CDACt+ 11	CDACt+ 15	CDACt+ 24	HCh 19	HCh 20	HCh 26	HCh 29	HCh 33	HCh 6
1000.5952@5.64899					0	0	0	0	0	0	0	0	0	0	0	0	0	0	0	0	0	0	0	0	0	0	0	0	0	0	0	0	0	0	0	0	0	0	31099	0	0	0	0	0	0	0	0	0	0
1014.3923@8.81496					0	0	15651	0	0	0	0	0	0	0	0	0	0	0	0	0	0	0	0	0	0	0	0	0	0	0	0	0	0	0	0	0	0	0	0	0	0	0	0	0	0	0	0	0	0
1015.1456@8.322111					0	0	0	0	0	0	0	0	0	0	0	0	0	0	0	0	10398	0	0	0	0	0	0	0	11728	0	0	0	0	0	0	0	0	0	0	0	0	0	0	0	0	0	0	0	0
1018.8551@7.6544023					0	0	0	0	0	0	0	0	0	0	0	0	0	83655	0	0	0	58253	0	0	0	0	0	0	0	0	0	0	0	13842	0	0	0	0	0	0	0	0	0	0	0	0	0	0	0
1026.553@0.23631223					18662	0	0	0	0	0	0	0	0	0	0	0	0	0	0	0	0	0	0	0	0	0	0	0	0	0	0	0	0	0	0	0	0	0	0	0	0	0	0	38937.5	38937.5	164299	38937.5	38937.5	38937.5
1030.7231@7.1140985					0	0	25347	0	0	14882	0	0	0	0	0	33753	16447	47336	16447	50220	16447	16447	16447	16447	32894	16447	16447	16447	16447	0	0	0	0	0	0	0	0	0	0	0	0	0	0	202549	123409	479808	61704.5	61704.5	236392
1040.8887@11.116664					0	0	0	0	0	53274	0	0	0	0	0	0	0	0	0	0	0	0	0	0	0	0	0	0	0	0	0	0	0	0	0	0	12092	0	0	0	0	0	0	0	0	0	0	0	0
1042.4362@7.6431894					0	0	0	0	0	0	0	0	0	0	0	0	0	0	0	0	0	0	0	0	0	0	0	0	0	0	0	0	0	0	0	0	0	0	0	0	0	0	0	0	0	0	0	0	0
1042.6107@9.464867					0	0	0	0	0	0	0	0	0	0	0	0	0	0	0	0	0	0	0	0	0	0	0	0	0	0	0	0	0	0	0	0	0	0	0	0	0	0	0	0	0	0	0	0	0
1046.4414@7.9722524					0	0	0	0	0	0	0	0	0	0	0	0	0	0	0	0	0	0	0	0	0	0	0	0	0	0	0	0	0	0	0	0	0	0	0	0	0	0	6017	0	0	0	0	0	0
1066.4989@0.31090587					0	0	0	0	0	0	0	0	0	0	0	0	0	0	0	0	0	0	0	0	0	0	0	0	0	0	0	0	0	0	0	0	0	9608	0	0	0	0	0	0	0	0	0	0	0
1070.9105@8.804087					0	0	0	0	0	0	0	0	0	0	0	0	0	0	0	0	0	0	0	0	0	0	0	0	0	0	0	0	0	0	0	0	0	0	0	0	0	0	0	0	0	0	0	0	0
1071.769@6.8039646					0	0	0	0	0	0	0	0	0	482437	0	0	0	0	458538	0	0	0	0	0	0	0	0	0	0	0	0	0	0	0	0	0	0	0	0	0	0	0	0	0	409162	0	0	0	0
1078.5363@8.786366					0	0	0	0	0	0	0	0	0	0	0	0	0	0	0	0	0	0	0	0	0	0	0	0	0	0	0	0	0	0	0	0	0	0	0	0	0	0	0	0	0	0	0	0	9731
1079.411@8.500744					0	0	0	0	0	0	0	0	0	0	0	0	0	0	0	0	0	0	0	0	0	0	0	0	0	0	0	0	0	0	0	0	0	0	0	0	0	0	0	0	0	0	0	0	0
1080.6913@8.17017					0	0	0	0	0	14917	0	0	0	0	0	0	0	0	0	0	0	0	0	0	0	0	0	0	0	0	0	0	0	0	0	0	0	0	0	0	24187	0	0	0	0	0	0	0	0
1082.6027@9.775938					0	0	0	0	0	0	0	0	0	0	0	0	0	0	0	0	0	0	0	0	0	0	0	0	0	0	0	0	0	0	0	0	0	0	0	0	0	0	0	0	0	0	0	0	0
1104.5734@11.878878					0	0	0	0	0	14446	0	0	0	0	0	0	0	0	0	0	0	0	0	0	0	0	0	0	0	0	0	0	0	0	0	0	0	0	0	0	0	0	0	0	0	19684	0	0	0
1106.7261@14.5379505					0	0	0	0	0	0	0	0	0	0	0	0	0	0	0	0	0	0	0	0	0	0	0	22699	0	0	0	0	0	0	0	0	0	0	0	24822	0	0	0	0	0	0	0	0	0
1109.3638@8.865047					0	0	0	0	0	0	0	0	0	0	0	0	0	0	0	0	0	0	0	0	0	0	28982	0	0	0	0	0	0	0	0	0	0	0	0	0	0	0	0	0	0	0	0	0	0
1112.5977@0.26901522					0	0	0	0	0	0	0	0	0	0	0	0	0	0	0	0	0	0	0	0	0	0	0	0	0	0	0	0	0	0	0	0	0	0	0	0	0	0	0	0	0	0	0	0	0
1126.7152@7.821952					0	0	0	0	0	0	0	0	0	0	0	0	0	0	0	0	0	0	0	0	0	0	0	0	0	0	0	0	0	0	0	0	0	0	0	0	0	0	0	0	0	0	0	53416	0
1130.81@6.071472					0	0	0	0	0	0	0	0	0	0	0	0	0	0	0	0	0	0	0	0	0	0	0	0	0	0	0	0	0	0	0	0	0	0	0	0	0	0	0	126273	0	0	0	0	0
1131.7899@6.198439					0	0	0	0	0	0	0	0	0	0	0	0	0	0	0	0	0	0	0	0	9402	0	0	0	0	0	0	0	0	0	0	0	0	0	0	0	0	0	0	0	0	0	0	0	0
1134.2394@7.0003347					0	0	0	0	0	0	0	0	0	0	0	0	0	0	0	0	0	0	0	0	0	0	0	0	0	0	0	0	0	0	0	0	0	0	0	0	0	0	0	0	0	19762	0	0	0
1134.3083@7.603165					0	0	0	0	0	0	0	0	0	0	0	0	0	0	0	0	0	0	0	0	0	0	0	0	0	0	0	0	0	0	0	0	0	0	0	0	0	0	0	0	0	0	0	0	10482
1134.851@7.6704144					0	0	0	0	0	0	0	0	0	0	0	0	0	0	0	0	0	0	0	0	0	0	27546	0	0	0	0	0	0	0	0	0	0	0	0	0	0	0	0	0	103475	0	0	0	0
1138.8284@5.987231					0	0	0	0	0	0	0	0	0	0	0	0	0	0	0	0	0	0	0	0	0	0	0	0	0	0	0	0	0	0	0	0	0	0	0	0	0	0	0	0	0	0	0	0	17949
1146.575@0.2516125					0	0	0	0	0	0	0	0	0	0	0	0	0	0	0	0	0	0	0	0	0	0	0	0	0	0	0	0	0	0	0	0	0	0	0	0	0	0	0	0	0	0	0	0	0
1146.7758@0.23226506					0	0	0	0	0	0	0	0	0	0	0	0	0	0	0	0	0	0	0	0	0	0	0	0	0	0	0	0	0	0	0	0	0	0	0	0	0	0	0	0	0	0	0	0	0
1148.0542@0.22717692					0	0	0	0	0	0	0	0	0	0	0	0	0	0	0	0	0	0	0	0	0	0	0	0	0	0	0	0	0	0	0	0	0	0	0	0	0	0	0	0	0	0	0	0	0
1148.8488@0.2754616					0	0	0	0	0	0	0	0	0	0	0	0	0	0	0	0	0	0	0	0	0	0	0	0	0	0	0	0	0	0	0	0	0	0	0	0	0	0	0	0	0	0	0	0	34851
1152.9482@7.429242					0	0	0	0	0	0	0	0	0	0	0	0	0	0	0	0	0	0	0	0	0	0	0	71045	28615	0	0	52938	0	0	0	0	0	0	0	0	0	0	0	0	0	0	0	0	0
1156.6884@6.815554					0	0	0	0	0	0	0	0	0	0	0	0	0	0	0	0	0	0	0	0	0	0	0	0	0	11903	0	0	0	0	0	0	0	0	0	0	0	0	0	0	68016	0	0	0	0
1162.9142@10.616574					0	0	0	0	0	0	0	0	0	0	0	14084	0	0	16599	0	0	0	0	0	0	0	0	0	0	0	0	0	0	0	0	0	0	0	0	0	0	0	0	0	0	0	0	0	0
1168.7095@10.032684					0	0	0	0	0	0	0	23542	0	0	0	0	0	0	0	0	0	19542	0	0	0	0	0	0	30912	0	0	0	0	0	0	0	0	0	0	26332	0	0	0	13397	0	0	0	0	0
117.1153@11.485735	117,1154;	89647;	2-Diethylaminoethanol;	C6H15NO;	0	0	0	286427	0	0	0	0	0	0	0	0	0	0	0	0	0	0	0	0	0	0	0	0	0	0	0	0	0	0	0	0	0	0	0	0	0	0	0	0	0	0	0	0	0
1172.0955@6.8435225					0	0	0	0	0	0	0	0	0	0	0	0	0	0	0	0	0	0	0	0	0	0	0	0	0	0	0	0	0	0	0	0	0	0	0	0	0	0	0	0	0	0	0	0	0
1172.658@11.880999					0	0	0	0	0	0	0	0	0	0	0	0	0	0	0	0	0	0	0	0	0	0	0	0	0	0	0	0	0	0	0	0	0	0	0	0	0	0	0	0	0	23848	0	0	0
1176.3496@7.70755					0	0	0	0	0	0	0	0	0	0	0	0	0	0	0	0	20927	0	8440	0	0	0	0	0	0	0	0	0	0	0	0	0	17195	7366	0	0	0	0	0	6252.5	32695	6252.5	6252.5	6252.5	12505
1177.1003@7.6278872					0	0	0	0	0	0	0	0	0	0	0	0	0	0	0	0	0	0	0	0	0	0	0	0	0	0	0	0	0	0	0	0	0	0	0	0	0	0	0	4881.5	9763	4881.5	4881.5	17823	4881.5
1180.0435@7.8661					0	0	0	0	0	0	0	0	0	0	26922	26226	0	35554	0	0	0	0	0	0	0	0	0	0	0	5787	5787	5787	5787	5787	18574	11574	5787	0	0	20417	0	0	0	0	0	0	0	0	0
1182.8059@7.4604135					0	0	0	0	0	0	17692	0	0	0	0	0	12997	0	0	0	0	0	0	0	0	0	0	0	34013	0	0	0	20499	0	0	0	0	23237	0	0	0	0	0	0	0	0	0	0	0
1188.0844@7.8861938					0	0	0	0	0	0	0	0	0	0	27121	0	0	0	0	0	0	0	0	0	0	0	0	29531	12408	0	0	0	54924	0	0	0	0	0	0	0	15258	0	0	0	0	0	0	61753	0
1188.8058@7.173663					0	0	0	0	0	0	0	0	0	0	0	0	0	0	0	0	0	0	0	0	0	29241	0	0	0	0	0	0	0	0	0	0	0	0	0	0	0	0	0	48523.5	97047	48523.5	48523.5	806558	167613
1195.309@7.766969					0	0	0	0	0	0	0	0	0	0	0	0	0	0	10020	0	16926	0	0	0	0	0	0	0	12222	0	0	0	0	0	0	0	0	0	0	14704	0	0	0	0	0	0	0	0	0
1196.4092@8.908351					0	0	0	24004	0	0	0	0	0	0	0	0	0	0	0	0	0	0	0	0	7843	0	0	0	9999	0	0	0	0	0	0	0	0	0	0	0	0	0	0	0	0	0	0	0	0
1198.1136@6.0493484					0	0	0	0	0	0	0	0	0	0	0	0	0	0	0	0	0	0	0	0	0	0	0	0	0	0	0	0	0	0	0	0	0	0	0	0	0	0	0	0	0	0	0	0	0
1198.504@9.831813					0	0	0	0	0	0	0	0	0	0	0	0	0	0	0	0	0	0	0	0	0	0	0	0	0	0	0	0	0	0	0	0	0	0	0	0	0	0	0	0	0	0	0	0	0
1216.7468@8.733319					0	0	0	0	0	0	0	0	0	0	0	0	0	0	0	0	0	0	0	0	0	75360	0	0	0	0	0	0	0	0	0	0	23101	0	0	0	0	0	0	20643	0	0	0	0	0
1224.7543@8.913766					0	0	0	0	0	0	0	40052	0	0	0	0	0	0	0	0	0	0	0	0	55797	0	0	0	0	0	0	0	0	0	0	0	0	0	0	0	0	0	0	0	0	0	0	0	0
1228.9071@8.174303					0	0	0	0	0	0	0	0	0	0	0	0	0	0	0	0	0	0	0	0	0	0	0	0	0	0	0	0	0	0	0	0	0	252672	272110	126336	126336	279821	126336	0	0	0	0	0	0
1236.1052@7.4286985					0	0	0	0	0	0	0	0	0	0	0	0	17014	0	0	0	0	0	0	0	0	0	0	0	0	0	0	0	0	0	0	0	0	0	0	0	0	0	0	0	0	0	0	0	0
1238.224@0.36601737					0	0	0	0	0	0	0	0	0	0	0	0	0	0	0	0	0	0	0	0	0	0	0	0	0	0	0	0	0	0	0	0	0	0	0	0	0	0	0	0	0	0	0	0	0
1239.0991@8.004223					0	0	0	21943	0	0	0	0	0	0	0	0	0	0	0	0	0	0	0	0	0	0	0	0	0	0	0	0	0	0	0	0	0	0	0	0	0	0	0	0	0	0	0	0	0
1242.7799@7.8530517					23453	0	0	0	0	0	0	0	0	0	0	0	0	0	0	0	0	0	19274	0	0	0	0	0	0	0	28355	0	0	0	0	0	0	0	0	0	0	0	0	0	132053	0	0	0	0
1255.1555@7.315427					0	0	0	0	0	14773	0	0	0	0	0	12296	0	0	0	0	0	0	0	0	0	0	0	0	0	0	0	0	8103	0	0	0	0	0	0	0	0	0	0	13195	13195	26390	13195	151143	13195
1256.3452@7.431576	1256,3431; 1256,3431;	46967; 47131;	Cyanidin 3-O-[2''-O-(2'''-O-(sinapoyl) xylosyl) 6''-O-(p-O-(glucosyl) p-coumaroyl) glucoside] 5-O-glucoside; Petunidin 3-O-(6-O-(4-O-(4-O-(6-O-caffeoyl-beta-D-glucopyranosyl)-E-p-coumaroyl)-alpha-rhamnosyl)-beta-D-glucopyranoside)-5-O-beta-D-glucopyranoside;	C58H64O31; C58H64O31;	0	0	0	0	0	0	0	0	0	0	0	0	0	0	0	0	0	0	0	0	0	0	0	0	0	0	0	0	0	0	0	0	0	7555	3777.5	3777.5	3777.5	3777.5	14827	0	11622	0	0	0	0
1258.1685@0.32876116					0	0	0	0	0	0	0	0	0	0	0	0	0	0	0	0	0	0	0	0	0	0	0	0	0	0	0	0	0	0	0	0	0	0	0	0	0	0	0	0	0	0	0	0	0
1261.2085@11.095529					0	0	0	0	12000	0	0	0	0	0	0	0	0	0	0	0	0	0	0	0	0	0	0	0	0	0	0	0	0	0	0	0	0	0	0	0	0	0	0	0	12413	0	0	0	0
1264.6462@10.0552025					0	0	0	0	0	0	0	0	0	0	0	0	0	0	0	0	0	0	0	0	0	0	0	0	0	0	0	0	0	0	0	0	0	0	0	0	0	0	0	0	0	0	0	0	0
127.0996@9.991532	127,0997; 127,0997; 127,0997;	C11519; 87846; 94571;	N-Cyclohexylformamide; Nor-psi-tropine; 1-(1-Pyrrolidinyl)-2-propanone;	C7H13NO; C7H13NO; C7H13NO;	0	0	0	70945	0	0	0	0	0	0	0	0	0	47500	0	0	0	0	0	0	0	0	44078	0	0	0	0	0	0	0	0	0	0	0	0	0	0	57645	0	0	0	0	0	0	0
1278.9468@7.475265					0	0	0	0	0	0	0	0	0	23335	0	0	0	0	0	0	29087	0	0	0	0	0	0	0	0	0	0	0	34735	0	0	0	0	0	0	0	0	0	0	0	0	0	135699	0	0
128.133@0.31190437					0	0	0	0	0	0	0	0	0	0	0	0	0	0	0	0	0	0	0	0	0	0	0	0	0	0	0	0	0	0	0	0	0	0	0	0	0	0	0	0	0	0	0	0	0
1291.2482@12.2556305					0	0	0	0	0	0	0	0	0	0	0	0	0	0	0	0	0	0	0	0	0	0	0	0	0	0	0	0	0	0	0	0	0	0	0	0	0	0	0	0	0	21594	0	0	0
1300.9966@7.692483					5993	5993	32313	5993	5993	28789	5993	5993	5993	11986	5993	46001	0	0	0	11027	0	0	0	0	0	0	0	0	0	0	0	0	0	0	0	19478	0	0	0	0	0	0	0	18460.5	18460.5	18460.5	36921	46644	18460.5
1304.6332@0.25367948					0	0	0	0	0	0	0	0	0	0	0	0	0	0	11663	0	0	0	0	0	0	0	0	0	0	0	0	0	0	0	0	0	0	0	0	0	0	0	0	0	0	0	0	0	0
1309.248@11.097419					0	0	0	0	0	0	0	0	0	0	0	0	0	0	0	0	0	0	0	0	0	0	0	0	0	0	0	0	0	0	0	0	0	0	0	0	0	0	0	0	0	0	0	0	0
132.0582@0.24261004					0	0	50546	75976	0	0	0	0	0	0	0	0	0	0	0	0	0	0	0	0	0	0	0	0	85663	0	0	0	0	0	0	0	35984	0	0	0	0	0	0	0	0	0	0	144024	0
1326.647@10.775605					0	0	0	0	0	0	0	0	0	0	0	0	0	0	7442	0	0	7262	0	0	0	0	0	0	0	0	0	0	0	0	0	0	0	0	0	9441	0	0	0	13678	0	0	0	0	0
1332.9663@8.029247					0	0	0	0	0	0	0	0	0	0	0	0	0	0	0	0	0	0	0	0	0	0	0	65132	0	0	0	0	0	0	0	0	0	0	0	0	0	0	0	0	0	27778	0	0	0
1336.1345@0.22051457					0	0	0	0	0	0	0	0	0	0	0	0	0	0	0	0	0	0	0	0	0	0	0	0	0	0	0	0	0	0	0	0	0	0	0	0	0	0	0	0	0	0	0	0	37715
1338.6396@0.24950914					0	0	0	0	0	0	0	0	0	0	0	0	0	0	0	0	0	0	0	0	0	0	0	0	0	0	0	0	0	0	0	0	0	0	0	0	0	0	0	0	0	0	0	0	0
1340.9407@7.4519076					0	0	0	16696	0	0	0	0	0	0	0	0	0	0	0	0	0	0	0	29219	23771	0	0	10656	0	0	0	0	0	0	0	0	0	0	0	0	0	0	0	0	0	0	0	0	0
1348.7773@0.22076449					0	0	0	0	0	0	0	0	0	0	0	0	0	0	0	0	0	0	0	0	0	0	0	0	0	0	0	0	0	0	0	0	0	0	0	0	0	0	0	0	0	0	0	0	88192
1360.6401@0.24740693					0	0	0	0	0	0	0	0	0	0	0	0	0	0	0	0	0	0	0	0	0	0	0	0	0	0	0	0	0	0	0	0	0	0	0	0	0	0	0	0	0	0	0	0	0
1369.9089@0.21131665					0	0	0	0	0	0	0	0	0	0	0	0	0	0	0	0	0	0	0	0	0	0	0	0	0	0	0	0	0	0	0	0	0	0	0	0	0	0	0	0	0	0	0	47944	0
137.0479@0.29211873					0	0	0	0	0	0	0	0	0	0	0	0	0	0	0	336703	0	0	0	0	0	0	0	0	0	0	0	0	0	0	0	0	0	0	0	0	0	0	0	0	0	0	0	0	0
1380.5623@10.247931					0	0	0	0	0	0	0	0	0	0	0	0	0	0	0	0	0	0	12540	0	0	0	0	0	0	0	0	0	0	0	0	0	14868	0	0	0	0	0	0	0	0	0	0	0	0
1384.9232@6.7393136					0	0	0	0	0	0	0	0	0	0	0	0	0	0	0	0	0	0	0	0	0	0	0	0	0	0	0	0	0	0	0	0	0	0	0	0	0	0	0	0	0	0	0	0	0
1388.019@0.22639848					0	0	0	0	0	0	0	0	0	0	0	0	0	0	0	0	0	0	0	0	0	0	0	0	0	0	0	0	0	0	0	0	0	0	0	0	0	0	0	19177.5	19177.5	19177.5	53285	38355	19177.5
1389.1635@12.31862					0	0	0	0	0	0	25703	0	0	0	0	0	0	0	95113	0	0	0	0	0	0	0	0	0	16758	0	0	0	0	0	0	0	0	0	0	0	0	0	0	0	0	0	0	0	0
1391.0566@0.24809903					0	0	0	0	0	0	0	0	0	0	0	0	0	0	0	0	0	0	0	0	0	0	0	0	0	0	0	0	0	0	0	0	0	0	0	0	0	0	0	32836	65672	32836	32836	258900	526933
1395.2926@8.9445915					0	0	0	14679	0	0	0	0	0	0	0	0	0	0	0	0	0	0	0	0	0	0	0	0	0	0	0	0	0	0	0	0	0	0	0	0	0	0	0	0	9999	0	0	0	0
1396.9211@6.9358897					0	0	0	0	0	0	0	0	0	0	15725	0	0	0	0	0	0	0	0	0	0	0	0	0	0	0	0	0	0	0	0	0	0	0	0	0	0	0	0	0	0	31945	0	0	0
140.9765@10.787494					0	0	0	0	0	0	0	0	0	0	0	0	0	0	0	0	0	0	0	0	0	0	0	0	0	0	0	0	0	0	0	0	0	0	0	0	0	0	0	0	0	831549	0	0	0
1400.9623@7.231158					0	0	0	0	0	0	0	0	0	0	12921	0	0	0	0	0	0	0	0	0	0	0	0	0	0	0	0	0	0	0	0	0	0	0	0	0	0	0	0	0	107666	0	0	0	0
1406.3816@7.9743857					0	0	0	0	0	0	0	0	0	0	0	0	0	0	0	0	0	0	0	0	0	0	0	0	0	0	0	0	0	0	0	0	0	0	0	0	0	0	0	0	0	0	0	0	0
1410.967@10.467538					0	0	0	59414	0	0	0	0	0	0	0	0	0	0	0	0	0	0	54126	0	0	25414	0	0	0	0	0	0	0	64559	0	0	0	0	0	0	0	0	0	0	0	0	0	0	0
142.9122@0.3135183					16846	38541	16846	16846	33692	16846	16846	16846	34525	40283	43067	37257	17398.5	17398.5	40229	34797	17398.5	17398.5	17398.5	17398.5	66638	17398.5	17398.5	17398.5	17398.5	30214	39030	15107	15107	15107	40900	15107	15107	27325	36526	31138	13662.5	13662.5	13662.5	0	0	0	0	0	44754
1426.9381@7.003628					0	0	0	0	0	0	0	0	0	0	0	0	0	0	0	0	0	0	0	0	0	0	0	0	0	0	0	0	0	0	0	0	0	0	0	0	0	0	0	0	0	0	0	0	0
1440.9165@6.5303836					0	0	0	0	0	0	0	10463	0	0	0	0	0	0	0	0	0	0	0	0	0	0	0	0	0	0	0	0	0	0	0	0	0	0	0	0	11315	0	0	18428	18428	114239	18428	18428	70775
1444.6814@11.526233					0	0	0	0	0	0	0	0	0	0	0	0	0	0	0	0	0	0	0	0	0	0	0	0	0	0	0	0	0	0	0	0	0	0	0	0	0	0	0	0	0	0	22242	0	0
1456.5889@11.250529					0	0	0	0	0	0	0	0	0	0	0	0	0	0	0	0	0	0	0	0	0	0	0	0	0	0	0	0	0	0	0	0	0	0	0	0	0	0	4799	0	0	0	0	0	0
1463.3778@10.089817					0	0	0	0	0	0	0	0	0	15547	0	0	0	0	0	0	0	0	0	0	0	0	0	0	0	0	0	0	0	0	0	0	15542	0	0	0	0	0	0	0	0	0	0	0	0
1467.2699@9.31787					0	0	0	11103	0	0	0	0	12490	0	0	0	0	0	0	0	8904	0	0	0	7417	0	0	0	0	0	0	0	0	0	0	0	0	0	0	0	0	0	22291	0	0	0	0	0	0
1471.0695@14.434915					0	0	0	0	0	0	0	0	0	0	0	0	0	0	0	0	0	0	0	0	0	0	0	0	0	0	0	0	0	0	0	0	0	0	0	0	0	0	0	0	0	45561	0	0	0
1479.2379@10.2798815					0	0	0	0	0	0	0	0	0	0	0	0	0	0	0	0	0	0	0	0	0	0	0	0	0	0	0	0	0	0	0	0	0	0	0	0	0	0	0	0	42259	0	0	0	0
1482.5122@11.384377					0	0	0	0	0	0	0	0	0	0	0	0	0	0	10397	0	0	11838	0	0	0	0	0	0	0	0	0	0	0	0	0	0	0	0	0	0	0	0	0	0	0	0	0	0	0
1485.1022@7.700336					0	0	0	0	0	0	0	0	0	0	0	0	0	0	0	0	0	0	0	0	0	0	0	0	0	0	0	0	0	0	0	0	0	0	0	0	0	0	0	0	13926	0	0	0	0
1490.8524@9.943109					0	0	0	0	0	0	0	0	0	0	0	0	0	0	0	0	0	0	0	10177	0	0	0	0	0	0	0	0	0	0	0	0	0	0	0	0	0	0	0	14775	7387.5	7387.5	7387.5	35079	7387.5
1495.0883@7.610349					0	0	0	0	0	0	0	0	0	0	0	0	0	0	0	0	0	0	0	0	0	0	0	116056	0	0	0	0	0	0	0	0	0	0	0	0	0	0	0	0	0	39708	0	0	0
1501.5638@11.553939					0	0	0	0	0	0	0	0	0	0	0	0	0	0	0	0	0	0	0	0	0	0	0	0	0	0	0	0	0	0	0	0	0	0	0	0	0	0	0	0	0	0	0	0	0
1503.0128@5.6085033					0	0	0	0	0	0	0	0	0	0	0	0	0	0	0	0	0	0	0	0	0	0	0	0	0	0	0	0	0	0	0	0	0	0	0	0	0	0	0	0	0	0	0	0	87305
1508.8691@11.114718					0	0	0	10701	0	0	0	0	0	0	0	0	0	0	0	0	0	0	0	0	0	0	0	0	0	0	0	0	0	0	0	0	0	0	0	0	14304	0	0	0	0	36050	0	0	0
1511.0312@7.272599					0	0	0	0	0	0	0	0	0	0	0	0	0	0	0	0	0	0	0	0	0	0	0	0	0	0	0	0	0	30982	0	0	0	0	0	0	0	0	20299	0	0	0	0	0	0
1511.0399@8.263132					0	0	0	0	0	0	0	0	0	0	0	0	0	0	0	0	0	0	0	0	0	0	0	0	0	0	0	0	0	0	0	0	0	0	0	0	0	22902	0	0	0	92310	0	0	0
1512.6941@11.4865					0	0	0	0	0	0	7697	0	0	0	0	0	0	0	0	0	0	0	0	0	0	0	0	0	24627	0	0	0	0	0	0	0	0	0	0	7943	0	0	0	0	0	0	0	5797	0
1513.0099@7.521218					0	0	0	0	0	0	0	0	0	0	0	0	0	0	0	0	0	0	7821	0	0	0	0	0	0	0	0	0	0	0	0	0	0	20371	0	0	0	0	0	37275	37275	286718	37275	112702	121570
1514.894@10.49592					0	0	0	0	0	0	0	0	0	0	0	0	0	0	0	0	0	0	0	0	0	0	0	0	0	0	0	0	0	0	0	0	0	17051	0	0	0	0	0	0	0	110445	0	0	0
1541.6202@11.278033					0	0	0	0	0	0	0	0	0	0	0	0	0	0	0	0	0	0	0	0	0	0	0	0	0	0	0	0	0	0	0	0	0	0	0	0	0	0	0	0	9312	0	0	0	0
1548.8257@10.978229					0	0	0	0	0	0	0	6620	0	0	0	0	0	0	0	0	0	0	0	0	0	0	0	0	4770	0	0	0	0	0	0	0	0	0	0	0	0	0	0	0	46764	0	0	0	0
1572.6827@8.064548					0	0	0	0	0	0	0	0	0	0	0	0	0	0	0	0	0	0	0	0	0	0	0	0	0	0	0	0	0	0	0	0	0	0	0	0	0	0	0	0	0	13060	0	0	0
1583.3301@10.567252					0	0	0	65200	0	0	0	0	0	0	21326	0	0	0	0	0	0	0	72946	0	0	0	0	0	0	0	0	0	0	0	0	0	0	0	0	0	56270	0	0	0	0	0	0	13408	0
1590.3951@10.569854					0	0	0	0	0	0	0	0	0	0	0	0	0	0	0	0	0	0	0	0	0	0	0	0	0	0	0	0	0	0	0	0	0	0	0	0	0	0	0	0	0	0	0	0	0
1596.951@6.6050315					0	0	0	0	0	0	0	0	0	0	0	7857	0	0	0	0	0	0	0	0	0	0	0	0	0	0	0	0	0	0	0	0	0	0	0	0	0	0	0	0	0	0	0	0	56343
1613.9858@0.22372381					0	0	0	0	0	0	0	0	0	0	0	0	0	0	0	0	0	0	0	0	0	0	0	0	0	0	0	0	0	0	0	0	0	0	0	0	0	0	0	0	0	0	0	0	0
1614.6221@11.588877					0	0	0	0	0	0	0	0	0	0	0	0	0	0	0	0	0	0	0	0	0	0	0	11989	0	0	0	0	0	0	0	0	0	0	0	0	0	0	0	0	0	0	0	0	0
162.9928@7.3184605					52388	59382	61650	125517	63047.7	48490	59021	51477	54303	63047.7	55201	51299	61027	73131	65279	58527	64679	54867	62529	58783	69692	61027	29927	76226	67385	55403	54126.1	47984	47643	47099	59010	46768	74976	43715	48658	51487	44658	48374	40613	70651	36711	30807	74688	46086	63255
1622.6232@10.913855					0	0	0	0	0	0	0	0	0	0	0	0	0	0	0	0	0	0	0	0	0	0	0	0	0	0	0	0	0	0	0	0	0	0	0	0	0	0	0	0	9116	0	0	0	0
1627.3586@10.802606					0	0	0	0	0	0	0	0	16090	0	0	0	0	0	33845	0	0	0	0	0	0	0	0	0	0	0	0	0	0	0	40111	0	0	0	0	0	0	0	0	68089	0	0	0	0	0
164.1078@0.2556951					0	0	0	0	0	186278	0	0	0	166657	0	0	0	0	0	0	0	0	0	94382	0	165644	151717	0	0	65017	65017	65017	174224	65017	130034	65017	140804	274983	0	0	0	0	0	0	0	0	0	0	0
1645.3326@11.330455					0	0	0	0	0	0	0	0	0	0	0	16691	0	0	0	0	0	0	0	0	19567	0	0	0	0	0	0	0	0	0	14914	0	0	0	0	0	17101	0	0	0	0	0	0	0	0
1646.9816@7.627084					0	0	0	0	0	0	0	0	0	0	0	0	0	0	0	0	0	0	0	0	0	0	0	0	0	0	0	0	0	0	0	0	0	0	0	0	0	0	0	0	0	0	0	0	0
1651.2946@7.613267					0	0	0	0	0	0	0	0	0	0	0	0	0	0	0	0	0	0	0	0	0	0	0	0	0	0	0	0	0	0	0	0	0	0	0	0	0	0	0	0	0	0	0	0	0
1653.3568@11.267399					0	18289	0	0	0	0	0	71836	0	0	0	0	0	0	0	0	0	0	0	0	0	0	0	0	0	0	0	0	0	0	0	0	0	0	0	0	0	0	0	0	0	0	0	0	154113
1655.56@11.436904					0	0	0	0	0	0	0	0	0	15516	0	0	0	0	0	0	0	0	0	0	0	0	0	0	0	0	9094	0	0	0	0	0	0	0	0	0	0	0	0	0	0	0	0	0	0
1660.7219@11.209886					0	0	0	0	0	0	0	0	0	0	0	0	0	0	0	0	0	0	0	0	0	0	9992	0	0	0	0	6777	0	0	0	0	0	0	0	0	0	0	0	0	0	0	0	0	0
1670.9165@9.943365					0	0	0	0	0	0	0	0	0	0	0	0	0	0	0	0	0	0	0	0	0	0	0	0	24872	0	0	0	0	0	0	0	0	0	0	0	0	0	0	0	0	0	0	0	0
1676.8398@11.690862					0	0	0	0	0	0	0	0	0	0	0	0	0	0	0	0	0	0	0	0	0	0	0	0	0	0	0	0	0	0	0	0	0	0	0	0	0	0	0	54875	0	0	0	0	0
1679.55@11.377871					0	0	0	0	6617	0	0	0	0	0	0	0	0	0	0	22360	0	0	0	0	0	0	0	0	0	0	0	0	0	0	0	0	0	0	0	0	0	0	0	0	15675	0	0	0	0
1683.3431@11.316965					0	0	0	0	0	0	0	0	0	0	0	0	0	0	0	0	0	0	0	0	0	121913	0	0	0	0	0	0	0	0	0	0	9830	0	0	0	0	0	0	11725.5	62968	11725.5	11725.5	11725.5	23451
1687.4633@11.357566					0	0	0	0	0	0	0	0	0	0	0	0	0	0	0	0	0	11945	0	0	0	0	0	0	0	11017	0	0	0	0	0	0	0	0	0	0	0	0	0	0	0	54494	0	0	0
1701.119@9.081194					0	0	0	0	0	0	0	0	0	0	0	0	0	0	0	0	0	0	0	0	0	0	0	0	0	0	0	0	0	0	0	0	19049	0	0	0	0	0	0	0	0	0	0	0	0
1707.1931@9.905388					0	0	0	0	0	0	0	0	0	0	0	0	0	0	0	0	0	0	0	0	0	0	0	0	0	0	0	0	0	0	0	0	0	0	0	0	0	0	0	0	0	0	0	0	0
172.0739@2.41535	172,0736; 172,0736; 172,0735; 172,0736; 172,0736; 172,0736; 172,0736; 172,0736;	63035; 5330; 35842; 45920; 88387; 90246; 93264; 5451;	(-)-Corey Lactone Diol; 2-Octenedioic acid; 4,7-dioxo-octanoic acid; cis-4-octenedioic acid; 3-Isopropenylpentanedioic acid; Ethyl 2,4-dioxohexanoate; Diethyl fumarate; 4-Octenedioic acid;	C8H12O4; C8H12O4; C8H12O4; C8H12O4; C8H12O4; C8H12O4; C8H12O4; C8H12O4;	119302	91583	151709	109368	147252	96773	161311	97606	135916	81712	119791	311073	186525	240628	321362	200565	246510	169554	209308	353364	156560	84628	205910	124625	72127	315366	246222	229807	287971	125714	135295	117198	101141	130728	58105.5	58105.5	58105.5	58105.5	116211	0	0	0	0	25369	0
1732.9084@10.96143					0	0	0	0	0	0	0	0	0	0	0	0	0	0	0	0	12692	0	0	0	0	0	0	0	0	0	0	0	0	0	0	0	0	0	0	0	0	0	0	0	0	0	0	0	0
1740.4856@10.912118					0	0	0	0	0	0	0	0	0	0	0	0	0	0	0	0	0	0	0	0	0	0	0	0	0	0	0	0	0	0	0	0	0	0	0	0	0	0	0	0	0	0	0	0	20385
1745.7704@0.24034394					0	0	0	0	0	0	0	0	0	0	0	0	0	0	0	0	0	0	0	0	0	0	0	0	0	0	0	0	0	0	0	0	0	0	0	0	0	0	0	0	0	0	0	0	0
176.0479@4.8123927					0	0	0	379615	0	0	0	0	0	0	0	67768	0	0	0	0	0	0	0	0	0	0	0	0	0	0	0	0	0	0	0	0	0	230190	0	0	0	0	0	0	0	0	0	0	0
1767.3386@11.518903					0	17323	0	0	0	0	0	0	0	0	0	0	0	0	0	0	0	0	0	0	0	0	0	0	0	0	0	0	0	0	0	0	0	0	0	0	0	0	0	0	0	0	11870	0	0
1787.3059@10.484577					0	0	0	15744	0	0	0	0	0	0	0	0	0	0	0	0	0	0	0	0	0	0	0	0	0	0	0	22964	0	0	0	0	0	0	21159	0	0	0	0	44547	18347	9173.5	9173.5	9173.5	9173.5
183.163@0.2648517	183,1623;	C09989;	Tecostanine;	C11H21NO;	352572	265999	379036	282401	385100	366249	322467	179532	335521	405560	126418	261392	377314	242671	270689	281964	264207	234228	270351	261335	288309	363220	337957	226995	180403	355535	305325	317477	306947	299570	344765	333031	341055	266166	248960	98763	179210	301213	288323	0	0	0	38717	0	0
183.9789@10.748668					0	0	0	3268407	0	0	0	0	0	0	0	0	0	0	0	0	0	0	0	0	0	0	0	0	0	0	0	0	0	0	0	0	0	0	0	0	0	0	0	1.79545e+06	3590909	1.79545e+06	5278604	1.79545e+06	1.79545e+06
185.1784@4.5072193					74048	65820	76455	16677	84003	67723	75165	89076	71264	85661	14114	10759	70125	71549	69708.1	62409	73987	79291	67829	72587	63892	81301	79886	88440	84150	94716	73119	14277	69807	21214	80453	81664	88879	84497	67271	90808	78011	69884	103258	7546.5	15093	7546.5	23451	7546.5	7546.5
186.0665@0.33689183					0	0	0	0	0	0	0	0	0	0	0	0	0	0	0	0	0	0	0	0	0	0	0	0	0	0	0	0	0	0	0	0	0	0	0	0	0	0	0	0	0	0	0	0	0
186.0803@0.29017204					0	0	0	0	0	0	0	0	0	0	0	0	571619	0	0	0	0	0	0	0	0	0	0	0	0	0	0	0	0	0	0	0	0	0	0	0	0	0	0	308397	131850	263701	310186	131850	131850
1863.5059@11.390631					0	0	0	0	0	0	0	10653	0	0	0	0	0	0	0	0	0	0	0	14933	0	0	0	0	0	0	0	0	0	0	0	0	0	0	0	0	0	0	0	0	34122	0	0	0	0
1876.6285@10.122558					0	0	0	0	0	0	0	0	0	0	0	0	4349	6073	0	0	0	0	0	0	0	0	0	0	0	0	0	0	0	0	0	0	0	0	0	0	0	0	0	0	0	0	0	60902	0
1885.4296@10.51144					0	0	0	0	0	0	0	0	0	0	0	0	0	0	0	0	0	0	0	0	0	0	0	0	0	0	0	0	0	0	0	0	0	0	0	0	0	0	0	0	0	0	0	0	0
190.9899@7.1247215					0	0	0	0	0	0	0	0	0	0	0	0	0	0	0	0	0	0	0	0	0	0	0	0	0	0	0	0	0	0	0	0	0	0	0	0	0	0	0	0	0	0	0	112856	0
1915.0067@11.31246					0	0	0	0	0	0	0	0	0	0	0	0	0	0	0	0	0	0	0	0	0	0	0	0	14543	0	0	9573	0	0	0	0	0	0	0	0	0	0	0	0	33387	0	0	0	0
1933.3635@11.354995					0	0	0	0	0	0	0	19914	0	0	0	39472	0	0	0	0	0	0	0	12151	0	0	18425	0	0	0	0	0	0	0	0	0	0	0	17215	0	0	0	0	0	0	0	0	0	0
194.0679@0.21580975					112895	77197	112926	106343	132297	120730	85604	106343	106343	89012	120082	67810	18386	36772	94611	18386	18386	83569	57741	50586	18386	101996	18386	18386	88587	39776	39776	39776	39776	88151	79552	124135	116841	0	0	0	0	0	0	0	0	0	150469	0	0
1941.8357@11.282009					0	0	8331	0	0	0	0	12439	0	0	0	0	0	0	0	6055	0	0	0	0	0	0	0	0	12937	0	0	0	0	0	0	0	0	0	0	0	0	15634	0	0	13267	0	0	0	0
1948.9445@11.617257					0	25725	0	0	0	0	0	0	0	11811	0	10044.5	10044.5	10044.5	20089	27146	10044.5	10044.5	10044.5	10044.5	10044.5	38835	10044.5	73535	10044.5	0	0	0	0	0	0	0	0	0	0	0	0	0	0	73034	0	0	0	0	0
197.9948@10.212814					0	0	0	0	0	0	0	0	0	0	0	0	0	0	0	0	0	0	0	0	0	0	0	0	0	0	0	0	0	0	0	0	0	0	0	0	0	0	0	0	0	0	0	0	0
198.1632@6.141148					29848.5	59697	110957	29848.5	29848.5	29848.5	104478	87789	85361	94285	61409	32012	32012	64024	87109	32012	32012	32012	32012	32012	32012	105439	90955	75850	90455	39097	85136	78194	39097	95691	96630	39097	97068	67180	51215	118286	69432.2	41048	69432.2	266573	36927	81429	18463.5	18463.5	52188
1989.4529@10.6125965					0	0	0	0	0	0	0	0	0	0	0	0	0	0	0	0	0	0	0	0	0	0	0	0	0	0	0	0	0	0	0	0	0	0	0	0	0	0	0	0	0	0	0	79333	0
203.0947@0.23513053	203,0946; 203,0946; 203,0946; 203,0946; 203,0946; 203,0946;	C11284; C10615; 43255; 94211; 95910; 6485;	Indolebutyric acid; Shihunine; Methsuximide; 5-(2-Furanyl)-1,2,3,4,5,6-hexahydro-7H-cyclopenta[b]pyridin-7-one; Isosalsolidine; 3-Indolebutyric acid;	C12H13NO2; C12H13NO2; C12H13NO2; C12H13NO2; C12H13NO2; C12H13NO2;	42076	84152	42076	42076	42076	156382	313591	42076	42076	123496	108789	20246	40492	20246	103274	20246	20246	211103	20246	20246	263793	20246	20246	20246	20246	18412.5	18412.5	18412.5	36825	18412.5	67164	18412.5	304011	0	0	0	0	0	0	0	0	462996	0	0	0
204.0511@0.26139885					0	0	0	0	0	0	0	0	0	0	0	0	0	0	0	0	0	0	0	0	0	0	0	0	0	0	0	0	0	0	0	0	0	0	0	0	0	0	0	0	0	0	0	0	0
209.1051@0.23738772					0	0	0	0	0	0	0	0	0	0	0	0	0	0	0	0	0	0	0	0	0	0	0	0	0	0	0	0	0	0	0	0	0	0	0	0	0	0	0	0	0	307889	0	0	0
211.0151@7.676852					0	0	0	40849	0	0	0	0	0	0	0	0	0	0	0	25118	0	0	20157	0	0	0	0	0	0	32954	0	0	0	0	0	0	0	0	0	0	0	21835	0	13470	13470	13470	26940	13470	13470
211.2305@10.618558					0	0	0	0	0	0	0	0	0	0	0	0	0	0	0	0	0	0	0	0	0	0	0	0	0	0	0	0	0	0	0	0	0	0	0	0	0	0	0	0	0	0	0	0	0
214.1725@5.173144					0	0	0	0	0	0	0	0	0	0	0	0	0	0	0	0	0	0	0	0	0	0	0	0	0	0	0	0	0	0	0	0	0	0	0	0	0	0	0	50235	47197	55430	42197	35426	48206
214.1729@7.112142					0	0	0	0	0	0	0	0	0	0	0	0	0	0	0	0	0	0	0	0	0	0	0	0	0	0	0	0	0	0	0	0	0	0	0	0	0	0	0	0	0	0	0	32167	0
216.188@6.7028594					0	0	0	0	0	0	0	0	0	0	20491	0	0	0	0	0	0	51935	0	223736	0	0	0	0	0	0	0	0	0	0	0	0	0	0	0	0	0	0	0	11754	11754	23508	11754	11754	11754
223.1214@7.5314445	223,1208; 223,1208; 223,1208; 223,1208; 223,1208;	C13138; C12058; 44293; 2335; C16704;	beta-Butoxyethyl nicotinate; Cerulenin; BUFEXAMAC; Rimiterol; Anhalonidine;	C12H17NO3; C12H17NO3; C12H17NO3; C12H17NO3; C12H17NO3;	0	0	0	1489487	0	0	0	0	0	0	0	0	0	0	0	0	0	0	0	0	0	0	0	629725	0	0	0	0	0	0	0	0	0	0	0	0	0	0	0	539052	768705	689975	651313	764130	727028
224.1251@9.041491					0	0	0	0	0	0	0	0	0	0	0	0	0	0	0	0	0	0	0	0	0	0	70062	0	0	0	0	0	0	0	0	0	0	0	0	0	0	0	0	0	0	0	0	0	0
225.1007@0.70205134					0	0	0	0	0	0	0	0	0	0	0	0	0	0	0	0	0	0	0	0	0	0	0	0	0	0	0	0	0	0	0	0	0	0	0	0	0	0	0	0	0	11697	0	0	0
231.1236@0.260349	231,1235; 231,1235; 231,1235;	1956; C06996; 2680;	Dexfenfluramine; Fenfluramine; (±)Fenfluramine;	C12H16F3N; C12H16F3N; C12H16F3N;	0	0	0	0	0	0	0	0	0	0	0	0	0	0	0	0	0	0	0	0	0	0	0	0	0	0	0	44944	0	0	0	0	0	0	0	0	44479	0	0	0	0	0	0	0	0
233.941@0.36585847					271316	585727	881733	926350	522856	667248	731470	662769	814762	725609	549891	608982	783593	924972	908849	816304	632174	908198	370832	806987	746030	903261	771301	897096	891728	755379	680479	781651	789496	384644	563380	787172	591947	651693	712353	969849	612445	840553	782543	0	0	0	31495	0	0
235.1491@0.24435002					0	0	0	0	0	0	0	0	0	0	0	0	0	0	0	0	0	0	0	0	0	0	0	0	0	0	0	0	0	0	0	0	0	0	0	0	0	0	0	0	0	0	0	0	199768
235.2302@9.931369					0	0	0	0	0	0	0	0	0	0	0	0	0	0	0	0	0	0	0	0	0	0	0	0	0	0	0	0	0	0	0	0	0	0	0	0	0	0	0	0	0	0	0	0	0
237.2217@0.24975964					0	0	0	0	0	0	0	0	0	0	0	0	0	0	0	0	0	0	0	0	0	0	0	0	0	0	0	0	0	0	0	0	0	0	0	0	0	0	0	0	0	0	0	0	0
238.9983@12.141666					0	0	0	0	0	0	0	55828	52156	0	0	0	0	0	0	0	9511	0	0	0	0	0	0	78898	65388	0	0	0	0	0	0	0	0	0	0	0	5470	0	0	0	0	0	0	0	0
241.0659@3.7510052					0	0	0	0	0	0	0	0	0	0	0	0	0	0	0	0	0	0	0	0	0	0	0	0	0	0	0	0	0	0	0	0	0	0	0	0	0	0	0	0	0	0	0	0	0
247.9975@0.31185123					0	0	0	0	0	0	0	0	0	0	0	0	0	0	0	0	0	0	0	0	0	0	0	0	0	0	0	0	0	0	0	0	0	0	0	0	0	0	0	0	0	0	0	0	0
248.2129@0.27192038					0	0	0	0	0	0	0	0	0	0	0	0	0	0	0	0	0	0	0	0	0	0	0	0	0	0	0	0	0	0	0	0	0	0	0	0	0	0	0	97891	117406	121723	75646	108592	101166
252.1222@0.28979546					0	0	0	0	0	0	0	0	0	0	0	0	0	0	0	0	0	0	0	0	0	0	0	0	0	0	0	0	0	0	0	0	0	0	0	0	0	0	0	0	0	0	0	0	621556
252.2456@8.955919	252,2453; 252,2453; 252,2453; 252,2453; 252,2453; 252,2453; 252,2453; 252,2453; 252,2453; 252,2453; 252,2453; 252,2453; 252,2453; 252,2453; 252,2453; 252,2453; 252,2453; 252,2453;	46121; 46484; 46496; 46497; 46498; 46499; 46503; 46515; 85269; 95743; LMFA12000189; LMFA12000190; LMFA12000191; LMFA12000192; LMFA12000193; LMFA12000264; LMFA12000266; LMFA12000271;	2,6,8,12-Tetramethyl-2,4-tridecadien-1-ol; 14-Methyl-8E-hexadecenal; 14R-Methyl-8E-hexadecenal; 14R-Methyl-8Z-hexadecenal; 14S-Methyl-8E-hexadecenal; 14S-Methyl-8Z-hexadecenal; 14Z-Methyl-8-hexadecenal; 9Z-Heptadecenal; 13-heptadecyn-1-ol; 8-Heptadecenal; 10Z-Heptadecen-2-one; 6Z-Heptadecen-2-one; 1,16-Heptadecadien-3-one; 10-Heptadecen-2-one; 16-Heptadecen-2-one; 5-Ethyl-2-pentadecen-4-one; 7-Et…	C17H32O; C17H32O; C17H32O; C17H32O; C17H32O; C17H32O; C17H32O; C17H32O; C17H32O; C17H32O; C17H32O; C17H32O; C17H32O; C17H32O; C17H32O; C17H32O; C17H32O; C17H32O;	0	0	0	32603	0	0	0	0	0	0	0	0	0	0	0	0	0	0	0	0	0	0	0	0	0	0	0	0	0	0	0	0	0	0	0	0	0	0	0	0	0	0	0	0	0
253.2404@4.27089					0	0	0	0	0	0	0	0	0	0	0	0	0	0	0	21913	0	0	0	0	0	0	0	0	0	38086	0	0	0	0	0	0	0	0	0	0	0	0	0	10801	0	0	0	0	0
255.1162@0.31035265					0	0	0	0	0	0	0	0	0	0	0	0	0	0	0	0	0	0	0	0	0	0	0	0	0	0	0	0	0	0	0	0	0	0	0	0	0	0	0	0	0	0	0	0	217844
255.2561@10.252518	255,2562; 255,2562;	62905; LMFA08010009;	Palmitic amide; Palmitamide;	C16H33NO; C16H33NO;	0	0	0	0	0	0	0	0	0	0	0	0	0	0	0	0	0	0	0	0	0	0	0	21609	0	0	0	0	0	0	0	0	0	0	0	0	0	0	0	0	42315	0	0	0	0
256.2042@5.140826					0	0	0	0	0	0	0	0	0	0	0	0	0	0	0	0	0	0	0	0	0	0	0	0	0	0	0	0	0	0	0	0	0	0	13986	0	0	0	0	0	0	0	0	0	0
256.2083@10.129687					0	0	0	0	0	0	0	0	0	0	0	0	0	0	0	0	0	0	0	0	0	0	0	0	0	0	0	0	0	0	0	0	0	0	0	0	0	0	0	0	0	0	0	0	0
256.2179@10.196902					0	0	0	22197	0	0	0	0	0	0	0	0	0	0	0	0	0	10229	0	0	0	0	0	0	0	0	0	0	0	0	0	0	0	0	0	0	0	0	0	0	25450	0	0	0	0
256.2408@8.153213					0	0	0	0	0	0	0	0	0	0	0	0	0	0	0	0	0	0	0	0	0	0	0	0	0	0	0	0	0	0	0	0	0	0	0	0	0	0	0	0	0	0	0	0	0
257.2724@5.2311225					4800	4800	32891	4800	4800	15892	4800	4800	4800	9600	4800	45784	11953.5	11953.5	23907	11953.5	11953.5	11953.5	11953.5	11953.5	11953.5	171086	427657	25394	11953.5	8614	4307	414090	4307	21836	4307	4307	4307	9307	9307	9307	9307	19219	18614	7135	7135	7135	20632	7135	7135
258.0287@0.2385164					0	0	0	0	0	0	0	0	0	0	0	0	0	0	0	0	0	0	0	0	0	0	0	0	0	0	0	0	0	0	0	0	0	0	0	0	0	0	0	0	0	0	0	0	0
261.1369@5.8025846	261,1365; 261,1365; 261,1365; 261,1365;	C10626; 85092; C10853; C15462;	Zinnimidine; Santonine Oxime; Cochlearine; cis-1,3,4,6,7,11b-Hexahydro-9-methoxy-2H-benzo[a]quinolizine-3-carboxylic acid;	C15H19NO3; C15H19NO3; C15H19NO3; C15H19NO3;	104806	171983	119553	129848	125760	133601	227143	149213	127064	224131	155420	136678	176201	153955	101967	172908	174072	180480	195530	149894	160328	227497	178487	193165	157297	146799	157000	179458	199337	192869	198482	185433	145317	213412	155126	155026	230943	167686	156276	0	0	0	40865	0	0
262.0494@4.215542					22804	6186.5	23702	6186.5	21890	12373	27547	6186.5	23398	6186.5	23098	15258	17033	18914.8	17092	15710	13962	15434	26231	22629	16245	24069	23638	23814	14778	22876	7912	7912	7912	16442	15824	7912	7912	14624	20427.2	24984	27091	13578	21859	3909.5	7819	3909.5	13199	3909.5	3909.5
262.1766@9.356859					0	47201	0	0	0	0	0	24761	0	0	0	0	0	0	0	16408	0	0	0	0	0	0	0	0	0	0	0	22361	0	0	0	0	0	0	0	15745	0	0	0	0	0	0	0	0	37665
263.186@0.24317986					0	0	0	0	0	0	0	0	0	0	0	0	0	0	0	0	0	0	0	0	0	0	0	0	0	0	0	0	14171	0	0	0	0	0	0	0	0	0	0	0	105953	0	0	0	0
263.2615@4.908711					0	0	0	0	0	0	0	0	0	0	0	0	0	0	0	0	0	0	0	0	0	0	0	0	0	0	0	0	0	0	0	0	0	0	0	0	0	0	0	0	0	0	0	0	0
264.2475@11.004333					0	0	0	28160	0	0	0	0	0	0	0	0	0	0	0	0	0	0	0	0	0	0	0	0	0	0	0	0	0	0	0	0	0	0	0	0	0	0	0	119160	0	0	0	0	0
266.0899@0.2572645					0	0	0	0	0	0	0	0	0	0	0	0	0	0	0	0	0	0	0	0	0	0	0	0	0	0	0	0	0	0	0	0	0	0	0	0	0	0	0	0	0	0	0	0	0
266.2614@7.5780735	266,261; 266,261; 266,261; 266,261; 266,261; 266,261; 266,261; 266,261; 266,261; 266,261; 266,261; 266,261; 266,261; 266,261; 266,261; 266,261; 266,261; 266,261; 266,261;	36504; 36505; 36514; 36617; 36618; 46165; 46168; 46516; 46517; 46518; 46522; 46523; 46524; 75270; 75271; 75280; 92388; LMFA12000199; LMFA12000285;	3Z,13Z-octadecadien-1-ol; 3E,13Z-octadecadien-1-ol; 2E,13Z-octadecadien-1-ol; 9-octadecenal; 11-octadecenal; 2Z,13Z-Octadecadien-1-ol; 9,12-Octadecadien-1-ol; 13E-Octadecenal; 14E-Octadecenal; 2E-Octadecenal; 11Z-Octadecenal; 13Z-Octadecenal; 9Z-Octadecenal; octadecan-3Z,13Z-dien-1-ol; octadecan-3E,13Z-dien-1-ol; octadecan-2E,13Z-dien-1-ol; 2-Tetradecylcyclobutanone; 7Z-Octadecen-11-one; 6,7-Epox…	C18H34O; C18H34O; C18H34O; C18H34O; C18H34O; C18H34O; C18H34O; C18H34O; C18H34O; C18H34O; C18H34O; C18H34O; C18H34O; C18H34O; C18H34O; C18H34O; C18H34O; C18H34O; C18H34O;	0	0	0	0	0	0	0	0	0	0	0	0	0	0	0	0	0	0	0	0	0	0	0	0	0	0	0	0	0	0	0	0	0	0	0	0	0	0	0	2121966	50991.5	169753	1666345	50991.5	101983
268.0281@11.892016					0	0	0	0	0	0	0	0	0	0	0	0	0	0	0	0	0	0	0	0	0	0	0	0	0	0	0	0	0	0	0	0	0	0	0	0	0	21254	0	14867	0	0	0	0	0
268.1952@8.709735					0	0	0	0	0	0	0	0	0	0	0	0	0	0	0	0	0	0	0	0	0	0	23435	0	0	0	0	0	0	0	0	0	69595	0	0	0	0	0	0	0	0	0	0	0	0
270.0845@8.770055					23087	0	0	0	0	0	0	26760	0	0	0	0	0	0	0	0	0	0	0	0	0	0	0	0	0	0	0	0	0	35295	0	0	0	0	0	0	0	0	0	0	0	25917	0	0	0
272.2507@5.746943					0	33853	0	0	0	0	0	0	0	0	0	0	0	0	0	13858	0	0	0	0	0	0	0	76138	69230	163338	0	0	0	0	0	0	0	0	0	0	0	0	0	36093	13196.5	13196.5	37437	13196.5	26393
278.0584@0.29276544					0	0	0	0	0	0	30297	0	0	0	0	0	0	0	0	0	0	0	0	0	0	0	0	0	0	0	0	0	0	0	0	0	0	0	0	0	0	0	0	0	0	0	0	0	0
280.2407@8.976354	280,2402; 280,2402; 280,2402; 280,2402; 280,2402; 280,2402; 280,2402; 280,2402; 280,2402; 280,2402; 280,2402; 280,2402; 280,2402; 280,2402; 280,2402; 280,2402; 280,2402; 280,2402; 280,2402; 280,2402; 280,2402; 280,2402; 280,2402; 280,2402; 280,2402; 280,2402; 280,2402; 280,2402; 280,2402; 280,2402; 280,2402; 280,2402; 280,2402; 280,2402; 280,2402; 280,2402; 280,2402; 280,2402; 280,2402; 280,2402;…	34801; 58291; 24063; C08282; 35229; C08321; 62957; C08459; 34797; C01595; 191; C04056; 34634; 34635; 34788; 34789; 34790; 34791; 34792; 34793; 34794; 34795; 34798; 34799; 34800; 34802; 34803; 34804; 34961; 34962; 34963; 34964; 34965; 34966; 34967; 34968; 34969; 34970; 34971; 34972; 34973; 34974; 34975; 34976; 34977; 34978; 34979; 34980; 34981; 34982; 34983; 34984; 34985; 34986; 34987; 34988; 3498…	10(E),12(Z)-Conjugated Linoleic Acid; 10E,12Z-Octadecadienoic acid; 9(Z),11(E)-Conjugated Linoleic Acid; Chaulmoogric acid; 17-Octadecynoic Acid; Malvalic acid; Linoelaidic Acid; Stearolic acid; 9(E),11(E)-Conjugated Linoleic Acid; Linoleate; Linoleic acid; 9-cis,11-trans-Octadecadienoate; 16-methyl-6Z,9Z-heptadecadienoic acid; 16-methyl-9Z,12Z-heptadecadienoic acid; 5Z,12Z-otadecadienoic acid; 5…	C18H32O2; C18H32O2; C18H32O2; C18H32O2; C18H32O2; C18H32O2; C18H32O2; C18H32O2; C18H32O2; C18H32O2; C18H32O2; C18H32O2; C18H32O2; C18H32O2; C18H32O2; C18H32O2; C18H32O2; C18H32O2; C18H32O2; C18H32O2; C18H32O2; C18H32O2; C18H32O2; C18H32O2; C18H32O2; C18H32O2; C18H32O2; C18H32O2; C18H32O2; C18H32O2; C18H32O2; C18H32O2; C18H32O2; C18H32O2; C18H32O2; C18H32O2; C18H32O2; C18H32O2; C18H32O2; C18H32O2;…	0	0	0	0	0	0	0	0	0	0	0	0	0	0	0	0	0	0	0	0	0	0	0	0	0	0	0	0	0	0	0	0	0	0	0	0	0	0	0	0	0	0	0	0	0
280.241@8.63869					0	0	0	87419	0	0	0	0	0	0	0	0	0	0	0	0	0	0	0	0	0	0	48353	0	0	0	0	0	0	0	0	0	0	0	0	0	0	0	0	0	0	0	0	0	0
282.258@5.232568					0	0	0	83485	0	0	0	0	0	0	0	0	0	0	0	0	35402	0	0	0	0	0	0	0	0	0	0	0	0	0	0	0	0	0	0	0	22570	0	0	48683	24341.5	24341.5	57578	24341.5	24341.5
284.109@2.9378757					0	0	0	0	0	0	0	0	0	0	0	0	0	0	0	0	0	0	0	0	0	0	0	0	0	0	0	0	0	0	0	0	0	0	0	0	0	0	0	0	0	0	0	0	0
284.2353@10.710811					0	0	0	0	0	0	0	0	0	0	0	0	0	0	0	0	0	0	0	0	0	0	0	0	0	0	0	0	0	0	0	0	0	0	0	0	0	0	0	0	0	0	0	0	0
284.2354@9.695394	284,2351; 284,2351; 284,2351; 284,2351; 284,2351; 284,2351; 284,2351; 284,2351; 284,2351; 284,2351;	C13792; C13946; C14996; 35753; 35797; 35798; 35799; 43517; 65441; 93340;	2-Methoxy-5Z-hexadecenoic acid; 2-Methoxy-6Z-hexadecenoic acid; 12-(2,3-Dihydroxycyclopentyl)-2-dodecanone; 9-Keto heptadecylic acid; 16-oxo-heptadecanoic acid; 2-oxo-heptadecanoic acid; 3-oxo-heptadecanoic acid; AVOCADYNE; Tanikolide; Muricatacin;	C17H32O3; C17H32O3; C17H32O3; C17H32O3; C17H32O3; C17H32O3; C17H32O3; C17H32O3; C17H32O3; C17H32O3;	0	0	0	45923	0	0	0	0	0	0	0	0	0	0	0	0	0	0	0	0	0	0	0	0	0	0	0	0	0	0	0	0	0	0	0	0	0	0	0	0	0	0	0	0	0
284.2356@9.926038	284,2351; 284,2351; 284,2351; 284,2351; 284,2351; 284,2351; 284,2351; 284,2351; 284,2351; 284,2351;	C13792; C13946; C14996; 35753; 35797; 35798; 35799; 43517; 65441; 93340;	2-Methoxy-5Z-hexadecenoic acid; 2-Methoxy-6Z-hexadecenoic acid; 12-(2,3-Dihydroxycyclopentyl)-2-dodecanone; 9-Keto heptadecylic acid; 16-oxo-heptadecanoic acid; 2-oxo-heptadecanoic acid; 3-oxo-heptadecanoic acid; AVOCADYNE; Tanikolide; Muricatacin;	C17H32O3; C17H32O3; C17H32O3; C17H32O3; C17H32O3; C17H32O3; C17H32O3; C17H32O3; C17H32O3; C17H32O3;	0	0	0	0	0	0	0	0	0	0	0	0	0	0	0	0	0	0	0	0	0	0	0	0	0	0	0	0	0	0	0	0	0	0	0	0	0	0	0	0	0	0	0	0	0
284.2357@6.221465	284,2351; 284,2351; 284,2351; 284,2351; 284,2351; 284,2351; 284,2351; 284,2351; 284,2351; 284,2351;	C13792; C13946; C14996; 35753; 35797; 35798; 35799; 43517; 65441; 93340;	2-Methoxy-5Z-hexadecenoic acid; 2-Methoxy-6Z-hexadecenoic acid; 12-(2,3-Dihydroxycyclopentyl)-2-dodecanone; 9-Keto heptadecylic acid; 16-oxo-heptadecanoic acid; 2-oxo-heptadecanoic acid; 3-oxo-heptadecanoic acid; AVOCADYNE; Tanikolide; Muricatacin;	C17H32O3; C17H32O3; C17H32O3; C17H32O3; C17H32O3; C17H32O3; C17H32O3; C17H32O3; C17H32O3; C17H32O3;	0	0	0	0	0	0	0	0	0	0	0	0	0	0	0	0	0	30551	0	0	0	0	0	38475	0	0	0	0	0	0	0	0	0	0	0	0	56583	0	0	0	0	0	0	0	0
284.2358@9.322065	284,2351; 284,2351; 284,2351; 284,2351; 284,2351; 284,2351; 284,2351; 284,2351; 284,2351; 284,2351;	C13792; C13946; C14996; 35753; 35797; 35798; 35799; 43517; 65441; 93340;	2-Methoxy-5Z-hexadecenoic acid; 2-Methoxy-6Z-hexadecenoic acid; 12-(2,3-Dihydroxycyclopentyl)-2-dodecanone; 9-Keto heptadecylic acid; 16-oxo-heptadecanoic acid; 2-oxo-heptadecanoic acid; 3-oxo-heptadecanoic acid; AVOCADYNE; Tanikolide; Muricatacin;	C17H32O3; C17H32O3; C17H32O3; C17H32O3; C17H32O3; C17H32O3; C17H32O3; C17H32O3; C17H32O3; C17H32O3;	0	0	0	0	0	0	0	0	0	0	0	0	0	0	0	0	0	0	0	0	0	0	0	0	0	0	0	0	0	0	0	0	0	0	0	0	0	0	0	0	0	0	0	0	0
284.2508@7.1124883					0	0	0	0	0	92914	0	104823	0	0	0	19132	19132	19132	19132	19132	19132	50974	51120	19132	19132	38264	19132	106989	19132	0	0	0	0	0	0	0	0	0	0	0	0	0	0	1569308	1346936	1412979	1464064	1187078	1143379
285.3033@5.458988	285,3032;	53932;	Spisulosine;	C18H39NO;	0	0	0	0	0	0	0	0	0	0	0	0	0	0	0	0	0	0	0	0	0	0	0	0	0	0	0	0	0	0	0	0	0	0	0	0	0	0	0	221718	7568.5	15137	7568.5	7568.5	7568.5
287.2452@11.193365					0	0	0	0	0	0	0	0	0	0	0	0	0	0	0	0	0	0	0	0	0	0	0	0	0	0	0	0	0	0	0	0	27687	0	0	0	0	0	0	0	0	0	0	0	0
288.2457@6.8904023					0	0	0	0	0	0	0	0	0	0	0	0	0	0	0	0	0	0	0	0	0	0	0	0	0	0	0	0	0	0	0	0	0	0	0	0	0	0	0	0	0	0	0	19648	0
290.0773@3.171598					0	0	0	0	0	0	0	0	0	0	0	0	0	0	0	0	0	0	0	0	0	0	0	0	0	0	0	0	0	0	0	0	0	0	0	0	0	0	0	15233	5658	16961	5658	11316	11322
290.8826@7.733947					0	0	0	0	0	0	0	0	0	0	0	0	0	0	0	0	0	0	0	0	0	0	0	0	0	0	31319	0	0	0	0	0	0	0	0	0	0	0	0	0	0	0	52715	0	0
292.2403@7.6787057	292,2402; 292,2402; 292,2402; 292,2402; 292,2402; 292,2402; 292,2402; 292,2402; 292,2402; 292,2402; 292,2402; 292,2402; 292,2402; 292,2402; 292,2402; 292,2402; 292,2402; 292,2402; 292,2402; 292,2402; 292,2402; 292,2402; 292,2402; 292,2402; 292,2402; 292,2402; 292,2402; 292,2402; 292,2402; 292,2402; 292,2402; 292,2402; 292,2402;	44938; 57814; 5538; C07632; LMST02020052; LMST02020053; 44776; 45141; 45017; C10800; C12525; C01090; C02159; C03050; C03051; C03176; C03852; C14975; C15288; 35661; 5358; 5372; 5401; 5446; 5479; 43953; 44081; 57815; 63341; 74667; 84291; LMFA07010543; LMST02020077;	γ-Linolenic Acid methyl ester; 5β-androstane-3α,17β-diol; 5α-Androstane-3α,17β-diol; Androstanediol; 3alpha-androstanediol; 3beta-androstanediol; Methyl linolenate; Pinolenic Acid methyl ester; 9(Z),11(E),13(E)-Octadecatrienoic Acid methyl ester; Grevillol; 5alpha-Androstan-3beta,17beta-diol; 16alpha-Hydroxysteroid; Hydroxysteroid; 16beta-Hydroxysteroid; 17beta-Hydroxysteroid; Steroid hydroperoxi…	C19H32O2; C19H32O2; C19H32O2; C19H32O2; C19H32O2; C19H32O2; C19H32O2; C19H32O2; C19H32O2; C19H32O2; C19H32O2; C19H32O2; C19H32O2; C19H32O2; C19H32O2; C19H32O2; C19H32O2; C19H32O2; C19H32O2; C19H32O2; C19H32O2; C19H32O2; C19H32O2; C19H32O2; C19H32O2; C19H32O2; C19H32O2; C19H32O2; C19H32O2; C19H32O2; C19H32O2; C19H32O2; C19H32O2;	0	0	0	32452	0	0	0	0	0	0	0	0	0	0	0	0	0	0	0	0	0	0	0	0	0	0	0	0	0	0	0	0	0	0	0	0	0	0	0	214176	228865	205599	217140	221560	209926
294.2546@7.1657248					0	0	0	0	0	0	0	0	0	0	0	0	0	0	0	0	0	0	0	0	0	0	0	0	0	0	0	0	0	0	0	0	0	0	0	0	0	0	0	248797	623481	808118	549154	555067	553514
295.2487@0.23301323					120726	0	0	0	0	0	0	0	0	0	0	0	0	0	0	0	0	0	0	0	0	0	0	0	0	0	0	0	72946	0	0	0	0	0	0	0	0	0	0	0	0	0	0	0	0
296.2359@8.173092					0	0	0	353392	0	0	0	0	0	0	0	0	0	0	0	0	0	0	0	0	0	0	0	0	0	0	0	0	0	0	0	0	0	0	0	0	0	0	0	0	0	0	0	0	0
296.2717@11.280708	296,2715; 296,2715; 296,2715; 296,2715; 296,2715; 296,2715; 296,2715; 296,2715; 296,2715; 296,2715; 296,2715; 296,2715; 296,2715; 296,2715; 296,2715; 296,2715; 296,2715; 296,2715; 296,2715; 296,2715; 296,2715; 296,2715; 296,2715; 296,2715; 296,2715; 296,2715; 296,2715; 296,2715; 296,2715; 296,2715; 296,2715; 296,2715; 296,2715; 296,2715; 296,2715;	C03425; 44777; 45222; 45353; C13787; C13838; 34568; 34569; 34680; 34765; 35025; 35026; 35027; 35028; 35953; 45891; 45899; 46379; 73695; 73752; 73795; 73796; 73811; 74031; 74033; 74393; 74421; 74422; 74423; 74443; 74447; 90855; LMFA07010599; LMFA07010670; LMFA12000270;	Oleic acid methyl ester; Methyl oleate; cis-12-Octadecenoic Acid methyl ester; Phytomonic Acid; 17-Methyl-6Z-octadecenoic acid; Lactobacillic acid; 4-heptyl-2-methyl-2-undecenoic acid; 2,5-dimethyl-2-heptadecenoic acid; 10-methylene-octadecanoic acid; 2-nonadecenoic acid; 10E-nonadecenoic acid; 10Z-nonadecenoic acid; 7E-nonadecenoic acid; 7Z-nonadecenoic acid; 11R,12S-methylene-octadecanoic acid;…	C19H36O2; C19H36O2; C19H36O2; C19H36O2; C19H36O2; C19H36O2; C19H36O2; C19H36O2; C19H36O2; C19H36O2; C19H36O2; C19H36O2; C19H36O2; C19H36O2; C19H36O2; C19H36O2; C19H36O2; C19H36O2; C19H36O2; C19H36O2; C19H36O2; C19H36O2; C19H36O2; C19H36O2; C19H36O2; C19H36O2; C19H36O2; C19H36O2; C19H36O2; C19H36O2; C19H36O2; C19H36O2; C19H36O2; C19H36O2; C19H36O2;	0	0	0	0	0	0	0	0	0	0	0	0	0	0	0	0	0	0	0	0	0	0	0	0	0	0	0	0	0	0	0	0	0	0	0	0	0	0	0	289180	244795	287554	247038	254661	222277
296.2717@6.856773	296,2715; 296,2715; 296,2715; 296,2715; 296,2715; 296,2715; 296,2715; 296,2715; 296,2715; 296,2715; 296,2715; 296,2715; 296,2715; 296,2715; 296,2715; 296,2715; 296,2715; 296,2715; 296,2715; 296,2715; 296,2715; 296,2715; 296,2715; 296,2715; 296,2715; 296,2715; 296,2715; 296,2715; 296,2715; 296,2715; 296,2715; 296,2715; 296,2715; 296,2715; 296,2715;	C03425; 44777; 45222; 45353; C13787; C13838; 34568; 34569; 34680; 34765; 35025; 35026; 35027; 35028; 35953; 45891; 45899; 46379; 73695; 73752; 73795; 73796; 73811; 74031; 74033; 74393; 74421; 74422; 74423; 74443; 74447; 90855; LMFA07010599; LMFA07010670; LMFA12000270;	Oleic acid methyl ester; Methyl oleate; cis-12-Octadecenoic Acid methyl ester; Phytomonic Acid; 17-Methyl-6Z-octadecenoic acid; Lactobacillic acid; 4-heptyl-2-methyl-2-undecenoic acid; 2,5-dimethyl-2-heptadecenoic acid; 10-methylene-octadecanoic acid; 2-nonadecenoic acid; 10E-nonadecenoic acid; 10Z-nonadecenoic acid; 7E-nonadecenoic acid; 7Z-nonadecenoic acid; 11R,12S-methylene-octadecanoic acid;…	C19H36O2; C19H36O2; C19H36O2; C19H36O2; C19H36O2; C19H36O2; C19H36O2; C19H36O2; C19H36O2; C19H36O2; C19H36O2; C19H36O2; C19H36O2; C19H36O2; C19H36O2; C19H36O2; C19H36O2; C19H36O2; C19H36O2; C19H36O2; C19H36O2; C19H36O2; C19H36O2; C19H36O2; C19H36O2; C19H36O2; C19H36O2; C19H36O2; C19H36O2; C19H36O2; C19H36O2; C19H36O2; C19H36O2; C19H36O2; C19H36O2;	0	0	0	0	0	0	0	0	0	0	0	0	0	0	0	0	0	0	0	0	0	0	0	0	0	0	0	0	0	0	0	0	0	0	0	0	0	0	0	3070967	2064557	2478162	2493076	2548597	2011535
296.272@7.021049	296,2715; 296,2715; 296,2715; 296,2715; 296,2715; 296,2715; 296,2715; 296,2715; 296,2715; 296,2715; 296,2715; 296,2715; 296,2715; 296,2715; 296,2715; 296,2715; 296,2715; 296,2715; 296,2715; 296,2715; 296,2715; 296,2715; 296,2715; 296,2715; 296,2715; 296,2715; 296,2715; 296,2715; 296,2715; 296,2715; 296,2715; 296,2715; 296,2715; 296,2715; 296,2715;	C03425; 44777; 45222; 45353; C13787; C13838; 34568; 34569; 34680; 34765; 35025; 35026; 35027; 35028; 35953; 45891; 45899; 46379; 73695; 73752; 73795; 73796; 73811; 74031; 74033; 74393; 74421; 74422; 74423; 74443; 74447; 90855; LMFA07010599; LMFA07010670; LMFA12000270;	Oleic acid methyl ester; Methyl oleate; cis-12-Octadecenoic Acid methyl ester; Phytomonic Acid; 17-Methyl-6Z-octadecenoic acid; Lactobacillic acid; 4-heptyl-2-methyl-2-undecenoic acid; 2,5-dimethyl-2-heptadecenoic acid; 10-methylene-octadecanoic acid; 2-nonadecenoic acid; 10E-nonadecenoic acid; 10Z-nonadecenoic acid; 7E-nonadecenoic acid; 7Z-nonadecenoic acid; 11R,12S-methylene-octadecanoic acid;…	C19H36O2; C19H36O2; C19H36O2; C19H36O2; C19H36O2; C19H36O2; C19H36O2; C19H36O2; C19H36O2; C19H36O2; C19H36O2; C19H36O2; C19H36O2; C19H36O2; C19H36O2; C19H36O2; C19H36O2; C19H36O2; C19H36O2; C19H36O2; C19H36O2; C19H36O2; C19H36O2; C19H36O2; C19H36O2; C19H36O2; C19H36O2; C19H36O2; C19H36O2; C19H36O2; C19H36O2; C19H36O2; C19H36O2; C19H36O2; C19H36O2;	63360	50298	86276.6	297192	59420	66395	118396	49066	27214	86276.6	45148	6487	12974	31480	6487	40552	6487	34392	6487	49137	6487	47725	30424	43055	6487	0	0	0	32316	0	0	0	0	171497	182395	196451	177838	149774	174933	1221371	1282776	1214411	1337700	1510021	840994
298.1241@2.9924378					0	0	0	0	0	0	0	0	0	0	0	0	0	0	0	0	0	0	0	0	0	0	0	0	0	0	0	0	0	0	0	0	0	0	0	0	0	0	0	0	0	0	0	0	0
298.251@11.110165	298,2508; 298,2508; 298,2508; 298,2508; 298,2508; 298,2508; 298,2508; 298,2508; 298,2508; 298,2508; 298,2508; 298,2508; 298,2508; 298,2508; 298,2508; 298,2508; 298,2508; 298,2508; 298,2508; 298,2508; 298,2508; 298,2508; 298,2508; 298,2508; 298,2508; 298,2508; 298,2508; 298,2508; 298,2508; 298,2508; 298,2508; 298,2508; 298,2508; 298,2508; 298,2508; 298,2508; 298,2508; 298,2508; 298,2508; 298,2508;…	C08365; C19418; C00869; C13791; C19616; 35484; 35486; 35565; 35566; 35567; 35568; 35569; 35595; 35648; 35649; 35650; 35651; 35652; 35653; 35654; 35655; 35656; 35657; 35658; 35659; 35660; 35754; 35755; 35756; 35757; 35758; 35759; 35760; 35796; 35800; 35802; 35803; 35804; 35805; 35806; 35807; 35808; 35809; 35810; 35861; 36008; 36009; 45838; 45939; 74507; 74654; 74655; 74656; 74657; 74658; 74659; 74…	Ricinoleic acid; cis-9,10-Epoxystearic acid; 2-Oxooctadecanoic acid; (6R,7S)-6,7-Epoxyoctadecanoic acid; 18-Hydroxyoleate; 9-hydroxy-12Z-octadecenoic acid; Ricinelaidic acid; 12-hydroxy-10E-octadecenoic acid; 9-hydroxy-10Z-octadecenoic acid; 9-hydroxy-12-octadecenoic acid; 17-hydroxy-9Z-octadecenoic acid; 18-hydroxy-9Z-octadecenoic acid; 12R-hydroxy-9Z-octadecenoic acid; 5-hydroxy-2-octadecenoic …	C18H34O3; C18H34O3; C18H34O3; C18H34O3; C18H34O3; C18H34O3; C18H34O3; C18H34O3; C18H34O3; C18H34O3; C18H34O3; C18H34O3; C18H34O3; C18H34O3; C18H34O3; C18H34O3; C18H34O3; C18H34O3; C18H34O3; C18H34O3; C18H34O3; C18H34O3; C18H34O3; C18H34O3; C18H34O3; C18H34O3; C18H34O3; C18H34O3; C18H34O3; C18H34O3; C18H34O3; C18H34O3; C18H34O3; C18H34O3; C18H34O3; C18H34O3; C18H34O3; C18H34O3; C18H34O3; C18H34O3;…	0	0	0	0	0	0	0	0	0	0	0	0	0	0	0	0	0	0	0	0	0	0	0	0	0	0	0	0	0	0	0	0	0	0	0	0	0	0	0	129160	32051.5	95858	32051.5	102307	64103
298.2872@6.7569594					0	0	0	0	0	50286	0	0	0	0	0	0	0	84862	0	0	0	0	0	0	0	0	0	0	0	0	0	0	0	0	0	0	0	0	0	0	0	0	0	1221230	737930	245554	996146	1058448	1401930
300.139@3.7678723					0	0	0	0	0	0	0	0	0	0	0	0	0	0	0	0	0	0	0	0	0	0	0	0	0	0	0	0	0	0	0	0	0	0	0	0	0	0	0	0	0	0	0	0	0
300.1393@0.26343647					0	0	0	0	0	0	0	0	0	0	0	210365	210365	210365	456930	210365	963982	431652	420730	462168	526727	476612	210365	541218	781955	0	0	0	0	0	0	0	0	0	0	0	0	0	0	0	0	0	0	15190	0
300.1394@3.5296278					0	0	0	0	0	0	0	0	0	0	0	0	0	0	0	0	0	0	0	0	0	0	0	0	0	0	0	0	0	0	0	0	0	0	0	0	0	0	0	0	0	0	0	0	0
301.1884@3.3129008					0	0	0	0	0	0	0	0	0	0	0	0	0	0	0	0	0	0	0	0	0	0	0	0	0	0	0	0	0	0	0	0	0	0	0	0	0	0	0	0	0	0	0	0	0
301.2374@0.27824664					0	0	0	0	0	0	0	0	0	0	0	0	0	0	0	0	0	0	0	0	0	0	0	0	0	0	0	0	0	0	0	0	0	0	0	0	0	0	0	0	0	0	0	0	0
301.2977@10.438016					0	0	0	0	0	0	0	0	0	0	0	0	0	0	0	0	0	0	0	0	0	0	0	0	0	0	0	0	0	0	0	0	0	0	44424	0	0	0	0	0	0	0	0	0	0
302.1211@3.206408					0	0	0	0	0	0	0	0	0	0	0	0	0	0	0	0	0	0	0	0	0	0	0	0	0	0	0	0	0	0	0	0	0	0	0	0	0	0	0	0	0	12505	0	0	0
302.1636@3.1371846					0	0	0	0	0	0	0	0	0	0	0	0	0	0	0	0	0	0	0	0	0	0	0	0	0	0	0	0	0	0	0	0	0	0	0	0	0	0	0	0	0	0	15709	0	0
302.262@7.2683945					0	0	0	0	0	0	84029	0	0	0	0	0	0	0	0	0	0	0	0	0	0	0	0	63759	0	0	0	0	0	0	0	0	0	0	0	0	0	0	0	13300000	79548	801698	12300000	10100000	612372
304.1309@0.36989418					0	0	0	0	0	0	0	0	0	0	0	0	0	0	0	0	0	0	0	0	0	0	0	0	20067	0	0	0	0	0	0	0	0	0	0	0	0	0	0	0	0	0	0	0	0
304.2757@6.7490363					0	0	0	0	0	0	0	0	0	0	0	0	0	0	0	0	0	0	0	0	0	0	0	0	0	0	0	0	0	0	0	0	0	0	0	0	0	0	0	278733	2123754	2374361	2351091	230950	1922024
304.2765@6.3831787					0	0	0	0	0	0	125422	0	0	0	0	0	0	0	0	0	0	0	0	0	0	0	0	0	0	0	0	0	0	0	0	0	0	0	0	0	0	0	0	2299709	1711563	1772151	1693233	1879293	1665694
306.1039@2.3959384					0	0	0	0	0	0	0	0	0	0	0	0	0	0	0	0	0	0	0	0	0	0	0	0	0	0	0	0	0	0	0	0	0	0	0	0	0	0	0	0	0	0	0	0	0
308.2348@5.6511726					0	0	0	0	0	0	0	0	0	0	0	0	0	0	0	0	0	0	0	0	0	0	0	0	0	0	0	0	0	0	0	0	0	0	0	0	0	0	0	261658	175266	217989	219156	202679	169176
308.2439@10.584657					0	0	0	0	0	0	0	0	0	0	0	0	0	0	0	0	0	0	0	0	0	0	0	0	0	0	0	0	0	0	0	0	0	0	0	0	0	0	0	0	56074	0	0	0	0
308.254@10.873071					0	0	0	0	0	0	0	0	0	0	0	0	0	0	0	0	0	0	0	0	0	0	0	0	0	0	0	0	0	0	0	0	0	0	0	0	0	0	0	0	0	0	0	0	0
309.2655@4.7040706					0	0	0	0	0	0	0	0	0	0	0	0	0	0	0	0	0	0	0	0	0	0	0	0	0	0	0	0	0	0	0	0	0	0	0	0	0	0	0	0	0	0	0	0	0
310.1488@3.0386348					0	0	0	0	0	0	0	0	0	0	0	0	0	0	0	0	0	0	0	0	0	0	0	0	0	0	0	0	0	0	0	0	0	0	0	13059	0	0	0	7961	7961	7961	15922	18047	7961
310.1507@0.23372872					0	0	0	0	0	0	0	0	0	0	0	56362	0	0	0	0	0	0	0	12062	0	0	0	0	0	0	0	0	0	0	0	0	0	16980.5	123985	16980.5	33961	16980.5	16980.5	0	0	0	0	0	0
310.1514@6.984115					24667	0	0	0	0	0	0	0	0	0	34529	0	0	0	20997	0	0	0	0	0	38449	0	0	0	0	0	0	0	60197	0	0	0	0	0	0	0	32131	0	0	0	0	0	0	0	31069
310.2509@6.0532527					0	0	0	0	0	0	0	0	0	0	0	0	0	0	0	0	0	0	0	0	0	0	0	0	0	0	0	0	0	0	0	0	0	0	0	0	0	0	0	545667	1716987	2008513	2339382	1.65996e+06	1550626
312.2655@11.658733					0	0	0	0	0	0	0	0	0	0	0	0	0	0	0	0	0	0	0	0	0	0	0	0	0	0	0	0	0	0	0	0	0	0	0	0	0	0	0	0	0	0	0	0	0
312.2666@10.980336					0	0	0	0	0	0	0	0	0	0	0	0	0	0	0	0	0	0	0	0	0	0	0	0	0	0	0	0	0	0	0	0	0	0	0	0	0	0	0	0	0	0	0	0	0
312.2666@11.295706					0	0	0	0	0	0	0	0	0	0	0	0	0	0	0	0	0	0	0	0	0	0	0	0	0	0	0	0	0	0	0	0	0	0	0	0	0	0	0	70187	35093.5	35093.5	35093.5	35093.5	35093.5
312.2666@7.203151					0	0	0	0	0	0	0	0	0	0	0	0	0	0	0	0	0	0	0	0	0	0	0	0	0	0	0	0	0	0	0	0	0	0	0	0	0	0	0	0	0	0	0	0	0
314.1201@3.1817951					0	0	0	0	0	0	0	0	0	0	0	0	0	0	0	0	0	0	0	0	0	0	0	0	0	0	0	0	0	0	0	0	0	0	0	0	21218	0	0	0	0	0	0	0	0
314.1547@3.6749022					0	0	0	0	0	0	0	0	0	0	0	0	0	0	0	0	0	0	0	0	0	0	0	0	0	0	0	0	0	0	0	0	0	0	0	0	0	0	0	0	0	0	0	0	0
314.1551@3.7396574					0	0	0	0	0	0	0	0	0	0	0	0	0	0	0	0	0	0	0	0	0	0	0	0	0	0	0	0	0	0	0	0	0	0	0	0	0	0	0	0	0	0	0	0	0
314.1552@0.23451193	314,155;	C06918;	Clomipramine;	C19H23ClN2;	0	0	0	0	0	0	0	0	0	0	0	0	0	0	0	0	0	0	0	0	0	0	0	0	0	0	0	0	0	0	0	0	0	0	0	0	0	0	0	0	0	0	0	209915	0
316.1343@3.1472142					0	0	0	0	0	0	0	0	0	0	0	0	0	0	0	0	0	0	0	0	0	0	0	0	0	0	0	0	0	0	0	0	0	0	0	0	0	0	0	0	0	0	0	0	0
317.2323@14.566533					0	0	10771	0	0	0	0	0	0	0	0	0	11528	0	0	0	0	0	0	0	0	0	0	0	0	0	0	0	8056	0	0	0	0	0	0	0	0	0	0	0	0	0	0	0	0
318.1291@0.23570181					346627	83081	83081	83081	166252	166162	323428	322737	350244	83081	182518	42170.5	382969	42170.5	84341	42170.5	42170.5	168255	42170.5	217989	344318	42170.5	42170.5	42170.5	42170.5	134812	134812	340785	134812	269623	134812	134812	291294	0	0	0	0	0	0	0	0	0	0	0	1149946
318.9436@0.27124685					0	0	0	0	0	0	0	0	0	0	0	0	0	0	0	0	0	0	0	0	0	0	0	0	0	0	0	0	0	0	0	0	0	0	0	0	0	0	0	30208	0	0	0	0	0
320.1267@3.8111367	320,126; 320,126; 320,126; 320,126; 320,126; 320,126; 320,126;	C20380; 44122; C09373; C06079; C09298; 87168; 92263;	Mycophenolate; MYCOPHENOLIC ACID; Conchosin B; PR-toxin; Arctolide; Helipyrone; Oleacein;	C17H20O6; C17H20O6; C17H20O6; C17H20O6; C17H20O6; C17H20O6; C17H20O6;	0	0	0	0	0	0	0	0	0	0	0	0	0	0	0	0	0	0	0	0	0	0	0	0	0	0	0	0	0	0	0	0	0	0	0	0	0	0	0	34526	0	0	0	0	0
320.2718@6.4958	320,2715; 320,2715; 320,2715; 320,2715; 320,2715; 320,2715; 320,2715; 320,2715; 320,2715; 320,2715; 320,2715; 320,2715; 320,2715; 320,2715; 320,2715; 320,2715;	58339; 44939; C10809; C18042; 63336; C05484; C14878; C14982; C15047; C15198; 6515; 65503; 74400; 91768; LMFA07010545; LMFA12000212;	7a,17-dimethyl-5b-Androstane-3a,17b-diol; Dihomo-γ-Linolenic Acid methyl ester; 5-Pentadecylresorcinol; 5alpha-Pregnane-3alpha,20alpha-diol; 5α-Pregnane-3α,20α-diol; Pregnanediol; 6alpha,17-Dimethyl-5alpha-androstane-3beta,17beta-diol; 6beta,17-Dimethyl-5alpha-androstane-3beta,17beta-diol; 11,17-Dimethyl-5alpha-androstane-11beta,17beta-diol; 3-Ethyl-5alpha-androstane-3alpha,17beta-diol; 3a,20b-Pr…	C21H36O2; C21H36O2; C21H36O2; C21H36O2; C21H36O2; C21H36O2; C21H36O2; C21H36O2; C21H36O2; C21H36O2; C21H36O2; C21H36O2; C21H36O2; C21H36O2; C21H36O2; C21H36O2;	819731	681624	838477	822847	822847	736675	1310840	726261	758131	756585	777295	470630	470630	425528	435198	470630	431739	418917	434610	443426	427338	452791	575829	790929	340630	0	0	0	0	0	0	0	0	0	0	0	0	0	0	36200000	26900000	28400000	31700000	30900000	25300000
320.9954@0.23156984					0	0	0	0	0	0	0	0	0	0	0	0	0	0	0	0	0	0	0	0	0	0	0	0	0	0	0	0	0	0	0	0	0	0	0	0	0	0	0	0	0	0	0	0	0
323.2794@0.20371453					0	0	0	0	0	0	0	0	0	0	0	16503	16503	16503	659897	58867	16503	16503	33006	16503	16503	46955	16503	16503	16503	0	51030	0	0	0	0	0	0	0	0	0	0	0	0	82236	31177	62354	76661	31177	31177
323.3181@0.22917932	323,3188; 323,3188;	45013; 89884;	N-Cyclohexanecarbonyltetradecylamine; N-(14-Methylhexadecanoyl)pyrrolidine;	C21H41NO; C21H41NO;	0	0	0	0	0	0	0	0	0	0	0	0	0	0	0	0	0	0	0	0	0	0	0	0	0	0	0	0	0	0	0	0	0	0	0	0	0	0	0	31684	31684	63368	31684	31684	106259
325.1561@6.7811594					0	0	0	0	0	0	0	0	0	0	0	0	0	0	0	0	0	21227	0	0	0	0	0	0	0	0	0	0	0	0	0	0	0	0	0	0	0	0	0	0	0	0	0	0	0
325.1568@6.647407					0	0	0	73105	0	0	0	29319	0	0	0	8652.5	8652.5	22426	20672	48685	8652.5	31653	8652.5	8652.5	8652.5	8652.5	8652.5	8652.5	17305	0	0	28656	0	0	0	0	0	0	0	0	0	0	0	21515	10757.5	10757.5	10757.5	27274	54369
325.3339@4.275018					0	0	0	0	0	0	0	0	0	0	0	0	0	0	0	0	0	0	0	0	0	0	0	0	0	0	0	0	0	0	0	0	0	0	0	0	0	0	0	0	0	0	0	0	0
325.3368@0.24046622					0	0	0	0	0	0	0	0	0	0	0	0	0	0	0	0	0	0	0	0	0	0	0	0	0	0	0	0	0	0	0	0	0	0	0	0	0	0	0	0	0	0	0	0	0
326.282@11.402748	326,2821; 326,2821; 326,2821; 326,2821; 326,2821; 326,2821; 326,2821; 326,2821; 326,2821; 326,2821;	C02117; LMPR0104010016; 35494; 35611; 35612; 35822; 35823; 35824; 74621; 74622;	2-Oxophytanate; 2-oxophytanic acid; Lesquerolic acid; 14R-hydroxy-11E-eicosenoic acid; 14R-hydroxy-11Z-eicosenoic acid; 19-oxo-eicosanoic acid; 2-oxo-eicosanoic acid; 3-oxo-eicosanoic acid; 11-Eicosenoic acid, 14-hydroxy-, [R-(E)]-; 11-Eicosenoic acid, 14-hydroxy-, [R-(Z)]-; 11-Eicosenoic acid, 14-hydroxy-, (Z)-D-(+)-; Lesquerolic acid;	C20H38O3; C20H38O3; C20H38O3; C20H38O3; C20H38O3; C20H38O3; C20H38O3; C20H38O3; C20H38O3; C20H38O3;	0	0	0	167417	0	0	0	0	0	0	0	0	0	0	0	0	0	0	0	0	0	0	0	0	0	0	0	0	0	0	0	0	0	0	0	0	0	0	0	30648	0	0	0	0	0
327.2956@6.398251					0	0	0	422020	0	0	0	0	0	0	0	0	0	0	0	0	0	0	0	0	0	0	0	0	0	0	0	0	0	0	0	0	0	9433.5	18867	35333	9433.5	9433.5	28532	0	0	0	0	0	0
328.0991@3.6431808					0	0	0	0	0	0	0	0	0	0	0	0	0	0	0	0	0	0	0	0	0	0	0	0	0	0	0	0	0	0	0	0	0	0	0	0	0	0	0	0	0	0	0	0	0
328.9907@0.22596312					0	0	0	0	0	0	0	0	0	0	0	0	0	0	0	0	0	0	0	0	0	0	0	0	0	0	0	0	0	0	0	0	0	0	0	0	0	0	0	6863.5	131700	13727	6863.5	136850	6863.5
329.3288@5.7158284					0	0	0	0	0	0	0	0	0	0	0	0	0	0	0	0	0	0	0	0	0	0	0	0	0	0	0	0	0	0	0	0	32196	0	0	0	0	0	0	29152	0	0	0	0	0
330.1478@0.21786653	330,1467; 330,1467; 330,1467; 330,1467; 330,1467; 330,1467; 330,1467; 330,1467; 330,1467; 330,1467; 330,1467; 330,1467; 330,1467; 330,1467; 330,1467;	C11867; C09173; C11871; C11854; C18037; 44392; 44617; 87390; 87404; 89348; 90353; 91085; 92790; 93830; 95756;	Gibberellin A7; Podolide; Gibberellin A5; Gibberellin A51-catabolite; 5-Deoxystrigol; 3-DESHYDROXYSAPPANOL TRIMETHYL ETHER; TETRAHYDROSAPPANONE A TRIMETHYL ETHER; Gibberellin A105; Gibberellin A108; Fragransol B; Gibberellin A62; Hericenone A; Gibberellin A121; Gibberellin A88; Gibberellin A95;	C19H22O5; C19H22O5; C19H22O5; C19H22O5; C19H22O5; C19H22O5; C19H22O5; C19H22O5; C19H22O5; C19H22O5; C19H22O5; C19H22O5; C19H22O5; C19H22O5; C19H22O5;	0	0	0	0	0	0	0	0	0	0	0	0	0	0	0	0	0	0	0	0	0	0	0	0	0	0	0	0	0	0	0	0	0	6928395	6776617	8689466	6008071	8309998	8967205	0	0	0	0	0	0
330.1851@6.7994337					0	0	0	0	0	0	0	0	0	0	0	0	0	0	0	0	0	0	0	0	0	0	0	0	0	0	0	0	0	0	0	0	0	0	0	0	0	0	0	0	0	0	0	0	0
330.277@9.83715	330,277; 330,277; 330,277; 330,277;	24076; 62317; 75555; 3855;	1-Monopalmitin; MG(0:0/16:0/0:0); MG(16:0/0:0/0:0)[rac]; MG(16:0/0:0/0:0);	C19H38O4; C19H38O4; C19H38O4; C19H38O4;	0	0	0	0	0	0	0	0	0	0	0	0	0	0	0	0	0	0	0	0	0	0	0	0	0	0	0	0	0	0	0	0	0	0	0	0	0	0	0	51620	0	0	0	0	0
332.1398@4.495898					36691	30414	43224	37145	28868	29043	32689	33233	34215	32474	32141	31144	31331	26927	29833	28614	31069	34052	35137	26097	28667	35103	28764	25142	39353	34826	29638	33668	30278	26961	27393	31134	37980	37489	26747	33129	34831	29513	30472	59401	57668.2	54627	67079	56963	56802
333.8206@12.517633					54113	0	0	0	0	0	0	0	0	0	0	0	0	0	0	0	0	0	0	0	0	46099	0	0	0	0	0	0	0	0	0	0	7311	0	0	0	0	0	0	0	0	0	0	0	0
334.1569@7.03132	334,158;	C15105;	9-Fluoro-16alpha-hydroxyandrost-4-ene-3,11,17-trione;	C19H23FO4;	0	0	0	23199	0	0	0	0	0	0	0	0	0	0	0	54421	0	78168	0	0	0	0	0	0	0	0	0	0	0	0	0	0	0	0	0	0	0	0	0	0	0	0	0	0	0
335.1632@3.0246031					0	0	0	30665	0	0	0	0	0	0	0	0	0	0	0	0	0	0	0	0	0	0	0	0	0	0	0	0	0	0	0	0	0	0	0	0	0	0	0	0	0	0	0	0	0
336.2435@8.974993					0	0	0	0	0	0	0	0	0	0	0	0	0	0	0	0	0	0	0	0	0	0	0	0	0	0	0	0	0	0	0	0	0	0	0	0	0	0	0	0	0	0	0	0	0
338.1509@5.98456					0	0	0	58395	0	0	0	0	0	0	0	10066	23377	20132	10066	10066	10066	10066	10066	26345	10066	10066	22523	10066	10066	0	0	0	0	0	0	0	0	0	0	0	0	0	0	14721.5	29443	14721.5	72635	14721.5	29770
338.2445@0.23888195					0	0	0	0	0	0	0	0	0	0	0	0	0	0	0	0	0	0	0	0	0	0	0	0	0	0	0	0	0	0	0	0	0	0	0	0	0	0	0	0	404053	0	0	0	0
338.2821@11.446653					0	0	0	0	0	0	0	0	0	0	0	0	0	0	0	0	0	0	0	0	0	0	0	0	0	0	0	0	0	0	0	0	0	0	0	0	0	0	0	0	0	0	0	0	0
339.3482@0.21991284					0	0	0	0	0	0	0	0	0	0	0	0	0	0	0	0	0	0	0	0	0	0	0	0	0	0	0	0	0	0	0	0	0	0	0	0	0	0	0	0	0	0	0	0	0
340.0528@5.7001705					0	0	0	0	0	0	0	0	0	0	0	14421	0	0	0	0	15603	0	0	0	0	0	0	0	0	0	0	0	0	0	0	0	0	0	0	0	0	0	0	3649	45632	3649	3649	7298	3649
340.2742@5.7796855					0	0	0	0	0	0	0	0	30329	0	0	0	0	0	0	0	0	0	0	0	0	0	0	0	0	0	0	0	0	0	0	0	0	0	0	0	0	0	0	0	0	0	110564	0	0
340.2954@10.556941					0	0	0	0	0	0	0	0	0	0	0	0	0	0	0	0	0	0	0	0	0	0	0	0	0	0	0	0	0	0	0	0	0	50325	0	0	0	0	0	0	0	0	0	0	0
341.3015@7.2363324					0	0	0	0	0	0	0	0	0	0	0	0	0	0	0	0	0	0	0	0	0	0	0	0	0	0	0	0	0	0	0	0	0	0	0	26981	0	0	0	0	0	0	0	0	0
341.7654@10.325342					0	0	0	180800	0	0	366669	0	0	0	0	0	0	0	0	0	0	0	0	0	0	0	0	0	0	0	0	0	0	0	0	0	0	0	0	0	0	0	0	0	0	0	0	75573	0
341.7661@10.218724					0	0	0	0	0	0	0	0	0	0	0	0	0	0	0	0	0	0	0	0	0	0	0	0	0	0	0	0	0	0	0	0	0	0	0	0	0	0	0	0	0	0	0	0	0
342.0201@0.33456564					0	0	0	0	0	0	0	0	0	0	0	0	0	0	0	0	0	0	0	0	0	0	0	0	0	0	0	0	0	0	0	0	0	16796	0	0	0	0	0	4268	8536	4268	22018	4268	4268
344.1279@4.3762074					0	0	0	0	0	0	0	0	0	0	0	0	0	0	0	0	0	0	0	0	0	0	0	0	0	0	0	0	0	0	0	0	0	0	0	0	0	0	0	0	0	0	0	0	0
344.271@8.120278					0	0	0	0	0	0	0	0	0	0	0	0	0	0	0	0	0	0	0	0	0	0	0	0	0	0	0	0	0	0	0	0	0	0	0	0	0	0	0	0	0	0	0	0	0
344.2907@7.2065163					0	0	0	0	0	0	0	0	0	0	0	0	0	0	0	0	0	0	0	0	0	0	0	0	0	0	0	0	0	0	0	0	0	0	0	0	0	0	0	0	0	0	0	0	0
344.2914@11.225536	344,2927; 344,2926; 344,2927; 344,2927;	4248; 35472; 53582; 88038;	MG(17:0/0:0/0:0)[rac]; 11,12-dihydroxy arachidic acid; Phytophthora mating hormone alpha1; 10,20-Dihydroxyeicosanoic acid;	C20H40O4; C20H40O4; C20H40O4; C20H40O4;	0	0	0	29775	0	0	0	0	0	0	0	0	0	0	0	0	0	0	0	0	0	0	0	0	0	0	0	0	0	0	0	0	0	0	0	0	0	0	0	0	0	0	0	0	0
347.9949@0.32602587					0	0	0	0	0	0	0	0	0	0	0	0	0	0	0	0	0	0	0	0	0	0	0	0	0	0	0	0	0	0	0	0	0	0	0	0	0	0	0	44463	22231.5	22231.5	74361	22231.5	62104
348.2272@5.6657734					0	0	0	0	0	0	0	21119	0	0	0	0	0	0	0	0	20063	0	0	29751	0	0	0	0	0	0	0	0	24824	0	0	0	0	13865	13865	27730	13865	47116	13865	1332948	1049244	1127900	1239197	1065520	949887
348.2277@4.9812813					0	0	0	0	0	0	0	0	0	0	0	0	0	0	0	0	0	0	0	0	0	0	0	0	0	0	0	0	0	0	0	0	0	0	0	0	0	0	0	1438503	1272359	1227007	1608746	780829	1225899
349.9536@0.29358476					0	0	0	0	0	0	0	0	0	0	0	0	0	0	0	0	0	0	0	0	0	0	0	0	0	0	0	0	0	0	0	0	0	0	0	0	0	0	0	0	0	0	0	0	0
350.2432@6.010949					6233.5	115106	6233.5	6233.5	6233.5	6233.5	224975	12467	6233.5	35284	6233.5	7747.5	7747.5	7747.5	7747.5	7747.5	7747.5	7747.5	15495	7747.5	7747.5	158666	158228	7747.5	146834	0	0	0	0	0	0	0	0	0	0	0	0	0	0	5525074	3944819	4851898	4897046	4393169	4010547
351.3492@4.446877					0	0	0	0	0	0	0	0	0	0	0	0	0	0	0	0	0	0	0	0	0	0	0	0	0	0	0	0	0	0	0	0	0	0	0	0	0	0	0	0	0	0	0	0	0
351.3523@0.24715257					0	0	0	0	0	0	0	0	0	0	0	0	0	0	0	0	0	0	0	0	0	0	0	0	0	0	0	0	0	0	0	0	0	0	0	0	0	0	0	0	0	0	0	0	0
353.3664@0.27934387					0	0	0	0	0	0	0	0	0	0	0	0	0	0	0	0	0	0	0	0	0	0	0	0	0	0	0	0	0	0	0	0	0	0	0	0	0	0	4238	0	0	0	0	0	0
353.8872@11.626934					0	0	15379	20095	0	0	0	0	0	0	0	103887	4438.5	19640	9456	8877	4438.5	4438.5	4438.5	4438.5	4438.5	4438.5	4438.5	4438.5	4438.5	0	0	0	0	0	0	0	0	0	0	0	0	0	0	0	0	0	0	0	0
354.2599@9.946644					0	0	0	0	0	0	0	0	0	0	0	0	0	0	0	0	0	0	0	0	0	0	0	0	0	0	0	0	0	0	0	0	0	0	0	0	0	0	0	616858	543942	263208	370464	351235	398688
354.2664@7.4527655					0	0	0	330320	0	0	0	0	0	0	0	0	0	0	0	0	0	0	0	0	0	0	0	0	0	0	0	0	0	0	0	0	0	0	0	0	0	0	0	139084	0	0	0	0	0
354.3011@9.643886					0	0	0	0	0	0	0	0	0	0	0	0	0	1235122	0	0	0	0	0	0	0	0	0	0	0	0	0	0	0	0	0	0	0	0	0	0	0	0	0	0	0	0	0	35138	0
355.2151@0.23515274					0	0	0	0	0	0	0	0	0	0	0	0	0	0	0	0	0	0	0	0	0	0	0	0	0	0	0	0	0	0	0	0	0	0	0	0	0	0	0	0	0	0	209212	0	0
356.2712@11.234223	356,2715; 356,2715; 356,2715; 356,2715; 356,2715; 356,2715; 356,2715; 356,2715; 356,2715; 356,2715; 356,2715; 356,2715; 356,2715; 356,2715;	62947; C16185; 34853; 42905; 42907; 42964; 6430; 57900; 57907; 73873; 74358; 84635; 84637; 84694;	Docosahexaenoic Acid ethyl ester; (4Z,7Z,10Z,13Z,16Z,19Z)-Docosahexaenoic acid ethyl ester; 4,8,12,15,19,21-tetracosahexaenoic acid; 5β-Chola-8(14),11-dien-24-oic Acid; 5β-Chola-7,9(11)-dien-24-oic Acid; 5β-Chola-3,11-dien-24-oic Acid; tetracosahexaenoic acid; (1S)-1-hydroxy-23,24-didehydro-25,26,27-trinorcalciol; chola-4,6-dien-24-oic acid; C24:6n-3,5,9,12,16,20; THA; 5beta-Chola-8(14),11-dien-2…	C24H36O2; C24H36O2; C24H36O2; C24H36O2; C24H36O2; C24H36O2; C24H36O2; C24H36O2; C24H36O2; C24H36O2; C24H36O2; C24H36O2; C24H36O2; C24H36O2;	0	0	0	0	0	0	112000	0	0	0	0	0	0	0	0	0	0	0	0	0	0	0	0	0	0	0	0	0	0	0	0	0	0	0	0	0	0	0	0	51306	51306	133363	51306	102612	51306
356.2715@5.18016	356,2715; 356,2715; 356,2715; 356,2715; 356,2715; 356,2715; 356,2715; 356,2715; 356,2715; 356,2715; 356,2715; 356,2715; 356,2715; 356,2715;	62947; C16185; 34853; 42905; 42907; 42964; 6430; 57900; 57907; 73873; 74358; 84635; 84637; 84694;	Docosahexaenoic Acid ethyl ester; (4Z,7Z,10Z,13Z,16Z,19Z)-Docosahexaenoic acid ethyl ester; 4,8,12,15,19,21-tetracosahexaenoic acid; 5β-Chola-8(14),11-dien-24-oic Acid; 5β-Chola-7,9(11)-dien-24-oic Acid; 5β-Chola-3,11-dien-24-oic Acid; tetracosahexaenoic acid; (1S)-1-hydroxy-23,24-didehydro-25,26,27-trinorcalciol; chola-4,6-dien-24-oic acid; C24:6n-3,5,9,12,16,20; THA; 5beta-Chola-8(14),11-dien-2…	C24H36O2; C24H36O2; C24H36O2; C24H36O2; C24H36O2; C24H36O2; C24H36O2; C24H36O2; C24H36O2; C24H36O2; C24H36O2; C24H36O2; C24H36O2; C24H36O2;	485186	400313	440089	793565	77948	423885	755383	449926	475542	437995	73476	181127	299284	487879	541965	609227	534613	568015	524212	521588	505089	579314	66678	621149	609568	127814	124424	129294	133824	107290	33453	122322	158917	162721	120360	52610	134315	155019	52925	4098884	3784309	3422405	4097772	3280746	3537495
357.9727@5.5085073					0	379604	364420	0	0	0	0	0	0	0	0	0	0	100098	0	0	0	0	0	0	0	0	0	0	0	0	0	0	0	0	0	0	0	0	0	125866	0	0	0	39010	39010	39010	39010	78020	250614
358.2852@8.327198					0	0	0	0	0	0	0	0	0	0	0	0	0	0	0	0	0	0	0	0	0	0	0	0	0	0	0	0	0	0	0	0	0	0	0	0	0	0	0	0	0	0	0	0	0
358.2867@10.420332	358,2872; 358,2872; 358,2872; 358,2872; 358,2872; 358,2872; 358,2872; 358,2872; 358,2872; 358,2872; 358,2872; 358,2872; 358,2872; 358,2872; 358,2872; 358,2872; 358,2872; 358,2872; 358,2872; 358,2872; 358,2872; 358,2872; 358,2872; 358,2872; 358,2872; 358,2872; 358,2872; 358,2872; 358,2872;	C19660; 42731; 42732; 42733; 42757; 42846; 42847; 42848; 42849; 42850; 42851; 42852; 45897; 53747; 57793; 74356; 74357; 84456; 84457; 84458; 84484; 84576; 84579; 84580; 84581; 84582; 90863; LMFA01030820; LMFA01030821;	Bufanolide; 5β-Chol-9(11)-en-24-oic Acid; 5β-Chol-11-en-24-oic Acid; 5β-Chol-14-en-24-oic Acid; 5β-Chol-2-en-24-oic Acid; 5β-Chol-3-en-24-oic Acid; Chol-4-en-24-oic Acid; Chol-5-en-24-oic Acid; 5β-Chol-6-en-24-oic Acid; 5β-Chol-7-en-24-oic Acid; 5β-Chol-8-en-24-oic Acid; 5β-Chol-8(14)-en-24-oic Acid; 12-[5]-ladderane-dodecanoic acid; Hyrtial; Bufanolide skeleton; C24:5n-6,9,12,15,18; 24:5 (n-3); …	C24H38O2; C24H38O2; C24H38O2; C24H38O2; C24H38O2; C24H38O2; C24H38O2; C24H38O2; C24H38O2; C24H38O2; C24H38O2; C24H38O2; C24H38O2; C24H38O2; C24H38O2; C24H38O2; C24H38O2; C24H38O2; C24H38O2; C24H38O2; C24H38O2; C24H38O2; C24H38O2; C24H38O2; C24H38O2; C24H38O2; C24H38O2; C24H38O2; C24H38O2;	0	0	0	0	0	0	0	0	0	0	0	0	0	0	0	0	0	0	0	0	0	0	0	0	0	0	0	33268	0	0	0	0	0	0	0	0	0	0	0	52375	32717	39664	46434.2	79729	34059
358.287@5.3232837	358,2872; 358,2872; 358,2872; 358,2872; 358,2872; 358,2872; 358,2872; 358,2872; 358,2872; 358,2872; 358,2872; 358,2872; 358,2872; 358,2872; 358,2872; 358,2872; 358,2872; 358,2872; 358,2872; 358,2872; 358,2872; 358,2872; 358,2872; 358,2872; 358,2872; 358,2872; 358,2872; 358,2872; 358,2872;	C19660; 42731; 42732; 42733; 42757; 42846; 42847; 42848; 42849; 42850; 42851; 42852; 45897; 53747; 57793; 74356; 74357; 84456; 84457; 84458; 84484; 84576; 84579; 84580; 84581; 84582; 90863; LMFA01030820; LMFA01030821;	Bufanolide; 5β-Chol-9(11)-en-24-oic Acid; 5β-Chol-11-en-24-oic Acid; 5β-Chol-14-en-24-oic Acid; 5β-Chol-2-en-24-oic Acid; 5β-Chol-3-en-24-oic Acid; Chol-4-en-24-oic Acid; Chol-5-en-24-oic Acid; 5β-Chol-6-en-24-oic Acid; 5β-Chol-7-en-24-oic Acid; 5β-Chol-8-en-24-oic Acid; 5β-Chol-8(14)-en-24-oic Acid; 12-[5]-ladderane-dodecanoic acid; Hyrtial; Bufanolide skeleton; C24:5n-6,9,12,15,18; 24:5 (n-3); …	C24H38O2; C24H38O2; C24H38O2; C24H38O2; C24H38O2; C24H38O2; C24H38O2; C24H38O2; C24H38O2; C24H38O2; C24H38O2; C24H38O2; C24H38O2; C24H38O2; C24H38O2; C24H38O2; C24H38O2; C24H38O2; C24H38O2; C24H38O2; C24H38O2; C24H38O2; C24H38O2; C24H38O2; C24H38O2; C24H38O2; C24H38O2; C24H38O2; C24H38O2;	22362	164052	207839	306023	207839	216944	329995	186289	245427	188268	211193	79442	127284	173322	178479	140773	182575	107535	110822	191111	177375	209277	161027	254331	161027	50327	69712	50327	44304	49431	15574	55586	67355	11254	12434	14735	10361	12618.6	14309	543651	622387	498778	558687	555687	603097
358.2872@5.647028	358,2872; 358,2872; 358,2872; 358,2872; 358,2872; 358,2872; 358,2872; 358,2872; 358,2872; 358,2872; 358,2872; 358,2872; 358,2872; 358,2872; 358,2872; 358,2872; 358,2872; 358,2872; 358,2872; 358,2872; 358,2872; 358,2872; 358,2872; 358,2872; 358,2872; 358,2872; 358,2872; 358,2872; 358,2872;	C19660; 42731; 42732; 42733; 42757; 42846; 42847; 42848; 42849; 42850; 42851; 42852; 45897; 53747; 57793; 74356; 74357; 84456; 84457; 84458; 84484; 84576; 84579; 84580; 84581; 84582; 90863; LMFA01030820; LMFA01030821;	Bufanolide; 5β-Chol-9(11)-en-24-oic Acid; 5β-Chol-11-en-24-oic Acid; 5β-Chol-14-en-24-oic Acid; 5β-Chol-2-en-24-oic Acid; 5β-Chol-3-en-24-oic Acid; Chol-4-en-24-oic Acid; Chol-5-en-24-oic Acid; 5β-Chol-6-en-24-oic Acid; 5β-Chol-7-en-24-oic Acid; 5β-Chol-8-en-24-oic Acid; 5β-Chol-8(14)-en-24-oic Acid; 12-[5]-ladderane-dodecanoic acid; Hyrtial; Bufanolide skeleton; C24:5n-6,9,12,15,18; 24:5 (n-3); …	C24H38O2; C24H38O2; C24H38O2; C24H38O2; C24H38O2; C24H38O2; C24H38O2; C24H38O2; C24H38O2; C24H38O2; C24H38O2; C24H38O2; C24H38O2; C24H38O2; C24H38O2; C24H38O2; C24H38O2; C24H38O2; C24H38O2; C24H38O2; C24H38O2; C24H38O2; C24H38O2; C24H38O2; C24H38O2; C24H38O2; C24H38O2; C24H38O2; C24H38O2;	217879	1229233	1634670	3280494	229946	1356321	2670210	1729913	1561856	1486283	1424355	718508	777787	1329509	1207515	1096525	1247154	1171410	1144311	1230537	1222787	1733972	240343	1669450	1833439	544532	560066	561633	573906	507578	518540	573446	548529	175334	202156	237930	40185	221066	175334	5541605	5510004	5571039	6111204	5407792	4975562
358.3556@4.3209863					0	0	0	11704	0	0	0	0	0	0	0	0	0	0	0	0	0	0	0	0	0	0	0	0	0	0	0	0	0	0	0	0	0	0	0	0	0	0	0	0	0	0	0	0	0
360.2151@6.6248646	360,2162;	63069;	LY255283;	C19H28N4O3;	492940	524877	575926	597123	463343	485930	528475	513315	464408	523465	508135	441850	522706	507011	528341	592533	522818	64486	515614	547405	538804	555397	463018	601671	436465	132078	476514	425585	502502	497105	528500	538896	540485	102087	500837	555383	485935	482919	507701	660263	641368	680273	688783	649468	620525
360.2639@6.456167					108416	104396	104358	46850	46850	46850	163103	46850	104097	93700	102247	16833	8416.5	64606	8416.5	8416.5	8416.5	68080	76107	87535	72084	8416.5	8416.5	102244	8416.5	0	0	0	0	0	0	0	40929	0	0	0	0	0	0	4853763	3370024	4058203	4326329	4206113	3724523
361.2346@7.956482					0	0	0	0	0	0	0	0	0	0	0	0	0	0	0	28719	0	0	0	0	0	0	0	0	0	0	0	0	0	0	0	0	97834	0	0	0	0	0	0	0	0	0	65546	0	0
364.2825@4.9293723					0	0	0	0	0	0	0	0	0	0	0	0	0	0	0	0	0	0	0	0	0	0	0	0	0	0	0	0	0	0	0	0	0	0	0	0	0	0	0	22927	28123	11463.5	11463.5	11463.5	793308
364.2977@7.0375586	364,2978; 364,2977; 364,2978; 364,2978; 364,2978; 364,2978; 364,2978; 364,2978; 364,2978; 364,2978; 364,2978; 364,2978; 364,2978; 364,2978;	64848; 36781; 4123; 4124; 4125; 4126; 4127; 75560; 88177; LMST04060007; LMST04060008; LMST04060009; LMST04060010; LMST04060011;	2-AG ether; 2-(8-[3]-ladderane-octanyl)-sn-glycerol; 24-Nor-5β-cholane-3α,6α,23-triol; 24-Nor-5β-cholane-3α,7α,12α-triol; 24-Nor-5β-cholane-3α,7α,23-triol; 24-Nor-5β-cholane-3α,7β,23-triol; 24-Nor-5β-cholane-3α,12α,23-triol; Noladin Ether; 4-Hydroxy-3-(16-methylheptadecyl)-2H-pyran-2-one; 24-Nor-5beta-cholane-3alpha,6alpha,23-triol; 24-Nor-5beta-cholane-3alpha,7alpha,12alpha-triol; 24-Nor-5beta-c…	C23H40O3; C23H40O3; C23H40O3; C23H40O3; C23H40O3; C23H40O3; C23H40O3; C23H40O3; C23H40O3; C23H40O3; C23H40O3; C23H40O3; C23H40O3; C23H40O3;	75902	84606	26245.5	26245.5	26245.5	26245.5	26245.5	26245.5	52491	61504	53942	0	0	0	0	0	0	0	0	0	0	0	63778	57405	0	0	0	0	0	0	0	0	0	0	0	0	0	0	0	340184	829996	854447	976523	899253	802764
366.182@6.8016853					125728	112017	133885	174538	102134	120850	125684	121013	106919	123295	124243	122117	125380	136015	121413	134437	110941	129563	143121	143420	132217	160943	112963	128598	126358	135940	138292	131299	137793	118183	121277	127451	137758	109864	112913	116752	131924	105000	118098	114704	124800	125569	153861	108424	121184
368.3442@7.9175014					0	0	0	0	0	0	0	0	0	0	0	0	0	0	0	0	0	0	0	0	0	0	0	0	0	0	0	0	0	0	0	0	0	0	0	0	0	0	0	0	0	0	0	0	0
368.4212@6.7715592					0	0	0	0	0	0	0	0	0	0	0	0	0	0	0	0	0	0	0	0	0	0	0	0	0	13706	6853	6853	6853	6853	6853	6853	59150	0	0	19926	0	0	0	6520.5	13041	22993	6520.5	28785	6520.5
369.3851@9.693104					15640	0	0	0	0	0	0	0	0	0	0	0	0	0	0	0	0	0	0	0	0	0	0	0	0	0	0	0	0	0	0	0	0	0	0	0	0	9961	0	0	0	0	0	0	0
370.1555@11.417064					0	0	0	0	0	0	0	0	0	0	0	0	0	0	0	0	0	0	0	0	0	0	0	0	0	0	0	0	0	0	0	0	0	0	0	0	0	0	0	0	0	0	0	0	0
370.2575@1.9333978					284190	187631	279794	289204	271548	283875	276165	340232	240745	278509	255133	228600	159007	172821	202523	203613	154541	269763	186925	203669	180266	350136	112476	260776	353401	247678	69269	129275	168639	233563	163043	228518	326011	211476	142118	208829	199917	181153	246054	39396	30869	15434.5	15434.5	36496	50574
370.3529@0.21455921					0	0	0	0	0	0	0	0	0	0	0	0	0	0	0	0	0	0	0	0	0	0	0	0	0	0	0	0	0	0	0	0	47222	0	0	0	0	0	0	0	0	0	0	0	21940
371.2415@2.2010467					196401	140817	196315	215958	213479	197670	153580	274811	177802	196315	196315	162949	147185	143501	153930	144383	125249	228939	144250	148173	129328	227627	85508	205036	235223	193407	73761	119072	122073	159879	144965	162054	253674	155584	144459	151011	169158	156310	155304	35430	42239	17715	17715	17715	44885
372.2623@7.9865656					0	0	0	0	0	0	0	0	0	0	0	0	0	0	0	0	0	0	0	0	0	0	0	0	0	17226	0	0	0	0	0	0	0	0	0	0	0	0	0	0	0	0	68310	0	0
372.2666@6.184069					0	0	0	144650	0	0	0	0	0	0	0	0	0	0	0	0	0	0	13294	0	0	0	0	0	0	0	0	0	0	0	0	0	0	0	0	0	0	0	50315	0	0	0	0	69521	0
372.2689@9.013513					0	0	0	0	0	0	0	0	0	0	0	0	0	0	0	0	0	0	0	0	0	0	0	0	0	0	0	0	0	0	0	0	0	0	0	0	0	0	0	0	0	0	0	0	0
372.3368@4.6596136					0	0	0	0	0	0	0	0	0	0	0	0	0	0	0	0	0	0	0	0	0	0	0	0	0	0	0	0	0	0	0	0	0	0	0	0	0	0	0	0	0	0	0	10370	0
373.8276@12.415455					0	0	0	0	0	0	0	0	0	0	0	0	0	0	0	0	0	0	0	0	0	0	0	0	0	0	0	0	188879	0	0	0	0	0	0	0	0	0	0	0	0	0	0	0	0
374.2462@3.3683302					0	0	0	0	0	0	0	0	0	0	0	0	0	0	0	0	0	0	0	0	0	0	0	0	0	0	0	0	0	0	0	0	0	0	0	0	0	0	0	0	0	0	0	0	0
376.2589@7.180038					74368	58372	78213	165348	165348	52493	124833	253462	279258	258072	309057	136571	136571	192009	163828	136571	204247	169378	46105	175275	163648	45742	92002	67278	182774	0	0	0	0	0	0	0	0	0	0	0	0	0	0	7545987	6014379	6320433	6844420	6221212	4915890
377.305@4.1326704					16550	0	0	0	0	0	0	0	0	0	0	31670	0	0	0	0	0	0	0	0	0	0	0	0	0	0	0	0	0	0	0	0	0	0	0	0	0	0	0	0	0	0	0	16495	0
378.2747@7.213347					18654.5	18654.5	63139	18654.5	18654.5	18654.5	58667	18654.5	37309	103543	18654.5	15429	15429	30858	15429	15429	15429	52429	15429	64630	15429	37555	15429	15429	31670	0	0	0	0	0	0	0	0	34117	68234	34117	34117	34117	91147	2506866	1938706	739607	15100000	1931226	1821174
379.3081@0.22486691	379,3087; 379,3087; 379,3087;	53918; 75500; 75503;	Calicogorgin A; N-oleoyl proline; N-linoleoyl valine;	C23H41NO3; C23H41NO3; C23H41NO3;	0	0	0	0	0	0	0	0	0	0	0	0	0	0	0	0	0	0	0	0	0	0	0	0	0	0	0	0	0	0	0	0	0	0	0	0	0	0	0	0	0	0	0	0	0
382.3352@10.584365					0	79286	0	0	0	0	0	0	0	0	0	503961	14329.5	14329.5	14329.5	14329.5	14329.5	14329.5	99855	14329.5	14329.5	44822	28659	14329.5	14329.5	190401	169286	84643	175788	84643	84643	84643	84643	0	0	0	0	0	0	1128555	386296	386296	867556	929204	772591
384.371@4.0580273					0	0	0	0	0	0	0	0	0	0	0	0	0	0	0	0	0	0	0	0	0	0	0	0	0	0	0	0	0	0	0	0	0	0	0	0	0	0	0	0	0	0	0	0	0
386.2623@0.2567299					0	0	0	0	0	0	0	0	0	0	0	0	0	0	0	0	0	0	0	0	0	0	0	0	0	0	0	0	0	0	0	0	0	0	0	0	0	0	0	334248	334248	334248	668496	881460	334248
386.3023@6.7694597					0	0	0	0	0	0	0	0	0	0	0	0	0	0	0	0	0	0	0	0	0	0	0	0	0	0	0	0	0	0	0	0	0	0	0	0	0	0	0	0	0	0	0	0	0
386.3872@4.621654					0	0	0	0	0	0	0	0	0	0	0	0	0	0	0	0	0	0	0	0	0	0	0	0	0	0	0	0	0	0	0	0	0	0	0	0	0	0	0	0	0	0	0	0	0
386.3895@0.2485129					0	0	0	0	0	0	0	0	0	0	0	0	0	0	0	0	0	0	0	0	0	0	0	0	0	0	0	0	0	0	0	0	0	0	0	0	0	0	0	0	0	0	0	0	0
387.1759@0.25255156					0	0	0	25832	0	0	0	0	0	0	0	0	0	0	0	0	0	0	7878	0	0	0	0	0	0	0	0	0	0	0	0	0	0	0	0	0	0	0	0	611664	566051	283026	283026	582133	283026
389.2052@7.6856637					0	0	0	0	0	0	0	0	0	0	0	0	0	0	0	0	0	0	0	0	0	0	0	0	0	0	0	0	0	0	0	0	0	0	0	0	0	0	0	0	0	0	0	0	0
390.2383@5.688472					12399.5	32258	65590	12399.5	12399.5	12399.5	50802	12399.5	52476	12399.5	24799	10045.5	10045.5	10045.5	48624	10045.5	10045.5	10045.5	10045.5	34362	10045.5	10045.5	20091	62265	10045.5	0	0	0	0	0	0	0	0	0	0	0	0	0	0	2316613	1736906	1.87739e+06	1979593	1869115	1618378
390.2769@4.813336	390,277; 390,277; 390,277; 390,277; 390,277; 390,277; 390,277; 390,277; 390,277; 390,277; 390,277; 390,277; 390,277; 390,277; 390,277; 390,277; 390,277; 390,277; 390,277; 390,277; 390,277; 390,277; 390,277; 390,277; 390,277; 390,277; 390,277; 390,277; 390,277; 390,277; 390,277; 390,277; 390,277; 390,277; 390,277; 390,277; 390,277; 390,277; 390,277; 390,277; 390,277; 390,277; 390,277; 390,277; 390…	1091; 1092; C03690; 44750; C14227; C14577; 2985; C15375; 1090; 1089; C11637; 42735; 42736; 42737; 42738; 42739; 42740; 42741; 42742; 42743; 42744; 42745; 42746; 42747; 42748; 42749; 42750; 42751; 42752; 42753; 42754; 42755; 42756; 42758; 42800; 42801; 42802; 42803; 42804; 42805; 42806; 42807; 42808; 42809; 42810; 42811; 42813; 42814; 42815; 42841; 42862; 42863; 42867; 42881; 42926; 42944; 42961; …	Pregnan-20-one, 17-(acetyloxy)-3-hydroxy-6-methyl-, (3a,5a,6a)-; Pregnan-20-one, 17-(acetyloxy)-3-hydroxy-6-methyl-, (3b,5a,6a)-; Bis(2-ethylhexyl)phthalate; Dioctyl phthalate; Di-n-octyl phthalate; Diisooctyl phthalate; 7-Oxolithocholic acid; Apocholic acid; Pregnan-20-one, 17-(acetyloxy)-3-hydroxy-6-methyl-, (3a,5b,6a)-; Pregnan-20-one, 17-(acetyloxy)-3-hydroxy-6-methyl-, (3b,5b,6a)-; 3alpha,12…	C24H38O4; C24H38O4; C24H38O4; C24H38O4; C24H38O4; C24H38O4; C24H38O4; C24H38O4; C24H38O4; C24H38O4; C24H38O4; C24H38O4; C24H38O4; C24H38O4; C24H38O4; C24H38O4; C24H38O4; C24H38O4; C24H38O4; C24H38O4; C24H38O4; C24H38O4; C24H38O4; C24H38O4; C24H38O4; C24H38O4; C24H38O4; C24H38O4; C24H38O4; C24H38O4; C24H38O4; C24H38O4; C24H38O4; C24H38O4; C24H38O4; C24H38O4; C24H38O4; C24H38O4; C24H38O4; C24H38O4;…	119131	115740	124715	121495	108532	99819	129550	98908	126835	77817	71315	23410	28725	80621	83117	45882	122661	62708	132151	88149	94463	135770	29150	109083	69060	28008	11309	11309	11309	11309	11309	11309	22618	37329	37002	39652	51451	34907	33113	910688	1169440	1050023	1227656	1000375	971792
392.254@6.7164683					0	0	38575	0	0	0	0	0	0	0	0	0	0	75708	0	0	0	57250	0	0	0	0	0	69788	0	0	0	0	0	0	0	0	0	0	0	0	0	0	0	2275744	1627625	1805552	1.76823e+06	1733231	1514087
393.346@6.8626156					0	0	0	0	87049	0	0	0	0	0	0	0	0	0	0	0	0	0	0	0	0	0	0	0	0	0	0	0	0	0	0	0	0	0	220541	0	0	0	0	0	0	171031	0	0	0
394.309@7.3220687	394,3083; 394,3083; 394,3083; 394,3083; 394,3083;	42884; 42885; 42886; 84615; 84616;	Petromyzonol; 5β-Cholane-3α,7α,12α,24-tetrol; 5β-Cholane-3α,7α,23,24-tetrol; 5beta-Cholane-3alpha,7alpha,12alpha,24-tetrol; 5beta-Cholane-3alpha,7alpha,23,24-tetrol;	C24H42O4; C24H42O4; C24H42O4; C24H42O4; C24H42O4;	0	0	0	0	0	0	0	0	0	0	0	0	0	0	0	22329	0	0	0	0	0	0	0	0	0	0	0	0	0	0	0	0	0	0	0	0	0	0	0	1430595	1222442	1251213	1255782	1372255	86788
394.3189@6.484308					0	0	0	0	0	0	0	0	0	0	0	0	0	0	0	0	0	0	0	0	0	0	0	0	0	0	0	0	0	0	0	0	0	0	0	0	0	0	0	157449	122934	129050	182743	133414	116973
396.3389@9.572985	396,3392; 396,3392; 396,3392; 396,3392; 396,3392; 396,3392; 396,3392; 396,3392; 396,3392; 396,3392; 396,3392; 396,3392; 396,3392; 396,3392; 396,3392; 396,3392; 396,3392; 396,3392; 396,3392; 396,3392; 396,3392; 396,3392; 396,3392; 396,3392; 396,3392;	C19653; C05441; 216; C08823; C01694; C15778; C15780; C15816; 41899; 41900; 41901; 41902; 41903; 41904; 41940; 5918; 44463; 57612; 83981; 83982; 84008; 84093; 88167; LMST01010237; LMST01031026;	Lumisterol; Vitamin D2; Vitamin D2 (Ergocalciferol); Lichesterol; Ergosterol; 5,7,24(28)-Ergostatrienol; 5-Dehydroepisterol; 3-Keto-4-methylzymosterol; (5E)-vitamin D2 / 5,6-trans-vitamin D2 / (5E)-ergocalciferol / (5E)-ercalciol; previtamin D2 / preergocalciferol; tachysterol2; isotachysterol2; (5Z)-isovitamin D2 / 5,6-cis-isovitamin D2 / (5Z)-isoergocalciferol / 5,6-cis-isoergocalciferol; (5E)-…	C28H44O; C28H44O; C28H44O; C28H44O; C28H44O; C28H44O; C28H44O; C28H44O; C28H44O; C28H44O; C28H44O; C28H44O; C28H44O; C28H44O; C28H44O; C28H44O; C28H44O; C28H44O; C28H44O; C28H44O; C28H44O; C28H44O; C28H44O; C28H44O; C28H44O;	0	0	0	157129	0	0	0	0	0	0	0	33687	16000.5	16000.5	16000.5	113222	16000.5	16000.5	16000.5	38679	32001	16000.5	16000.5	38467	44934	83997.8	106577	75088	82183	65938	83997.8	58404	115797	0	0	34390	0	0	0	154150	166866	101031	150352	161285	85615
397.3191@7.1538258					0	99129	0	0	0	0	0	0	0	127162	0	0	0	0	0	0	0	0	0	0	0	0	0	0	0	0	0	0	0	0	0	0	0	0	0	0	0	0	0	1634221	1453511	1580424	1736841	1314251	1155161
399.3495@3.7732272	399,3501; 399,3501; 399,3501; 399,3501;	C15251; 41802; 57804; 88125;	3-Aza-A-homocholest-4a-en-4-one; Demissidine; Spirosolane skeleton; 3-Epidemissidine;	C27H45NO; C27H45NO; C27H45NO; C27H45NO;	39814	29070	37269	37893.9	37893.9	34014	36437	41039	50627	37893.9	34881	41444.8	41444.8	25356	36010	112085	38359	39128	34756	35605	39540	38298	15311	41444.8	41444.8	41662	46038	46088	47439	44893	45488	47045	70791	0	0	0	0	0	0	315942	335200	316651	335388	318825	269265
400.3338@7.62005	400,3341; 400,3341; 400,3341; 400,3341; 400,3341; 400,3341; 400,3341; 400,3341; 400,3341; 400,3341; 400,3341; 400,3341; 400,3341; 400,3341; 400,3341; 400,3341; 400,3341; 400,3341; 400,3341; 400,3341; 400,3341; 400,3341; 400,3341; 400,3341; 400,3341; 400,3341; 400,3341; 400,3341; 400,3341; 400,3341; 400,3341; 400,3341; 400,3341; 400,3341; 400,3341; 400,3341; 400,3341; 400,3341; 400,3341; 400,3341;…	C01561; 218; LMST03020246; 57902; C05455; LMST04030123; 58529; 823; 3901; C15632; C19662; C20143; 41685; 41696; 42168; 42169; 42170; 42171; 42172; 42173; 42174; 42175; 42176; 42177; 42178; 42179; 42180; 42181; 42182; 42184; 42572; 42583; 42587; 42595; 42598; 42604; 43126; 43127; 43129; 3895; 6166; 57752; 57760; 83858; 83871; 83873; 83886; 83900; 83902; 84852; 84854; 89849; 90865; 91191; 94417; LM…	Calcidiol; 25-Hydroxycholecalciferol (25-hydroxyvitamin D3); 25-hydroxyvitamin D3 / 25-hydroxycholecalciferol / calcidiol; 5,6-trans-25-Hydroxyvitamin D3; 7alpha-Hydroxycholest-4-en-3-one; 7alpha-Hydroxy-4-cholesten-3-one; 25-Hydroxytachysterol3; alfacalcidol; 7-ketocholesterol; 24(S),25-Epoxycholesterol; Spirostan; 26-Hydroxycholest-4-en-3-one; Cholesta-5,7-diene-1,3-diol; 24-oxocholesterol; 1α-…	C27H44O2; C27H44O2; C27H44O2; C27H44O2; C27H44O2; C27H44O2; C27H44O2; C27H44O2; C27H44O2; C27H44O2; C27H44O2; C27H44O2; C27H44O2; C27H44O2; C27H44O2; C27H44O2; C27H44O2; C27H44O2; C27H44O2; C27H44O2; C27H44O2; C27H44O2; C27H44O2; C27H44O2; C27H44O2; C27H44O2; C27H44O2; C27H44O2; C27H44O2; C27H44O2; C27H44O2; C27H44O2; C27H44O2; C27H44O2; C27H44O2; C27H44O2; C27H44O2; C27H44O2; C27H44O2; C27H44O2;…	134872	38973	38973	38973	38973	128687	38973	38973	38973	38973	77946	25320.5	25320.5	73251	116907	105888	76194	25320.5	92830	25320.5	56600	129240	25320.5	50641	25320.5	177276	16018.5	32037	16018.5	16018.5	16018.5	16018.5	16018.5	0	0	0	52367	0	0	521737	417071	435816	642877	210025	289823
402.1327@6.5933757	402,1315; 402,1315; 402,1315; 402,1315; 402,1315; 402,1315; 402,1315; 402,1315; 402,1315; 402,1315; 402,1315; 402,1315; 402,1315; 402,1315; 402,1315; 402,1315; 402,1315; 402,1315; 402,1315; 402,1315; 402,1315; 402,1315;	C09262; C10112; C14944; C14943; C04007; 43622; 43841; 48531; 48544; 48547; 49702; 49840; 50947; 51207; 51430; 51667; 51727; 51994; 52496; 52627; 90706; 93955;	(3'R,4'R)-3'-Epoxyangeloyloxy-4'-acetoxy-3',4'-dihydroseselin; Nobiletin; 2-(3,5-Dimethoxyphenyl)-5,6,7,8-tetramethoxy-4H-1-benzopyran-4-one; 2-(2,5-Dimethoxyphenyl)-5,6,7,8-tetramethoxy-4H-1-benzopyran-4-one; Flavanone 7-O-beta-D-glucoside; IRIGENIN TRIMETHYL ETHER; 2',4'-DIHYDROXYCHALCONE 4'-GLUCOSIDE; 5,6,2',3',5',6'-Hexamethoxyflavone; 5,6,8,3',4',5'-Hexamethoxyflavone; 5,6,2',3',4',6'-Hexame…	C21H22O8; C21H22O8; C21H22O8; C21H22O8; C21H22O8; C21H22O8; C21H22O8; C21H22O8; C21H22O8; C21H22O8; C21H22O8; C21H22O8; C21H22O8; C21H22O8; C21H22O8; C21H22O8; C21H22O8; C21H22O8; C21H22O8; C21H22O8; C21H22O8; C21H22O8;	0	0	0	0	0	0	0	0	7048	0	0	0	0	0	0	0	0	0	0	0	0	0	0	0	0	0	0	0	0	0	0	0	0	0	0	0	0	0	0	0	0	0	0	0	0
402.2743@6.879066					0	0	0	0	0	0	22720	0	0	0	0	0	0	0	0	0	0	0	110149	111303	0	0	0	22567	0	0	0	0	0	0	0	0	0	0	0	0	0	0	0	50066	43325	21662.5	43448	209894	21662.5
402.2743@7.080691					1716499	1411252	1756437	1.57693e+06	100817	1402278	2919939	1560108	1574564	1591708	1735676	91171	19764	1059878	1057201	1.09096e+06	1172761	1100996	1073827	1052218	1137564	1171045	2051426	2130390	1064203	0	0	0	0	0	0	0	0	17620	11634	5817	5817	5817	5817	22900000	18900000	21400000	20600000	17600000	15800000
402.3821@3.8196692					0	0	0	0	0	0	0	0	0	0	0	0	0	0	0	0	0	0	0	0	0	0	0	0	0	0	0	0	0	0	0	0	0	0	0	0	0	0	0	0	0	0	0	0	0
402.3833@0.25301155					0	0	0	0	0	0	0	0	0	0	0	0	0	0	0	0	0	0	0	0	0	0	0	0	0	0	0	0	0	0	0	0	0	0	0	0	0	0	0	0	0	0	0	0	0
402.4222@10.633082					0	0	0	0	0	0	0	0	0	0	0	0	0	0	0	0	0	0	0	0	0	0	0	0	0	0	0	0	0	0	0	0	0	0	0	0	0	0	0	0	0	0	0	0	0
404.3605@10.823249					0	0	0	92359	0	0	0	0	0	0	0	0	0	0	0	0	0	0	0	0	0	0	0	21832	0	0	0	0	0	0	0	0	0	0	0	0	0	0	0	0	64387	0	0	0	0
405.3353@4.877846					0	0	0	96570	0	0	0	0	0	0	0	0	0	0	0	0	0	0	0	0	0	0	0	0	0	0	0	0	0	0	0	0	0	0	0	0	0	0	0	0	0	209189	0	0	0
406.2105@7.41943					0	0	0	0	0	0	0	0	0	0	15961	0	0	0	0	0	0	0	0	0	0	0	0	0	0	0	0	0	0	0	0	0	0	0	0	0	0	0	0	0	0	0	0	0	0
407.3038@5.120385	407,3036;	C08669;	Cassaidine;	C24H41NO4;	19460	9730	9730	9730	9730	9730	31036	29857	24955	9730	9730	0	0	0	0	0	0	15786	0	0	16316	0	0	0	0	0	0	0	0	0	0	0	0	0	0	0	0	0	0	121122	94143	96417	126684	109700	117189
407.856@12.513205					0	0	0	0	0	10141	0	0	0	0	0	0	0	0	0	0	0	0	14806	0	0	0	0	0	0	0	0	0	0	13618	0	0	0	0	0	0	0	0	0	0	0	0	0	0	0
408.1946@6.7405825					0	0	0	0	0	0	0	0	0	0	0	0	0	0	0	0	0	0	0	0	0	0	0	0	0	0	0	0	0	0	0	0	0	0	0	0	0	0	0	255602	170901	234133	233559	284886	160519
409.3188@4.2934804	409,3192; 409,3192;	45673; 45688;	PGF2α diethyl amide; Lumula;	C24H43NO4; C24H43NO4;	13956	13956	13956	13956	13956	27912	49228	13956	48596	13956	76848	0	0	0	12036	0	0	32874	0	0	0	0	0	0	33075	13981	6990.5	6990.5	6990.5	27405	6990.5	6990.5	6990.5	0	0	0	0	0	0	0	0	0	0	0	0
409.3195@5.128509	409,3192; 409,3192;	45673; 45688;	PGF2α diethyl amide; Lumula;	C24H43NO4; C24H43NO4;	36201	48706	11727	11727	11727	23454	44230	57464	43870	11727	32748	9781.5	19563	47879	45659	35044	9781.5	39869	9781.5	45324	9781.5	52677	9781.5	100928	60957	0	0	0	0	27560	0	0	0	0	0	0	0	0	0	273512	224705	246797	245252	245365	215661
410.3548@9.8112135	410,3549; 410,3549; 410,3549; 410,3549; 410,3549; 410,3549; 410,3549; 410,3549; 410,3549; 410,3549; 410,3549; 410,3549; 410,3549; 410,3549; 410,3549; 410,3549; 410,3549; 410,3549; 410,3549; 410,3549; 410,3549; 410,3549; 410,3549; 410,3549; 410,3549; 410,3549; 410,3549; 410,3549; 410,3549;	44200; C11455; LMST01010149; C11508; C15783; 41777; 41783; 41799; 42618; 42619; 5952; 57723; 57736; 84004; 84034; 84063; 84081; 84087; 84108; 84139; 84251; 84252; 88796; 89546; 89700; 89770; 91457; 93788; LMST01031020;	STIGMASTA-4,22-DIEN-3-ONE; 4,4-Dimethyl-5alpha-cholesta-8,14,24-trien-3beta-ol; 4,4-dimethylcholesta-8,11,24-trienol; 4alpha-Methyl-5alpha-ergosta-8,14,24(28)-trien-3beta-ol; 5-Dehydroavenasterol; stigmasta-5,22E,25-trien-3β-ol; stigmasta-7,22E,25-trien-3β-ol; Calysterol; Vitamin D6; Provitamin D6; 4,4-Dimethylcholesta-8,14,24-trienol; Δ 8,14 -Sterol; 5-Dehydro-avenasterol; (22E,24R)-24,26-dimeth…	C29H46O; C29H46O; C29H46O; C29H46O; C29H46O; C29H46O; C29H46O; C29H46O; C29H46O; C29H46O; C29H46O; C29H46O; C29H46O; C29H46O; C29H46O; C29H46O; C29H46O; C29H46O; C29H46O; C29H46O; C29H46O; C29H46O; C29H46O; C29H46O; C29H46O; C29H46O; C29H46O; C29H46O; C29H46O;	0	0	0	0	0	26319	0	0	0	0	0	0	0	0	0	0	0	0	0	0	0	0	0	0	0	0	0	0	0	0	0	0	0	39779	11741	5870.5	5870.5	5870.5	5870.5	0	0	0	0	0	0
410.3864@4.2399473					0	0	0	0	0	0	0	0	0	0	0	0	0	0	0	0	0	0	0	0	0	0	0	0	0	0	0	0	0	0	0	0	0	0	0	0	0	0	0	0	0	0	0	0	0
411.7892@3.0045338					0	0	0	0	0	0	0	0	0	0	0	0	0	0	0	0	0	0	0	0	0	0	0	0	0	0	0	0	0	0	0	0	0	0	0	0	0	0	0	22168	0	0	0	0	0
412.3698@7.374428	412,3705; 412,3705; 412,3705; 412,3705; 412,3705; 412,3705; 412,3705; 412,3705; 412,3705; 412,3705; 412,3705; 412,3705; 412,3705; 412,3705; 412,3705; 412,3705; 412,3705; 412,3705; 412,3705; 412,3705; 412,3705; 412,3705; 412,3705; 412,3705; 412,3705; 412,3705; 412,3705; 412,3705; 412,3705; 412,3705; 412,3705; 412,3705; 412,3705; 412,3705; 412,3705; 412,3705; 412,3705; 412,3705; 412,3705; 412,3705;…	C08817; C15776; C08821; 58127; C08836; C08840; C18193; C05108; C05442; C11522; C15782; 41680; 41729; 41732; 41740; 41766; 41767; 41769; 41771; 41775; 41776; 41781; 41782; 41785; 41787; 41788; 5059; 57599; 57696; 57702; 57722; 57735; 57748; 63312; 83879; 83905; 83906; 83962; 83970; 83987; 83989; 83996; 84003; 84009; 84033; 84071; 84074; 84076; 84080; 84085; 84086; 84089; 84091; 84092; 84102; 84143…	Fucosterol; 4alpha-Methylfecosterol; Isofucosterol; Avenasterol; Poriferasterol; alpha-Spinasterol; Vitamin D5; 14-Demethyllanosterol; Stigmasterol; 24-Methylenelophenol; delta7-Avenasterol; 14-Demethyl-lanosterol; 4α-methyl,24-methylene-cholest-7-en-3β-ol; 24-methylene,25-methylcholesta-5-en-3β-ol; 24-methylene-25-methyl-cholest-7-en-3β-ol; stigmasta-5,7-dien-3β-ol; 24Z-ethylidene-cholest-5-en-3…	C29H48O; C29H48O; C29H48O; C29H48O; C29H48O; C29H48O; C29H48O; C29H48O; C29H48O; C29H48O; C29H48O; C29H48O; C29H48O; C29H48O; C29H48O; C29H48O; C29H48O; C29H48O; C29H48O; C29H48O; C29H48O; C29H48O; C29H48O; C29H48O; C29H48O; C29H48O; C29H48O; C29H48O; C29H48O; C29H48O; C29H48O; C29H48O; C29H48O; C29H48O; C29H48O; C29H48O; C29H48O; C29H48O; C29H48O; C29H48O; C29H48O; C29H48O; C29H48O; C29H48O; C29…	190962	158782	222138	75083	186937	188558	250650	197978	176860	198061	210298	0	0	0	0	130993	0	0	0	0	0	0	48745	0	0	0	0	0	0	0	0	0	0	0	0	0	0	0	0	1556515	1746142	1607119	1741519	1560717	1277671
412.4028@4.4795113					0	0	0	0	0	0	0	0	0	0	0	0	0	0	0	0	0	0	0	0	0	0	0	0	0	0	0	0	0	0	0	0	0	0	0	0	0	0	0	0	0	0	0	0	0
412.4029@4.383184					0	0	0	0	0	0	0	0	0	0	0	0	0	0	0	0	0	0	0	0	0	0	0	0	0	0	0	0	0	0	0	0	0	0	0	0	0	0	0	0	0	0	0	0	0
412.4044@0.25225598					0	0	0	0	0	0	0	0	0	0	0	0	0	0	0	0	0	0	0	0	0	0	0	0	0	0	0	0	0	0	0	0	0	0	0	0	0	0	0	0	0	0	0	0	0
414.247@7.4031405					0	0	0	0	0	0	0	0	0	0	0	0	0	0	0	0	0	0	0	0	0	0	0	0	0	0	0	0	0	0	0	0	0	0	0	0	0	0	0	0	0	61649	0	0	0
414.4185@0.2522151					0	0	0	0	0	0	0	0	0	0	0	0	0	0	0	0	0	0	0	0	0	0	0	0	0	0	0	0	0	0	0	0	0	0	0	0	0	0	0	0	0	0	0	0	0
416.2875@5.9381986					0	0	0	0	0	0	0	0	0	0	0	8485	8485	8485	23129	101757	29792	8485	8485	16970	41449	38882	8485	34092	28792	0	0	0	0	52152	0	0	0	0	0	0	0	0	0	458075	21110.5	21110.5	21110.5	21110.5	42221
416.396@0.2533861					0	0	0	0	0	0	0	0	0	0	0	0	0	0	0	0	0	0	0	0	0	0	0	0	0	0	0	0	0	0	0	0	0	0	0	0	0	0	0	0	0	0	0	0	0
416.3975@4.0399923					0	0	0	0	0	0	0	0	0	0	0	0	0	0	0	0	0	0	0	0	0	0	0	0	0	0	0	0	0	0	0	0	0	0	0	0	0	0	0	0	0	0	0	0	0
420.2281@6.23265	420,2277;	82341;	PA(17:2(9Z,12Z)/0:0);	C20H37O7P;	0	0	0	0	0	0	0	0	0	0	0	0	0	0	0	0	0	26463	0	0	0	0	0	26952	0	0	0	21741	0	0	0	0	0	0	0	0	0	0	0	12620	6310	6310	38224	6310	6310
420.3744@9.115758					0	0	0	177833	0	0	0	0	0	0	0	0	0	0	0	0	0	0	0	0	0	0	0	0	0	0	0	0	0	0	0	0	0	0	0	0	0	0	0	0	128814	0	0	0	0
423.0326@0.22019534	423,0328;	C08411;	Glucoiberin;	C11H21NO10S3;	0	0	0	0	0	0	0	0	0	0	0	0	0	0	0	0	0	0	0	0	0	0	0	0	0	0	0	0	0	0	0	0	0	0	0	0	0	0	0	0	65435	0	0	0	0
424.3596@7.1019154					0	0	0	0	0	0	0	0	0	0	0	0	0	0	0	0	113380	0	0	0	0	0	0	56439	0	0	0	30638	0	0	0	0	0	34139	0	0	0	0	0	66104	28019.5	28019.5	28019.5	28019.5	56039
428.3644@7.4468594	428,3654; 428,3654; 428,3654; 428,3654; 428,3654; 428,3654; 428,3654; 428,3654; 428,3654; 428,3654; 428,3654; 428,3654; 428,3654; 428,3654; 428,3654; 428,3654; 428,3654; 428,3654; 428,3654; 428,3654; 428,3654; 428,3654; 428,3654; 428,3654; 428,3654;	58174; C03910; C11509; 42344; 42345; 42346; 42347; 42599; 42617; 6005; 57669; 57671; 57732; 84103; 84104; 84105; 84132; 84263; 89925; 91197; 94067; 94370; 95543; 96247; LMST03020415;	Cholesteryl acetate; (24R,24'R)-Fucosterol epoxide; 3beta-Hydroxy-4beta-methyl-5alpha-cholest-7-ene-4alpha-carbaldehyde; 1α-hydroxy-26,27-dimethylvitamin D3 / 1α-hydroxy-26,27-dimethylcholecalciferol; 25-hydroxy-26,27-dimethylvitamin D3 / 25-hydroxy-26,27-dimethylcholecalciferol; (6S)-6,19-ethano-25-hydroxy-6,19-dihydrovitamin D3 / (6S)-6,19-ethano-25-hydroxy-6,19-dihydrocholecalciferol; (6R)-6,1…	C29H48O2; C29H48O2; C29H48O2; C29H48O2; C29H48O2; C29H48O2; C29H48O2; C29H48O2; C29H48O2; C29H48O2; C29H48O2; C29H48O2; C29H48O2; C29H48O2; C29H48O2; C29H48O2; C29H48O2; C29H48O2; C29H48O2; C29H48O2; C29H48O2; C29H48O2; C29H48O2; C29H48O2; C29H48O2;	0	0	0	0	0	0	0	0	0	0	0	0	0	0	0	0	0	0	0	0	0	0	0	0	0	0	0	0	0	0	0	0	0	0	0	0	0	0	0	0	0	0	0	0	0
428.3972@4.026048					0	0	0	0	0	0	0	0	0	0	0	0	0	0	0	0	0	0	0	0	0	0	0	0	0	0	0	0	0	0	0	0	0	0	0	0	0	0	0	0	0	0	0	0	0
428.3991@0.25401315					0	0	0	0	0	0	0	0	0	0	0	0	0	0	0	0	0	0	0	0	0	0	0	0	0	0	0	0	0	0	0	0	0	0	0	0	0	0	0	0	0	0	0	0	0
430.4131@3.9154859					0	0	0	0	0	0	0	0	0	0	0	0	0	0	0	0	0	0	0	0	0	0	0	0	0	0	0	0	0	0	0	0	0	0	0	0	0	0	0	0	0	0	0	0	0
430.4135@4.278705					0	0	0	0	0	0	0	0	0	0	0	0	0	0	0	0	0	0	0	0	0	0	0	0	0	0	0	0	0	0	0	0	0	0	0	0	0	0	0	0	0	20702	0	0	0
431.4157@3.8668265					0	0	0	0	0	0	0	0	0	0	0	0	0	0	0	0	0	0	0	0	0	0	0	0	0	0	0	0	0	0	0	0	0	0	0	0	0	0	0	0	0	0	0	0	0
434.1985@6.3361115					0	0	0	31667	0	0	0	0	0	0	0	0	0	0	0	0	0	0	0	0	0	0	0	0	0	0	0	0	0	0	0	0	0	0	0	0	0	0	0	380546	26500.5	53001	97874	162247	26500.5
435.405@8.3411875					0	0	0	0	0	0	0	0	0	0	0	0	0	0	0	0	0	0	0	0	0	0	0	0	0	0	0	7512	0	0	0	0	0	0	0	0	0	0	0	0	0	0	0	0	0
436.3145@14.651726					0	0	0	0	0	0	0	0	0	0	0	0	0	0	0	0	0	0	0	0	0	0	0	0	0	0	0	0	0	0	0	0	0	0	0	0	0	0	0	0	0	0	0	0	0
437.4217@9.582377	437,4233;	3731;	(Z)-N-(2-hydroxyethyl)hexacos-17-enamide;	C28H55NO2;	0	0	0	0	0	0	0	0	0	0	0	0	0	0	0	0	0	0	0	0	0	0	0	0	0	0	0	0	0	0	0	0	0	0	0	0	0	0	0	43173	0	0	0	0	0
438.0727@5.711334					0	0	0	0	0	0	0	0	0	0	0	0	0	0	0	0	0	0	0	0	0	0	0	0	0	0	0	0	0	0	0	0	0	0	0	0	0	0	0	0	0	0	0	0	0
440.3536@7.7850604					0	0	0	49892	0	11371	0	0	0	0	0	0	0	0	0	0	0	0	0	0	0	21257	0	0	0	14042	70354	7021	7021	77861	7021	7021	7021	0	0	0	0	0	0	0	0	0	0	0	0
440.3558@5.631689					0	0	0	0	0	0	0	0	0	0	0	0	0	0	0	0	0	0	0	0	0	0	0	0	0	0	0	0	0	0	0	0	0	0	0	0	0	0	0	0	0	0	0	0	0
441.4173@8.13384					0	0	0	0	0	0	0	0	0	0	0	0	0	0	0	0	0	0	0	0	0	0	0	0	0	0	0	0	0	0	0	0	0	0	0	0	0	0	0	0	0	0	0	0	0
442.209@10.387323					0	0	0	0	0	0	0	0	0	0	0	0	0	0	0	0	0	0	0	0	0	0	0	0	0	0	0	0	0	0	0	0	0	0	0	0	0	0	0	0	0	0	0	0	0
442.3049@9.427819					0	0	0	0	0	0	0	0	0	0	0	0	0	0	0	0	0	0	0	0	0	0	0	0	0	0	0	0	0	0	0	0	0	0	0	0	0	0	0	0	0	0	0	0	0
442.3437@5.5358367					0	0	0	0	0	0	0	0	0	0	0	0	0	0	0	0	0	0	0	0	0	0	0	0	0	0	0	0	0	0	0	0	0	0	0	0	0	0	0	0	0	0	0	0	0
442.4128@4.3541784					0	0	0	0	0	0	0	0	3409	0	0	0	0	0	0	0	0	0	0	0	0	0	0	0	0	0	0	0	0	0	0	0	0	0	0	0	0	0	0	0	0	0	0	0	0
442.4141@0.24934374					0	0	0	0	0	0	0	0	0	0	0	0	0	0	0	0	0	0	0	0	0	0	0	0	0	0	0	0	0	0	0	0	0	0	0	0	0	0	0	0	0	0	0	0	0
444.4277@0.2536782					0	0	0	0	0	0	0	0	0	0	0	0	0	0	0	0	0	0	0	0	0	0	0	0	0	0	0	0	0	0	0	0	0	0	0	0	0	0	0	0	0	0	0	0	0
444.4289@4.456281					0	0	0	0	0	0	0	0	0	0	0	0	0	0	0	0	0	0	0	0	0	0	0	0	0	0	0	0	0	0	0	0	0	0	0	0	0	0	0	0	0	0	0	0	0
446.3396@8.064008	446,3396; 446,3396; 446,3396; 446,3396; 446,3396; 446,3396; 446,3396; 446,3396; 446,3396; 446,3396; 446,3396; 446,3396; 446,3396; 446,3396; 446,3396; 446,3396; 446,3396; 446,3396; 446,3396; 446,3396; 446,3396; 446,3396; 446,3396; 446,3396; 446,3396; 446,3396; 446,3396; 446,3396; 446,3396; 446,3396; 446,3396; 446,3396; 446,3396; 446,3396; 446,3396; 446,3396; 446,3396; 446,3396; 446,3396; 446,3396;…	C14578; C14505; C14158; C15792; 42260; 42307; 42308; 42309; 42310; 42311; 42312; 42313; 42314; 42315; 42316; 42317; 42318; 42320; 42514; 42531; 57904; 84025; 84026; 84027; 84047; 84049; 84219; 88190; 88206; 88790; 95438; LMST01031077; LMST03020326; LMST03020375; LMST03020376; LMST03020377; LMST03020378; LMST03020379; LMST03020380; LMST03020381; LMST03020382; LMST03020383; LMST03020384; LMST030203…	Diisodecyl phthalate; Di-n-decyl phthalate; Stylisterol B; 3-Dehydroteasterone; 1α,25-dihydroxy-26,27-dimethyl-20,21-didehydro-23-oxavitamin D3 / 1α,25-dihydroxy-26,27-dimethyl-20,21-didehydro-23-oxacholecalciferol; (24R)-1α,24-dihydroxy-26,27-dimethyl-22-oxavitamin D3 / (24R)-1α,24-dihydroxy-26,27-dimethyl-22-oxacholecalciferol; (24S)-1α,24-dihydroxy-26,27-dimethyl-22-oxavitamin D3 / (24S)-1α,24…	C28H46O4; C28H46O4; C28H46O4; C28H46O4; C28H46O4; C28H46O4; C28H46O4; C28H46O4; C28H46O4; C28H46O4; C28H46O4; C28H46O4; C28H46O4; C28H46O4; C28H46O4; C28H46O4; C28H46O4; C28H46O4; C28H46O4; C28H46O4; C28H46O4; C28H46O4; C28H46O4; C28H46O4; C28H46O4; C28H46O4; C28H46O4; C28H46O4; C28H46O4; C28H46O4; C28H46O4; C28H46O4; C28H46O4; C28H46O4; C28H46O4; C28H46O4; C28H46O4; C28H46O4; C28H46O4; C28H46O4;…	41043.5	41043.5	41043.5	82087	41043.5	41043.5	152772	132757	41043.5	41043.5	41043.5	0	0	0	0	0	0	0	0	47759	0	0	86544	0	0	0	0	0	0	0	0	0	0	0	0	0	65668	0	0	240366	327433	363715	347889	243525	255906
446.4073@4.724348					0	0	0	0	0	0	0	0	0	0	0	0	0	0	0	0	0	0	0	0	0	0	0	0	0	0	0	0	0	0	0	0	0	0	0	0	0	0	0	0	0	0	0	0	0
446.4074@0.25067815					0	0	0	0	0	0	0	0	0	0	0	0	0	0	0	0	0	0	0	0	0	0	0	0	0	0	0	0	0	0	0	0	0	0	0	0	0	0	0	0	0	0	0	0	0
446.4074@3.543431					0	0	0	0	0	0	0	0	0	0	0	0	0	0	0	0	0	0	0	0	0	0	0	0	0	0	0	0	0	0	0	0	0	0	0	0	0	0	0	0	0	0	0	0	0
446.4077@4.330549					0	0	0	0	0	0	0	0	0	0	0	0	0	0	0	0	0	0	0	0	0	0	0	0	0	0	0	0	0	0	0	0	0	0	0	0	0	0	0	0	0	0	0	0	0
447.3337@3.3525155					0	0	0	0	0	0	0	0	0	0	0	0	0	0	0	0	0	0	0	0	0	0	0	0	0	0	0	0	0	0	0	0	0	0	0	0	0	0	0	12598	12598	25196	12598	12598	34739
448.3187@4.5604334					0	0	0	153541	0	0	0	0	0	0	0	0	0	0	0	0	0	0	0	0	0	0	0	0	0	0	0	0	0	0	0	0	0	0	0	0	0	0	0	0	0	0	0	0	0
449.7429@12.149082					0	0	0	0	0	0	0	19347	0	0	0	0	0	0	0	0	0	0	0	0	0	0	0	0	0	0	0	0	0	0	0	0	0	0	0	0	0	0	0	0	0	0	34891	0	0
450.3005@5.471548					0	0	0	0	0	0	0	0	0	0	0	0	0	0	0	0	0	0	0	0	0	0	0	0	0	0	0	0	0	0	0	0	0	0	0	0	0	0	0	0	0	0	0	0	0
452.3973@0.2422573					0	0	0	0	0	0	0	0	0	0	0	0	0	0	0	0	0	0	0	0	0	0	0	0	0	0	0	0	0	0	0	0	0	0	0	0	0	0	0	0	0	0	0	0	0
453.2506@3.1435664					0	0	0	0	0	0	0	0	0	0	0	0	0	0	0	0	0	0	0	8949	0	0	0	0	0	0	0	0	0	0	0	0	0	0	0	0	0	0	0	0	0	0	0	0	0
453.2774@8.863008					0	0	0	154913	0	0	0	0	0	0	0	0	0	0	0	0	0	0	0	0	0	0	0	0	0	0	0	0	0	0	0	0	0	0	0	0	0	0	0	37365.5	74731	37365.5	37365.5	37365.5	37365.5
454.3274@6.2979484	454,3294;	57911;	27-Norcholestanehexol;	C26H46O6;	0	0	0	175497	0	0	0	0	0	0	0	0	0	0	0	0	0	0	39085	0	0	136848	0	0	0	0	0	0	0	0	0	0	0	59568	0	0	0	0	0	0	297257	0	0	0	0
454.411@0.24976094					0	0	0	0	0	0	0	0	0	0	0	0	0	0	0	0	0	0	0	0	0	0	0	0	0	0	0	0	0	0	0	0	0	0	0	0	0	0	0	0	0	0	0	0	0
454.4125@4.2402997					0	0	0	0	0	0	0	0	0	0	0	0	0	0	0	0	0	0	0	0	0	0	0	0	0	0	0	0	0	0	0	0	0	0	0	0	0	0	0	0	0	0	0	0	0
455.4333@8.579211					0	0	0	0	0	0	0	0	0	0	0	0	0	0	0	0	0	0	0	0	0	0	0	0	0	0	0	0	0	0	0	0	0	0	0	0	0	0	0	0	0	0	0	0	0
456.1118@7.3811164					0	0	0	0	0	0	0	0	0	24210	0	0	0	0	20768	0	0	0	0	0	0	0	0	0	0	0	0	0	0	0	0	0	0	0	0	0	0	0	0	9627	9627	19254	9627	9627	23416
456.3197@9.823978					0	0	0	0	0	0	0	0	0	0	0	0	0	0	0	0	0	0	0	0	0	0	0	0	0	0	0	0	0	0	0	0	0	0	0	0	0	0	0	0	0	0	0	0	0
456.4291@11.912614					0	0	0	0	0	0	0	0	0	0	0	0	0	0	0	0	0	0	0	0	0	0	0	0	0	0	0	0	0	0	0	0	0	0	0	0	0	0	0	0	0	0	0	0	0
456.4294@4.4466662					0	0	0	0	0	0	0	0	0	0	0	0	0	0	0	0	0	0	0	0	0	0	0	0	0	0	0	0	0	0	0	0	0	0	0	9023	0	0	0	0	0	0	0	0	0
456.4297@4.201941					0	0	0	0	0	0	0	0	0	0	0	0	0	0	0	0	0	0	0	0	0	0	0	0	0	0	0	0	0	0	0	0	0	0	0	0	0	0	0	0	0	6583	0	0	0
456.4308@3.932278					0	0	0	0	0	0	0	0	0	0	0	0	0	0	0	0	0	0	0	0	0	0	0	0	0	0	0	0	0	0	0	0	0	0	0	0	0	0	0	0	0	0	0	0	0
458.4444@11.923764					0	0	0	0	0	0	0	0	0	0	0	0	0	0	0	0	0	0	0	0	0	0	0	0	0	0	0	0	0	0	0	0	0	0	0	0	0	0	0	0	0	0	0	0	16023
458.4452@4.716634					0	0	0	0	0	0	0	0	0	0	0	0	0	0	0	0	0	0	0	0	0	0	0	0	4166	0	0	0	0	0	0	0	0	0	0	0	0	0	0	11755	11755	11755	11755	11755	23510
458.4463@0.2577272					0	0	0	0	0	0	0	0	0	0	0	0	0	0	0	0	0	0	0	0	0	0	0	0	0	0	0	0	0	0	0	0	0	0	0	0	0	0	0	0	0	0	0	0	19566
459.3893@7.6528664					0	0	0	0	0	0	0	0	0	0	0	198200	90095	79568	37984.5	37984.5	75969	82844	99677	95294	86583	37984.5	37984.5	89646	37984.5	0	0	0	0	0	0	0	0	0	0	0	0	0	0	897403	576856	810587	646413	673269	737521
460.0592@5.702718					0	0	0	0	0	0	0	0	0	0	0	0	0	0	0	0	0	0	0	0	0	0	0	0	0	0	0	0	0	0	0	0	0	0	0	0	0	0	0	0	0	0	0	0	0
460.3047@10.7742405					0	0	0	0	0	0	0	0	0	0	0	0	0	0	0	0	0	0	0	0	0	0	0	0	0	0	0	0	0	0	0	0	0	0	0	0	0	0	0	0	0	0	0	24804	0
460.3857@0.24851763					0	0	0	0	0	0	0	0	0	0	0	0	0	0	0	0	0	0	0	0	0	0	0	0	0	0	0	0	0	0	0	0	0	0	0	0	0	0	0	0	0	0	0	0	0
460.3863@3.2116637					0	0	0	0	0	0	0	0	0	0	0	0	0	0	0	0	0	0	0	0	0	0	0	0	0	0	0	0	0	0	0	0	0	0	0	0	0	0	0	0	0	0	0	0	0
461.4581@9.999826					0	0	0	0	0	0	0	0	0	0	0	0	0	0	0	0	0	0	0	0	0	0	0	0	0	0	0	0	0	0	0	0	0	0	3991	0	0	0	0	0	0	0	0	0	0
462.0085@0.71086615					0	0	0	0	0	0	0	0	0	0	0	0	0	0	0	0	0	0	0	0	0	0	0	0	0	0	0	0	0	0	0	0	0	0	0	0	0	0	0	0	0	0	0	0	0
462.3676@10.217432					0	0	0	0	0	0	0	0	0	0	0	0	0	0	0	0	0	0	0	0	0	0	0	0	0	0	0	0	0	0	0	0	0	0	0	0	0	0	0	0	0	0	0	0	0
462.4419@10.686695					0	0	0	0	0	0	0	0	0	0	0	0	0	0	0	0	0	0	18408	0	0	0	0	0	0	0	0	0	0	0	0	0	0	0	0	0	0	0	0	29235	0	0	0	0	0
463.3474@4.810303					0	0	0	0	0	0	0	0	0	0	0	0	0	0	0	0	0	0	0	0	0	0	0	0	0	0	0	0	0	0	0	0	0	0	0	0	0	0	0	0	0	0	0	0	68172
464.2901@5.5154257					0	0	0	0	0	0	0	0	0	0	0	0	0	0	0	0	0	0	0	0	0	0	0	0	0	0	0	0	0	0	0	0	0	0	0	0	0	0	0	0	0	0	0	0	0
465.4537@9.401514					0	0	0	0	0	0	0	0	0	0	0	0	0	0	0	0	0	0	0	0	0	0	0	0	0	0	0	0	0	0	0	0	0	0	0	0	0	0	0	0	0	0	0	12961	0
466.412@0.23786767					0	0	0	0	0	0	0	0	0	0	0	0	0	0	0	0	0	0	0	0	0	0	0	0	0	0	0	0	0	0	0	0	0	0	0	0	0	0	0	0	0	0	0	0	0
467.351@7.9579597					0	0	0	0	0	0	0	0	0	0	0	0	0	0	0	0	0	0	0	0	0	0	0	0	0	0	0	0	0	0	0	0	0	0	0	0	0	0	0	0	0	0	0	0	0
468.2319@11.889549					0	0	0	0	0	0	0	0	0	0	0	0	0	0	0	0	0	0	0	0	0	0	0	0	0	0	0	0	0	0	0	0	0	0	0	0	0	0	0	0	0	0	0	0	0
468.3302@14.228323					0	0	0	0	0	0	53425	0	0	0	0	0	0	0	0	0	0	0	0	0	0	0	0	0	0	0	37535	0	0	0	0	0	0	0	37804	0	0	0	0	0	0	0	0	0	0
469.4486@8.919656					0	0	0	0	0	0	0	0	0	0	0	0	0	0	0	0	0	0	0	0	0	0	0	0	0	0	0	0	0	0	0	0	24755	0	0	0	0	0	0	0	0	0	0	0	0
470.0753@0.32472104					0	0	0	0	0	0	0	0	12678	0	0	0	0	0	0	12426	0	0	0	0	0	0	0	0	0	0	0	0	0	0	0	0	0	0	0	0	0	0	0	0	27508	0	0	0	0
470.2645@7.1014686					0	0	0	0	0	0	0	22744	0	0	0	0	0	0	0	0	0	0	0	23004	0	0	0	0	0	0	0	0	0	0	0	0	0	0	0	0	0	0	0	134840	102001	120315	142920	108279	95568
470.4455@4.793498					0	0	0	0	0	0	0	0	0	0	0	0	0	0	0	0	0	0	0	0	0	0	0	0	0	0	0	0	0	0	0	0	0	0	0	0	0	0	0	0	0	0	26142	0	0
471.147@5.70744					0	0	0	0	0	0	0	0	0	0	0	0	0	0	0	0	0	0	0	0	0	0	0	0	0	0	0	0	0	0	0	0	0	0	0	0	0	8291	0	0	0	0	0	0	0
471.3282@8.985055					0	0	0	0	0	0	0	0	0	0	0	0	0	0	0	0	0	0	0	0	0	0	0	0	0	0	0	0	0	0	0	0	0	3543580	3744707	4119708	4020724	3708145	3463112	0	0	0	0	0	0
472.234@5.098506	472,2322; 472,2322; 472,2322;	18151; 19781; 23500;	Tyr Lys Tyr; Lys Tyr Tyr; Tyr Tyr Lys;	C24H32N4O6; C24H32N4O6; C24H32N4O6;	10352	23359	15804	26823	17128	18335	11160	9562	19638	17128	19119	21673	21673	29703	25293	17740	14296	33472	15198	21673	15464	25596	21673	32587	7381	0	0	7546	0	0	0	0	0	0	0	0	0	0	0	129347	147832	133679	166114	133993	121836
472.4222@3.4575212					0	0	0	0	0	0	0	0	0	0	0	0	0	0	0	0	0	0	0	0	0	0	0	0	0	0	0	0	0	0	0	0	0	0	0	0	0	0	0	0	0	0	0	0	0
472.4258@0.2515849					0	0	0	0	0	0	0	0	0	0	0	0	0	0	0	0	0	0	0	0	0	0	0	0	0	0	0	0	0	0	0	0	0	0	0	0	0	0	0	0	0	0	0	0	0
473.2988@6.040938					71796	71796	970133	824158	164689	71796	143592	884940	71796	850277	71796	142820	872190	71410	71410	71410	728736	71410	958843	71410	71410	71410	71410	71410	71410	0	767348	0	0	0	0	0	0	0	0	0	0	0	0	1445065	1365183	1518449	1265681	1258592	1.37445e+06
473.3671@9.876829					0	0	0	1280877	0	0	0	0	0	0	0	0	0	0	0	0	0	0	0	0	0	0	0	0	0	0	0	0	0	0	0	0	0	0	0	0	0	0	0	0	0	0	0	86269	0
473.404@7.945199					0	0	0	0	0	0	0	0	0	0	0	0	0	0	0	0	0	0	0	0	0	0	0	0	0	0	0	0	0	0	0	0	0	0	0	0	0	0	0	0	0	0	0	0	0
474.4357@4.957655					0	0	0	0	0	0	0	0	0	0	0	0	0	0	0	0	0	0	0	0	0	0	0	0	0	0	0	0	0	0	0	0	0	0	0	0	0	0	0	0	0	0	0	0	0
474.437@3.7996273					0	0	0	0	0	0	0	0	0	0	0	0	0	0	0	0	0	0	0	0	0	0	0	0	0	0	0	0	0	0	0	0	0	0	0	0	0	0	0	0	0	0	0	0	0
474.4392@5.212649					0	0	0	0	0	0	0	0	0	0	0	0	0	0	0	0	0	0	0	0	0	0	0	0	0	0	0	0	0	0	0	0	0	0	0	0	0	0	0	0	0	0	0	0	0
474.4396@4.3062234					0	0	0	0	0	0	0	0	0	0	0	0	0	0	0	0	0	0	0	0	0	0	0	0	0	0	0	0	0	0	0	0	0	0	0	0	0	0	0	0	0	0	0	0	0
474.4412@0.24834463					0	0	0	0	0	0	0	0	0	0	0	0	0	0	0	0	0	0	0	0	0	0	0	0	0	0	0	0	0	0	0	0	0	0	0	0	0	0	0	0	0	0	0	0	0
475.6934@9.200401					3830.5	19193	3830.5	3830.5	3830.5	3830.5	16613	3830.5	3830.5	7661	3830.5	20433	0	0	0	0	0	0	0	0	0	0	0	0	0	0	0	0	0	0	0	0	0	0	0	0	0	0	9724	0	0	0	0	0	0
476.0156@0.31581727					0	0	0	0	0	0	0	10322	0	0	0	0	0	0	0	0	0	0	0	0	0	0	0	0	0	0	0	0	0	0	0	0	0	0	0	0	0	0	0	76772.5	182368	153545	76772.5	76772.5	76772.5
478.0615@6.60739					0	0	0	21695	0	0	0	0	0	0	0	0	0	0	0	0	15088	0	0	0	0	0	0	0	0	0	0	0	0	0	0	0	0	0	0	0	0	0	0	0	0	0	0	0	0
479.3443@14.253445					0	0	0	0	0	0	0	0	0	0	0	0	0	0	0	0	0	0	0	0	0	0	0	0	0	0	0	0	0	0	0	0	0	0	0	0	0	0	0	0	0	0	0	12720	0
479.4061@11.38069					0	0	0	0	0	28796	0	0	0	0	0	0	0	0	0	0	0	0	0	0	0	0	36538	0	0	0	0	0	0	0	0	0	19104	0	0	0	0	13046	0	0	0	0	0	0	38177
480.4258@0.2470113					0	0	0	0	0	0	0	0	0	0	0	0	0	0	0	0	0	0	0	0	0	0	0	0	0	0	0	0	0	0	0	0	0	0	0	0	0	0	0	0	0	0	0	0	0
481.1674@4.0381675					0	0	0	0	0	0	0	0	0	0	0	0	0	0	0	0	0	0	0	0	0	0	0	0	0	0	0	0	0	0	0	0	0	0	0	0	0	0	0	0	0	5128	0	0	0
481.4443@8.888511					0	0	0	0	0	0	0	0	0	0	0	0	0	0	0	0	0	0	0	0	0	0	0	0	0	0	0	0	0	0	0	0	0	0	0	0	0	0	0	0	0	0	0	0	0
481.4488@9.107458					0	0	0	0	0	0	0	0	0	0	0	0	0	0	0	0	0	0	0	0	0	0	0	0	0	0	0	0	0	0	0	0	0	0	0	0	0	0	0	0	0	0	0	0	0
481.4848@10.660064					0	0	0	37058	0	0	0	0	0	0	0	0	0	0	0	0	0	0	0	0	0	0	0	0	0	0	0	0	0	0	0	0	0	0	0	0	0	0	0	46452	19300.5	19300.5	19300.5	38601	19300.5
482.2902@10.213028	482,288;	C09093;	Fusicoccin H;	C26H42O8;	0	0	0	0	0	0	0	0	0	0	0	0	0	0	0	0	0	0	0	0	0	0	0	0	0	0	0	0	0	0	0	0	0	0	0	0	0	0	0	0	0	0	0	0	0
482.3338@9.824601					0	0	0	0	0	0	0	0	0	0	0	0	0	0	0	0	0	0	0	0	0	0	0	0	0	0	0	0	0	0	0	0	0	0	0	0	0	0	0	0	0	0	0	49410	0
482.3919@8.7662735					0	0	0	0	0	0	0	0	0	0	0	0	64803	0	0	0	0	0	38330	0	0	0	0	0	0	0	0	0	0	0	0	0	0	0	0	0	0	0	0	50152	0	0	0	0	0
483.4619@6.46016					0	0	0	0	0	0	0	0	0	0	0	0	0	0	0	0	0	0	0	0	0	0	0	0	0	0	0	0	0	0	0	0	0	0	0	0	0	0	0	0	0	0	0	0	0
483.4644@9.3854065	483,4651;	62472;	Cer(d18:0/12:0);	C30H61NO3;	0	0	0	99268	0	0	0	0	0	0	0	0	0	0	0	0	0	19388	20715	0	0	0	0	34134	0	30774	15387	31253	15387	31523	15387	15387	168613	0	0	0	0	0	0	52026	25797	51189	33462	89910	31414
484.1053@6.67407					6307	25098	6307	13765	12614	6307	6307	6307	6307	6307	6307	0	0	0	0	0	0	0	0	0	0	0	0	0	0	0	0	0	0	0	0	386906	0	0	0	0	0	26117	0	0	0	0	0	0	0
484.4595@4.836203					0	0	0	0	0	0	0	0	0	0	0	0	0	0	0	0	0	0	0	0	0	0	0	0	0	0	0	0	0	0	0	0	0	0	0	0	0	0	0	0	0	0	0	0	0
484.4613@0.25501084					0	0	0	0	0	0	0	0	0	0	0	0	0	0	0	0	0	0	0	0	0	0	0	0	0	0	0	0	0	0	0	0	0	0	0	0	0	0	0	0	0	0	0	0	0
485.405@7.8438416					0	0	0	1047302	0	0	0	0	0	0	0	0	0	0	0	0	0	0	0	0	0	0	0	0	0	0	0	0	0	0	0	0	0	0	0	0	0	0	0	0	0	0	0	0	0
485.4052@8.103603					0	0	0	1331888	0	0	0	0	0	0	0	0	0	0	0	0	0	0	0	0	0	0	0	0	0	0	0	0	0	0	0	0	0	0	0	0	0	0	0	0	0	0	0	0	0
486.2816@5.550545					0	0	0	0	0	0	0	0	0	0	0	0	0	0	0	0	0	0	0	0	0	0	0	0	0	0	0	0	0	0	0	0	13717	0	21782	0	0	0	0	0	20473	0	0	0	0
486.3213@6.204445					0	0	0	0	0	0	0	0	0	0	0	0	0	0	0	0	0	0	0	0	0	0	0	0	0	0	0	0	0	0	0	0	0	0	10479	0	0	0	0	0	0	0	0	0	0
487.3783@9.7142515					0	0	0	173857	0	0	0	0	0	0	0	0	0	0	0	0	0	0	0	0	0	0	0	0	0	0	0	0	0	0	0	0	0	0	0	0	0	0	0	0	0	0	0	0	0
487.4376@9.511272					0	0	0	0	0	0	0	16151	0	0	0	0	0	0	0	0	0	0	0	0	0	0	0	18885	0	11311	11311	11311	11311	11311	24585	11311	22622	0	0	0	0	11843	0	0	0	0	0	22435	0
488.094@6.631178	488,0938;	44880;	NESS 0327;	C24H23Cl3N4O;	0	0	0	0	0	0	0	0	0	12870	26697	23518	4572	4572	4572	4572	22220	9144	11500	4572	19205	4572	4572	4572	4572	7798	7798	15596	7798	7798	7798	7798	23160	18272	26296	7923	7923	7923	15846	32096	11888	11888	11888	11888	27679
488.455@0.25000998					0	0	0	0	0	0	0	0	0	0	0	0	0	0	0	0	0	0	0	0	0	0	0	0	0	0	0	0	0	0	0	0	0	0	0	0	0	0	0	0	0	0	0	0	0
489.4511@10.005368					0	0	0	63074	0	0	0	0	0	0	0	0	0	0	0	0	0	0	0	0	0	0	0	0	0	0	0	0	0	0	0	0	0	0	0	0	0	0	35278	8544	17088	8544	8544	32672	8544
490.2683@5.18193					17812.9	14814	14306	26195	17812.9	14660	32791	11291	14663	16157	15439	9314	9314	9314	9314	18628	19753	9314	22796	9314	9314	9314	9314	19043	32101	0	0	0	0	0	0	0	0	0	0	0	0	0	0	100913	149601	126384	173670	133670	134943
490.4335@0.24876177					0	0	0	0	0	0	0	0	0	0	0	0	0	0	0	0	0	0	0	0	0	0	0	0	0	0	0	0	0	0	0	0	0	0	0	0	0	0	0	0	0	0	0	0	0
491.3602@3.0123324					0	0	0	16452	0	0	0	0	0	0	0	0	0	0	0	0	0	0	0	0	0	0	0	0	0	0	0	0	0	0	0	0	0	0	0	0	0	0	0	37125	27822	28654	23269	34133	24003
491.8763@0.19845268					0	0	0	0	0	0	0	0	0	0	0	0	0	0	0	0	0	0	0	0	0	0	0	0	0	0	0	0	0	0	0	0	0	0	0	0	0	0	0	0	0	0	0	0	0
492.8477@5.5669947					0	0	0	0	0	0	0	0	0	0	0	0	0	0	0	0	0	0	0	0	0	0	0	0	0	0	0	0	0	0	0	0	0	0	0	0	0	0	0	0	0	0	0	0	0
493.2861@3.363387					0	0	0	0	0	0	0	0	0	0	0	0	0	0	0	0	0	0	0	0	0	0	0	0	0	0	0	0	6585	0	0	0	0	0	0	0	0	0	0	20459	25721	37030	23791	25110	22976
493.4472@9.191703					0	0	0	0	0	0	0	0	0	0	0	14473	5842	5842	5842	5842	5842	5842	5842	13349	5842	5842	5842	11684	17692	0	0	6291	0	0	0	0	0	0	0	0	0	0	0	0	0	14779	0	0	0
493.4851@8.780969					0	0	0	19080	0	0	0	0	0	0	0	0	0	0	0	19185	0	0	0	0	0	0	0	0	0	0	0	0	0	0	0	0	0	0	0	0	0	0	0	0	0	0	0	0	0
494.3778@6.5363836					0	0	0	0	0	0	0	0	0	0	0	0	0	0	0	0	0	0	67277	0	0	0	0	0	0	0	0	0	0	0	0	0	0	0	0	0	0	0	0	0	0	0	0	0	258751
495.4642@9.881237					0	0	0	0	0	0	0	0	0	0	0	0	0	0	0	0	0	0	0	0	0	0	0	0	0	0	0	0	0	0	0	0	0	0	0	0	0	0	0	0	0	0	0	0	0
496.1717@6.7647243					0	0	0	0	0	0	0	0	0	29464	0	0	0	0	0	0	0	0	0	0	0	0	0	0	0	0	0	0	0	0	0	0	0	0	0	0	0	0	0	0	0	26330	0	0	0
496.3512@10.1882					0	0	0	0	0	0	0	0	0	0	0	0	0	0	0	0	0	0	0	0	0	0	0	0	0	0	0	0	0	0	0	0	0	0	24190	0	0	0	0	134685	156694	155768	139768	130355	129846
496.4483@11.515702					0	0	0	51762	0	0	0	0	0	0	0	0	0	0	0	0	0	0	0	0	0	0	0	0	0	0	0	0	0	0	0	0	0	0	0	0	0	0	0	0	0	0	0	0	0
497.1371@5.9827065					0	0	0	0	0	0	76240	0	0	0	0	0	15243	0	0	97482	56073	0	0	0	0	0	0	0	0	0	0	0	0	0	0	0	0	28431	0	0	0	0	0	143089	124393	53842.5	147252	122223	53842.5
497.3436@9.184033					0	0	0	0	0	0	0	0	0	0	0	0	0	0	0	0	0	0	0	0	0	0	0	0	0	0	0	0	0	0	0	0	0	0	0	0	0	0	0	0	0	0	0	0	0
497.344@9.090869					0	0	0	0	0	0	0	0	0	0	0	0	0	0	0	0	0	0	0	0	0	0	0	0	0	0	0	0	0	0	0	0	0	4010423	4091847	4258362	4285033	3990700	3910289	0	0	0	0	0	0
497.4795@8.369112					0	0	0	0	0	0	0	0	0	0	0	0	0	0	0	0	0	0	0	0	0	0	0	0	0	0	0	0	0	0	0	0	0	0	0	0	0	0	0	0	0	0	0	0	0
498.3295@0.24939767					0	0	0	0	112047	0	0	0	0	0	0	0	0	0	0	0	0	261110	190812	0	15770	0	0	0	0	0	0	0	0	0	0	0	88249	0	0	20227	0	0	0	0	117144	0	0	0	0
499.1318@7.323817					0	0	0	0	0	0	0	0	0	0	0	0	0	0	0	0	0	0	41422	0	47495	0	0	0	0	6400	0	0	0	0	0	0	0	0	0	0	0	0	0	0	0	0	0	0	19358
499.2599@7.9466157					0	0	0	0	0	0	0	0	0	0	0	0	0	0	0	0	0	0	0	0	0	0	0	0	0	0	0	0	0	0	0	0	0	0	0	0	0	0	0	0	0	0	0	0	0
499.3597@9.820473					0	0	0	0	0	0	0	0	0	0	0	0	0	0	0	0	0	0	0	0	0	0	0	0	0	0	0	0	0	0	0	0	0	11000000	9208106	11700000	12700000	8200868	9403517	0	0	0	0	0	0
499.8556@6.2136908					0	0	0	0	0	0	0	0	0	0	0	0	0	0	0	0	0	0	0	0	0	0	0	0	0	0	0	0	0	0	0	0	0	0	0	0	0	0	0	0	0	0	0	0	0
500.2626@9.429518					0	0	0	0	0	0	0	0	0	0	0	0	0	0	0	0	0	0	0	0	0	0	0	0	0	0	0	0	0	0	0	0	0	0	0	0	0	0	0	0	0	0	0	0	0
500.4545@0.251567					0	0	0	0	0	0	0	0	0	0	0	0	0	0	0	0	0	0	0	0	0	0	0	0	0	0	0	0	0	0	0	0	0	0	0	0	0	0	0	0	0	0	0	0	0
500.4551@4.534863					0	0	0	0	0	0	0	0	0	0	0	0	0	0	0	0	0	0	0	0	0	0	0	0	0	0	0	0	0	0	0	0	0	0	0	0	0	0	0	0	0	0	0	0	0
500.9798@0.2174404					0	0	0	0	0	0	0	0	0	0	0	0	0	0	0	0	0	0	0	0	0	0	0	0	0	0	0	0	0	0	0	0	0	0	0	0	0	0	0	80570	74040	73726	36863	82482	36863
501.214@7.1095448					0	0	0	0	0	0	0	0	0	0	0	0	0	0	0	0	0	0	0	0	0	0	0	0	0	0	0	0	0	0	0	0	0	0	0	0	0	0	0	0	0	0	0	0	0
501.392@10.33158					0	0	0	838997	0	0	0	0	0	0	0	0	0	0	0	0	0	0	0	0	0	0	0	0	0	0	0	0	0	0	0	0	0	0	0	0	0	0	0	0	0	28654	0	0	0
501.3927@9.977738					0	0	0	327769	0	0	0	0	0	0	0	0	0	0	0	0	0	0	0	0	0	0	0	0	0	0	0	0	0	0	0	0	0	0	0	0	0	0	0	0	0	0	0	0	0
502.4333@4.043046					0	0	0	0	0	0	0	0	0	0	0	0	0	0	0	0	0	0	0	0	0	0	0	0	0	0	0	0	0	0	0	0	0	0	0	0	0	0	0	0	0	0	0	0	0
502.4686@4.271578					0	0	0	0	0	0	0	0	0	0	0	0	0	0	0	0	0	0	0	0	0	0	0	0	0	0	0	0	0	0	0	0	0	0	0	0	0	0	0	0	0	0	0	0	0
502.4716@0.25276032					0	0	0	0	0	0	0	0	0	0	0	0	0	0	0	0	0	0	0	0	0	0	0	0	0	0	0	0	0	0	0	0	0	0	0	0	0	0	0	0	0	0	0	0	0
503.8662@7.7449546					0	0	0	6798	0	0	0	0	0	0	0	0	0	48799	0	0	0	0	0	0	0	0	0	0	0	0	60361	0	0	0	0	0	0	0	0	0	0	0	0	0	0	0	0	0	0
504.2045@3.1013222					0	0	0	0	0	0	0	0	0	0	0	0	0	0	0	63875	0	0	0	0	0	0	0	0	0	0	0	0	0	0	0	0	0	0	0	0	0	0	0	0	0	0	0	0	0
504.2691@3.4198692					0	0	0	0	0	0	0	0	0	0	0	0	0	0	0	0	0	0	0	0	0	0	0	0	0	0	0	0	0	0	0	0	0	0	0	0	0	0	0	0	0	0	0	0	12341
504.3229@10.827239					0	0	0	0	0	0	0	0	0	0	0	0	0	0	0	0	0	0	0	0	0	0	0	0	0	0	0	0	0	0	0	0	0	0	0	0	0	0	0	0	0	0	0	0	0
505.5226@10.245746					0	0	0	0	0	0	0	0	0	0	0	0	0	0	0	0	0	0	0	0	0	0	0	0	0	0	0	0	0	0	0	0	467308	23283594	61800000	7622065	16800000	23283594	6898549	1381398	0	0	0	0	0
506.2084@0.25981268					0	0	0	0	0	0	0	0	0	0	0	0	0	0	0	0	0	0	0	0	0	0	0	0	0	0	0	0	0	0	0	0	0	0	0	0	0	0	0	0	0	0	0	0	0
507.3795@7.0258346					0	0	0	0	0	0	0	0	0	0	0	0	0	0	0	0	0	0	0	0	0	0	0	0	0	0	0	0	0	0	0	0	0	0	0	0	0	0	0	0	0	0	0	0	0
508.879@12.086361					0	0	0	0	0	0	0	27523	0	0	0	0	0	0	20569	0	0	0	0	0	0	0	0	0	0	14988	7494	26958	7494	7494	24840	32017	7494	36541	10474	20948	10474	10474	10474	30141	0	0	0	0	0
509.4223@11.524385					0	0	0	24320	0	0	0	0	0	0	0	0	0	0	0	0	0	0	0	0	0	0	0	0	19452	0	0	0	32199	0	0	0	0	0	0	0	0	0	0	0	0	0	0	22371	0
509.4793@10.611718	509,4808; 509,4808; 509,4808;	C13916; 41564; LMSP02010034;	N-(Tetradecanoyl)-sphing-4-enine; Cer(d18:1/14:0); Cer(d14:1/18:0);	C32H63NO3; C32H63NO3; C32H63NO3;	0	0	0	19903	0	0	0	0	0	0	0	0	0	0	0	0	0	0	0	0	0	0	0	0	0	0	0	0	0	0	0	0	40565	0	0	0	0	0	0	0	0	0	0	0	0
509.4844@10.641277					0	0	0	0	0	0	0	0	0	0	0	0	0	0	0	0	0	0	0	0	0	0	0	0	0	0	0	0	0	0	0	0	42804	25798	0	0	0	0	0	0	68625	0	0	0	0
509.5164@11.373637					8165	4082.5	4082.5	31546	4082.5	4082.5	4082.5	4082.5	4082.5	4082.5	12580	0	0	0	0	0	0	0	9806	0	0	0	0	0	0	0	0	0	0	0	0	0	0	0	0	0	0	0	0	146246	87892	14669	71056	29338	14669
510.2918@9.30621					0	0	0	0	0	0	0	0	0	0	0	0	0	0	0	0	0	0	0	0	0	0	0	0	0	0	0	0	0	0	0	0	0	0	0	0	0	0	0	24272	0	0	0	0	0
510.3246@11.068213					0	0	0	0	0	0	0	0	0	0	0	0	0	0	0	0	0	0	0	0	0	0	0	21732	0	0	0	0	0	0	0	0	0	0	0	0	0	0	0	0	0	0	0	0	0
510.3655@10.45896					0	0	0	0	0	0	0	0	0	0	0	0	0	0	0	0	0	0	0	0	0	0	0	0	0	0	0	0	0	0	0	0	0	0	0	0	0	0	0	0	0	0	0	0	0
511.4964@8.750206					0	0	0	0	0	0	0	0	0	0	0	0	0	0	0	0	0	0	0	0	0	0	0	0	0	0	0	0	0	0	0	0	0	0	0	0	0	0	0	0	0	0	0	0	0
511.4965@8.64122					0	0	0	0	0	0	0	0	0	0	0	0	0	0	0	0	0	0	0	0	0	0	0	0	0	0	0	0	0	0	0	0	0	0	0	0	0	0	0	0	0	0	0	0	0
512.2031@7.5007443					0	0	0	0	0	0	0	0	0	0	0	0	0	0	0	0	0	0	0	0	0	0	0	0	0	0	0	0	0	0	0	0	0	0	0	0	0	0	0	0	12991	0	0	0	0
512.3847@11.18809					0	0	0	0	0	0	0	0	0	0	0	0	0	0	0	0	0	0	0	0	0	0	0	0	0	0	0	0	0	0	0	0	0	0	0	0	0	0	0	0	0	0	0	0	0
512.7369@11.993568					0	0	0	0	188339	0	0	0	0	0	0	0	0	0	164152	0	0	0	0	0	0	0	0	0	0	0	0	0	0	0	0	0	0	169611	0	0	0	0	0	0	0	0	0	0	141248
514.2799@9.826554	514,2778; 514,2778; 514,2778; 514,2778;	87163; 90130; 90417; 90438;	Capsianoside V; Cinncassiol D1 glucoside; Cinncassiol D4 2-glucoside; Cofaryloside;	C26H42O10; C26H42O10; C26H42O10; C26H42O10;	0	0	0	0	0	0	0	0	0	0	0	0	0	0	0	0	0	0	0	0	0	0	0	0	0	0	0	0	0	0	0	0	0	0	0	0	0	0	0	41897	18928	18928	18928	37856	18928
514.3652@9.655885	514,3658; 514,3658; 514,3658;	89998; 90109; 90791;	16-Acetylpriverogenin A; Oleanderolide 3-acetate; Tsugaric acid C;	C32H50O5; C32H50O5; C32H50O5;	15838.5	15838.5	43861	15838.5	37031	15838.5	15838.5	31677	15838.5	15838.5	15838.5	0	0	0	45021	74312	0	0	0	0	0	0	0	0	0	42769	0	0	0	0	0	0	0	0	0	0	0	0	0	0	0	0	0	0	0
515.3449@6.5988264					0	0	0	0	0	0	0	0	0	0	0	0	0	0	0	0	0	0	0	0	0	0	0	0	0	0	0	0	0	0	0	0	0	0	0	0	0	0	0	31341.5	31341.5	740145	31341.5	31341.5	31341.5
515.4139@8.369081					0	0	0	0	0	0	0	0	33095	0	0	0	0	0	0	71684	0	0	0	0	0	0	0	0	0	0	0	0	0	0	0	0	0	0	0	0	0	37280	0	0	0	0	43289	0	0
515.5057@11.188588					0	0	0	0	0	0	0	0	0	0	0	0	0	0	0	0	0	0	0	0	0	0	0	0	0	0	0	0	0	0	0	0	53589	0	0	24085	0	0	0	0	0	0	0	0	0
515.5058@7.444449					0	0	0	0	0	0	0	0	0	0	0	0	0	0	0	0	0	0	0	0	0	0	0	0	0	0	0	0	0	0	0	0	0	0	0	0	0	0	0	0	0	0	0	23223	0
517.2675@5.6604996					0	0	0	0	0	0	0	0	0	0	0	0	0	0	0	0	0	0	0	0	0	0	0	0	21299	0	0	0	0	0	0	0	0	0	0	0	0	0	0	0	0	0	0	0	0
517.3301@5.693294					0	0	0	0	0	0	0	0	0	0	0	0	0	0	0	0	0	0	0	0	0	0	0	0	0	0	0	0	0	0	0	0	0	0	0	0	0	0	0	0	0	0	0	0	0
518.1476@6.7508492					0	0	0	0	0	0	0	0	0	0	0	0	0	0	0	0	0	0	0	0	0	0	0	0	0	0	0	0	0	0	0	0	0	0	0	0	0	0	0	36991	154101	73982	103143	36991	181675
518.4656@0.2456742					0	0	0	0	0	0	0	0	0	0	0	0	0	0	0	0	0	0	0	0	0	0	0	0	0	0	0	0	0	0	0	0	0	0	0	0	0	0	0	0	0	0	0	0	0
518.4661@4.3339977					0	0	0	0	0	0	0	0	0	0	0	0	0	0	0	0	0	0	0	0	0	0	0	0	0	0	0	0	0	0	0	0	0	0	0	0	0	0	0	0	0	0	0	0	0
521.3706@0.2618845					0	0	0	0	0	0	0	0	0	0	0	0	0	0	0	0	0	0	0	0	0	0	0	0	0	0	0	0	0	0	0	0	0	0	0	0	0	0	0	321269	239819	252384	279955	260601	217569
521.4406@8.975244					0	0	0	0	0	0	0	0	0	0	0	0	0	0	0	0	0	0	0	0	0	0	0	0	0	0	0	0	0	0	0	0	0	0	0	0	0	0	0	0	0	0	0	0	0
522.4654@9.367601					0	0	0	0	0	0	0	0	0	0	0	0	0	0	0	0	0	0	0	0	0	0	0	0	0	0	0	0	0	0	0	0	0	0	0	0	0	0	0	0	0	0	0	0	0
522.4659@10.011627					0	0	0	0	0	0	0	0	0	0	0	0	0	0	0	0	0	0	0	0	0	0	0	0	0	0	0	0	0	0	0	0	0	0	0	0	0	0	0	0	0	0	100748	0	0
522.848@8.851581					0	0	0	30938	0	0	0	0	23406	0	0	0	0	0	0	28910	0	0	18455	0	0	0	0	0	0	0	13119	0	0	0	0	0	0	0	0	0	0	0	0	0	0	0	0	0	0
523.4079@7.6741414					86399	87087.8	96210	99352	79916	60903	87087.8	88443	125260	84566	62741	31391.5	31391.5	73310	74995	103505	31391.5	89514	108335	72102	68440	104645	31391.5	31391.5	62783	36191	18095.5	18095.5	86683	82601	66856	88721	18095.5	109294	111012	18644	101577	93321	97642	72283	67624	12527	12527	63769	12527
523.5318@11.600887					0	0	0	0	0	0	0	0	0	0	0	0	0	0	0	0	0	0	0	0	0	0	0	0	0	0	0	0	0	0	0	0	0	0	0	0	0	0	0	0	0	0	0	360629	0
524.2885@9.674054					13329	0	0	0	0	0	0	0	0	0	0	0	0	0	0	0	0	0	0	0	0	0	0	0	0	0	0	0	0	0	0	0	0	0	0	0	0	0	0	0	0	0	44871	0	0
524.3064@9.840756	524,3071;	58161;	VPGPR Enterostatin;	C23H40N8O6;	0	0	0	0	0	0	0	0	0	0	0	0	0	0	0	0	0	0	0	0	0	0	0	0	0	0	0	0	0	0	0	0	0	0	0	0	0	0	0	15353	35661	30706	15353	37432	15353
525.5083@9.393601					0	0	0	0	0	0	0	0	0	0	0	0	0	0	0	0	0	16149	0	0	0	0	34876	0	0	0	0	0	0	0	0	0	0	0	0	0	0	0	0	0	81412	0	0	0	0
525.5084@14.230899					0	0	0	0	0	0	9600	0	0	7150	0	10932	0	0	0	0	0	8692	0	0	0	0	7176	0	0	0	0	0	0	0	0	0	0	0	0	0	0	0	0	0	0	0	0	0	0
525.5099@9.151141	525,5121;	83718;	Cer(d18:0/15:0);	C33H67NO3;	0	19524	0	0	0	0	0	15094	0	0	0	0	0	0	0	0	0	0	0	0	0	0	0	0	0	0	0	0	0	0	0	0	0	0	0	0	0	0	0	244370	51646.5	223632	51646.5	272860	51646.5
526.2801@9.4716425					0	0	0	0	0	0	0	0	0	0	0	0	0	0	13075	0	0	0	0	0	0	0	0	0	0	0	0	0	0	0	0	0	0	0	0	0	0	0	0	0	23172	0	0	0	0
526.4056@11.32452					0	0	0	0	0	0	0	0	0	0	0	0	0	278278	0	0	0	0	0	0	143777	0	0	0	0	46436	46436	46436	46436	46436	142032	46436	92872	71767	166275	35883.5	35883.5	35883.5	35883.5	271635	135818	135818	135818	135818	135818
526.7921@0.24484687					0	0	0	0	0	0	0	0	0	0	0	0	0	0	0	0	0	0	0	0	0	0	0	0	0	0	0	0	0	0	0	0	0	0	0	0	0	0	0	0	0	0	0	0	0
526.9246@0.2101235					0	0	0	0	0	0	0	0	0	0	0	0	0	0	0	0	0	0	0	0	0	0	0	0	0	0	0	0	0	0	0	0	0	0	0	0	0	0	0	0	0	0	0	0	0
527.3193@7.884386					20030	20030	50971	20030	20030	20030	40060	43707	46457	20030	20030	11443	5721.5	5721.5	5721.5	5721.5	5721.5	41456	5721.5	5721.5	51649	5721.5	51862	5721.5	5721.5	20569.5	20569.5	41139	20569.5	47073	20569.5	54460	20569.5	24876.5	76793	24876.5	49753	24876.5	24876.5	14914.5	14914.5	39323	14914.5	29829	14914.5
527.4011@11.39197					0	0	0	51305	0	0	0	0	0	0	0	0	0	0	0	0	0	0	0	0	0	0	0	0	0	0	0	0	0	0	0	0	0	0	0	0	0	0	0	0	0	0	0	0	0
527.4908@5.9210267					0	0	0	0	0	0	0	0	0	0	0	0	0	10866	0	0	0	0	0	0	0	0	0	0	0	0	0	0	0	0	0	0	0	28026.8	37674	30879	22089	24511	24981	35832	30908	15454	32868	15454	15454
528.278@7.732018					0	0	0	0	0	0	0	0	0	0	0	0	0	0	0	0	0	0	0	0	0	0	0	0	0	0	0	0	0	0	0	0	0	0	0	0	0	0	0	0	0	0	0	0	0
528.3389@0.2663518					0	0	0	0	0	0	0	0	0	13021	0	0	0	0	0	0	0	0	0	0	0	0	0	0	0	0	0	0	0	24032	0	0	0	0	0	0	0	0	0	0	0	0	0	0	134424
529.2461@7.6223345					0	0	0	0	0	0	0	0	0	0	0	0	0	0	0	0	0	0	0	0	0	0	0	0	0	0	0	0	0	0	0	0	0	0	0	0	0	0	0	0	0	0	0	0	0
530.297@10.652871					0	0	0	0	0	0	0	0	0	0	0	0	0	0	0	0	0	0	0	0	0	0	0	0	0	0	0	0	0	0	0	0	0	0	0	0	0	0	0	0	0	0	0	0	0
530.9701@0.21551283					0	0	0	0	0	0	0	0	0	0	0	0	0	0	0	0	0	0	0	0	0	0	0	0	0	0	0	0	0	0	0	0	0	0	0	0	0	0	0	65074.5	149414	65074.5	161698	65074.5	130149
532.1128@7.334644					15713	42725	51919	126542	15713	15713	68774	45063	31426	57929	15713	38516	33513	78123	56192	60183	65712.8	61344	59276	84378	65712.8	135342	28712	66606	86368	62499	45773	66037	42627	57627	71752	58494	56207	36599.4	22824	22497	46657	57220	33799	14707.5	90240	69071	14707.5	14707.5	14707.5
532.3198@10.602602					0	0	0	0	0	0	0	0	0	0	0	0	0	0	0	0	0	0	0	0	0	0	0	0	0	0	0	0	0	0	0	0	0	0	0	0	0	0	0	0	0	0	0	0	0
535.495@9.112115	535,4965; 535,4965; 535,4965; 535,4965; 535,4965;	83723; 90763; LMSP02010037; LMSP02010054; LMSP02010062;	Cer(d18:2/16:0); N-[(4E,8E)-1,3-dihydroxyoctadeca-4,8-dien-2-yl]hexadecanamide; Cer(d14:1/20:1); Cer(d14:2(4E,6E)/20:0); Cer(d16:2(4E,6E)/18:0);	C34H65NO3; C34H65NO3; C34H65NO3; C34H65NO3; C34H65NO3;	0	0	0	324677	0	0	0	0	65595	0	0	0	0	0	0	131489	0	0	0	0	0	0	0	0	0	11753	11753	11753	11753	11753	23506	11753	439013	210905	329779	507607	159112	270574	136759	0	0	0	0	101662	0
535.5323@11.52043					0	0	0	771490	0	0	0	0	0	0	0	0	0	0	0	0	0	0	0	0	0	0	0	0	0	0	0	0	0	0	0	0	0	0	0	0	0	0	0	0	0	0	0	0	0
536.2136@11.849916					0	0	0	0	0	0	0	0	0	0	0	0	0	0	0	0	0	0	0	0	0	0	0	0	0	0	0	0	0	0	0	0	0	0	0	0	0	0	0	0	0	0	0	0	0
536.5223@6.72429					0	0	0	0	0	0	0	45779	0	0	0	0	0	47960	0	0	0	0	39143	48606	0	0	0	0	0	46417	48317	40147	20073.5	51074	20073.5	20073.5	20073.5	0	0	0	0	0	0	0	0	36733	0	0	0
537.5476@11.662669					0	0	0	0	0	0	0	0	0	0	0	0	0	0	0	0	0	0	0	0	0	0	0	0	0	0	0	0	0	0	0	0	0	0	0	0	0	0	0	0	0	0	0	0	0
538.2601@5.990829					0	0	0	0	0	0	0	0	0	0	0	0	0	0	0	5194	0	0	0	0	0	0	0	0	0	0	0	0	0	0	0	0	0	0	0	0	0	0	0	0	0	0	0	0	0
538.3268@8.2145195	538,3271;	80011;	PG(20:1(11Z)/0:0);	C26H51O9P;	53978	95516	118002	112039	134839	102326	130463	105713	107454	125547	109988	101530	107751	94851	107214	106020	54862	100365	104185	113975	112553	114317	143614	117743	122017	103913	145487	141767	114753	98281	100200	104481	112898	97964	100300	128251	117816	100146	57323	0	0	19351	0	0	0
539.4911@9.546943	539,4913;	58399;	Hexacosanoyl carnitine;	C33H65NO4;	0	0	0	0	0	0	0	0	0	0	0	0	0	0	0	0	0	0	0	0	0	0	0	0	0	0	0	0	0	0	0	0	0	0	0	0	0	0	0	0	0	0	0	0	0
540.4141@11.74963					0	0	0	0	0	0	0	0	0	0	0	0	0	0	0	0	0	0	0	0	0	0	0	0	0	0	0	0	0	0	0	0	0	0	0	0	0	0	0	0	0	0	0	0	0
540.8947@10.987351					0	0	0	0	0	0	0	0	0	31050	0	0	0	0	0	0	0	10150	0	0	0	0	26793	0	0	0	0	0	0	0	0	0	17014	0	0	0	0	0	0	0	0	0	0	0	0
541.2273@5.6733274					8818	0	0	0	0	0	0	0	0	11917	0	0	0	0	0	0	0	8284	0	0	0	0	0	0	0	0	0	0	0	0	0	0	0	0	0	0	0	0	0	0	0	0	0	0	43036
542.01@6.1678343					0	0	15651	0	0	0	0	0	0	0	0	0	0	0	0	0	0	0	0	0	0	9849	0	0	0	0	0	0	0	0	0	0	0	0	7939	0	0	0	0	0	0	0	0	0	0
542.229@9.429887					0	0	0	0	0	0	0	0	0	0	0	0	0	0	0	0	0	0	0	0	0	0	0	0	0	0	0	0	0	0	0	0	0	0	0	0	0	0	0	0	0	0	0	11216	0
542.3104@10.566526					0	0	0	0	0	0	0	0	0	0	0	0	0	0	0	0	0	0	0	0	0	0	0	0	0	0	0	0	0	0	0	0	0	0	0	0	0	0	0	0	0	0	0	0	0
542.5098@7.151547					15680	0	0	0	0	0	0	0	0	0	0	0	0	0	14107	0	0	0	0	0	0	0	0	0	0	0	0	18319	0	0	0	0	0	8791	4395.5	4395.5	45744	4395.5	4395.5	43281	18792.5	18792.5	18792.5	37585	18792.5
543.532@7.8697696					0	0	0	0	0	0	0	0	0	0	0	0	0	0	0	0	0	0	0	0	0	0	0	0	0	0	0	0	0	0	0	0	0	0	0	22221	0	0	0	0	0	0	0	0	0
544.4814@0.24772288					0	0	0	0	0	0	0	0	0	0	0	0	0	0	0	0	0	0	0	0	0	0	0	0	0	0	0	0	0	0	0	0	0	0	0	0	0	0	0	0	0	0	0	0	0
545.5167@10.916567					0	0	0	0	0	0	0	0	0	0	0	0	0	0	0	0	0	0	0	0	0	0	0	0	0	0	0	0	0	0	0	0	0	0	62671	0	0	0	0	98020.5	367571	98020.5	98020.5	98020.5	98020.5
545.5171@10.721285					0	0	0	0	0	0	0	0	0	0	0	0	0	0	0	0	0	0	0	0	0	0	0	0	0	0	0	0	0	0	0	0	0	0	0	0	0	0	0	0	0	0	0	0	0
546.2966@10.181593					0	0	0	0	0	0	0	0	0	0	0	0	0	0	0	0	0	0	0	0	0	0	0	0	0	0	0	0	0	0	0	0	0	0	0	0	0	0	0	0	0	0	0	0	0
546.4968@4.755576					0	0	0	0	0	0	0	0	0	0	0	0	0	0	0	0	0	0	0	0	0	0	0	0	0	0	0	0	0	0	0	0	0	0	0	0	0	0	0	0	0	0	0	0	0
546.4978@0.24761124					0	0	0	0	0	0	0	0	0	0	0	0	0	0	0	0	0	0	0	0	0	0	0	0	0	0	0	0	0	0	0	0	0	0	0	0	0	0	0	0	0	0	0	0	0
547.4937@10.106443					0	0	0	0	0	0	0	0	0	0	0	0	0	0	0	0	0	0	0	0	0	0	0	0	0	0	0	0	0	0	0	0	0	0	0	0	0	0	0	0	0	0	0	0	0
549.4089@10.151037					0	0	0	243839	0	0	0	0	0	0	0	0	0	0	0	0	0	0	0	0	0	0	0	0	0	0	0	0	0	0	0	0	0	0	0	0	0	0	0	285650	252795	286801	126398	126398	310351
549.5082@8.914359					0	0	0	0	0	0	0	0	0	0	0	0	0	0	0	0	0	0	0	0	0	0	0	0	0	0	0	0	0	0	0	0	0	0	0	0	0	0	0	0	0	0	0	25875	0
549.5102@10.091726	549,5121; 549,5121;	34539; LMSP02010060;	N-Oleoyl-D-erythro-Sphingosine (C18:1 Ceramide); Cer(d15:2(4E,6E)/20:0);	C35H67NO3; C35H67NO3;	0	0	0	0	0	0	0	0	0	0	0	0	0	0	0	0	0	0	0	0	0	0	0	0	0	0	0	0	0	0	0	0	286180	0	0	0	0	0	0	0	0	0	0	311362	0
549.5125@11.616915					0	0	0	28763	0	0	0	0	0	0	0	0	0	0	0	0	0	0	0	0	0	0	0	0	0	0	0	0	0	0	0	0	0	0	0	0	0	0	0	0	0	0	0	0	0
550.0682@4.6731997					0	0	0	0	0	0	18230	0	0	0	0	19061	0	0	0	0	0	0	0	0	0	0	0	0	0	0	0	0	0	0	0	0	0	0	0	0	0	0	0	0	0	0	0	0	22684
550.1178@7.8399773					0	0	0	199969	0	0	0	0	0	0	0	0	0	0	0	0	0	0	0	0	0	0	0	0	0	0	0	0	0	0	0	0	0	0	0	0	0	0	0	0	0	0	0	0	0
550.1849@7.978506					0	0	0	0	0	0	0	0	0	0	0	0	0	0	0	0	0	0	0	0	0	0	0	0	0	0	0	0	0	0	0	0	0	0	0	0	0	0	0	0	0	0	0	0	0
550.2336@11.955731					0	0	0	0	0	0	0	0	0	0	0	0	0	0	0	0	0	0	0	0	0	0	0	0	0	0	0	0	0	0	0	0	0	0	0	0	0	0	0	24413	15616	7808	7808	25206	7808
550.2601@6.3063965					0	0	0	0	0	0	0	0	0	0	0	0	0	0	0	90554	0	0	0	0	0	0	0	0	0	0	0	0	0	0	0	0	0	0	0	0	0	0	0	12860.5	35393	12860.5	76029	25721	55898
550.3284@9.8611					0	0	0	0	0	0	0	0	0	0	0	0	0	0	0	0	0	0	0	0	0	0	0	0	0	0	0	0	0	0	0	0	0	0	0	0	0	0	0	45143	0	0	0	0	0
551.4423@3.0435476					332395	233677	323729	263036	351691	258128	471357	228704	276740	293322	261033	241935	306619	247077	245863	251044	264286	334176	260481	228571	234292	339005	258740	292301	296562	291753	256116	292217	254687	278461	263799	258841	247836	266931	236727	22069	284067	235285	255114	11982	11501	18873	14936.5	21938	14215
551.4909@6.1148844	551,4913; 551,4913; 551,4913; 551,4913;	LMSP02010069; LMSP02010076; LMSP02010083; LMSP02010087;	Cer(d14:1(4E)/20:1(11Z)(2OH)); Cer(d14:2(4E,6E)/20:0(2OH)); Cer(d16:1(4E)/18:1(9Z)(2OH)); Cer(d16:2(4E,6E)/18:0(2OH));	C34H65NO4; C34H65NO4; C34H65NO4; C34H65NO4;	0	0	0	59831	0	0	0	0	0	0	0	70565	0	0	0	0	0	18281	0	0	24441	0	0	0	0	0	0	0	0	0	0	0	0	52854	64290	64245	47355	40246	48134	150417	124908	125336	130143	137706	92935
553.1683@6.905614					13772	0	0	0	0	0	0	0	0	0	0	0	0	0	0	0	0	0	0	0	0	0	0	0	32087	0	0	0	0	0	0	0	0	0	0	0	0	0	0	0	0	0	0	0	398598
553.5062@10.078489	553,507;	LMSP02010068;	Cer(d14:1(4E)/20:0(2OH));	C34H67NO4;	194398	665242	194398	1752438	194398	194398	388795	804149	680010	667568	676296	838039	181854	986784	1001316	543791	853605	838039	867816	890582	1000365	838039	838039	865898	1188382	21594	21594	21594	43188	21594	48234	21594	2517627	0	0	59496	0	0	0	3751348	2402391	3459305	762258	4522521	1326424
553.5401@9.579681					0	0	0	0	0	0	0	0	0	0	0	11951	0	0	0	0	0	0	0	54395	0	0	0	0	0	0	0	0	0	0	0	0	0	0	0	0	0	31018	0	20717	0	0	0	0	0
555.1498@0.28129694					0	0	0	0	0	0	0	0	0	0	0	0	0	0	0	0	0	0	0	0	0	0	0	0	0	0	0	0	0	0	0	0	0	0	0	0	0	0	0	475368	426271	562070	631877	435309	423956
555.3124@10.215728	555,3131;	C19917;	Pateamine;	C31H45N3O4S;	0	0	0	0	0	0	0	0	0	0	0	0	0	0	0	0	0	0	0	0	0	0	0	0	0	0	0	0	0	0	0	0	0	0	0	0	0	0	0	7748	7748	19489	7748	7748	7748
556.2361@5.2671847					0	0	0	0	0	7944	0	14931	0	0	0	0	0	0	0	0	0	0	0	0	0	0	0	0	0	0	0	0	0	0	0	0	0	11400	19121	19033	15988.8	15988.8	14401	7967.5	15935	7967.5	30955	7967.5	7967.5
556.2367@5.492649					0	0	0	0	0	0	0	0	0	0	0	0	0	0	0	0	0	0	0	0	0	0	0	0	0	0	0	0	0	0	0	0	0	0	0	0	0	0	0	0	0	0	0	0	0
556.244@9.814166					0	0	0	0	0	0	0	0	0	0	0	0	0	0	0	0	0	0	0	0	0	0	0	0	0	0	0	0	0	0	0	0	0	0	0	0	0	0	0	0	0	0	0	0	0
556.3251@10.871352					0	0	0	0	0	0	0	0	0	0	0	0	0	0	0	0	0	0	0	0	0	0	0	0	0	0	0	0	0	0	0	0	0	0	0	0	0	0	0	40053.5	40053.5	96618	82077	40053.5	40053.5
557.2779@8.337496					0	0	0	0	0	0	0	0	0	0	0	0	14637	0	0	0	0	0	0	0	0	0	0	0	0	0	0	0	0	0	11425	0	0	0	0	0	0	0	0	0	0	0	0	0	0
557.512@0.27113843					0	0	0	0	0	0	0	0	0	0	0	0	0	0	0	0	0	0	0	0	0	0	0	0	0	0	0	0	0	0	0	0	0	0	0	0	0	0	0	0	0	0	0	0	0
557.6814@7.382672					6138.5	6138.5	12277	20585	6138.5	6138.5	6138.5	6138.5	6138.5	6138.5	18331	0	0	29992	0	0	19484	0	0	0	0	0	0	0	0	12478.5	12478.5	12478.5	24957	59142	12478.5	12478.5	12478.5	0	0	0	0	0	14122	0	0	0	0	0	0
557.9134@0.22181436					0	0	0	0	0	0	0	0	0	0	0	0	0	0	0	0	0	0	0	0	0	0	0	0	0	0	0	0	0	0	0	0	0	0	0	0	12231	0	0	0	0	0	0	0	36347
558.0322@0.22692297					0	0	0	0	0	0	0	0	0	0	0	0	0	0	0	0	0	0	0	0	0	0	0	0	0	0	0	0	0	0	0	0	0	0	0	0	0	0	0	0	40847	0	0	0	0
558.223@9.429529					0	0	0	0	0	0	0	0	0	0	0	0	0	0	0	0	0	0	0	0	0	0	0	0	0	0	0	0	0	0	0	0	0	0	0	0	0	0	0	0	0	0	0	0	0
559.2749@4.4472766					0	0	0	0	0	0	0	0	0	0	0	0	0	0	0	0	0	0	0	0	0	0	0	0	0	0	0	0	0	0	0	0	0	0	0	0	0	0	0	0	0	0	0	0	0
560.3284@4.275377					0	0	0	0	0	0	0	0	0	0	0	0	0	0	0	0	0	0	0	0	0	0	0	0	0	0	0	0	0	0	0	0	0	0	0	0	0	0	0	0	0	0	0	0	0
561.4404@9.460154					0	175094	0	252273	0	0	0	0	0	0	0	0	0	0	0	0	0	0	0	0	0	0	0	0	0	0	0	0	0	0	0	0	0	0	0	0	0	0	0	0	0	0	0	0	45380
561.8433@6.527297					0	0	0	0	0	0	0	0	0	0	0	0	0	0	0	0	0	0	0	0	0	0	0	0	0	0	0	0	0	0	0	0	0	0	0	0	0	0	0	28308	0	0	0	0	0
562.5428@7.9126096					0	0	0	0	0	0	0	0	0	0	0	0	0	0	0	0	0	0	0	0	0	0	0	0	0	0	0	0	0	0	0	0	0	0	0	0	0	0	0	4445.5	8891	4445.5	48246	4445.5	4445.5
563.5452@7.446925					0	0	0	0	0	0	0	0	0	0	0	0	0	0	0	0	1208427	0	0	0	0	0	0	0	0	0	0	0	0	0	0	0	0	0	0	0	0	0	0	0	0	0	0	0	0
564.1606@0.29179934	564,1632;	C02879;	Protoaphin aglucone;	C30H28O11;	0	0	0	0	0	0	0	0	0	0	0	0	0	0	0	0	0	0	0	0	0	0	0	0	0	0	0	0	0	0	0	0	0	0	0	0	0	0	0	126764	126585	157370	22512	45024	127075
565.2715@9.426949					0	0	0	0	0	0	0	0	0	0	0	0	0	0	0	0	0	0	0	0	0	0	0	0	0	0	0	0	0	0	0	0	0	0	0	0	0	0	0	0	0	0	0	0	0
566.1694@6.0284777					0	0	0	0	0	0	0	0	0	0	0	9327	0	0	10891	0	0	0	0	0	0	0	0	0	8372	8026	4013	4013	4013	4013	4013	4013	13581	0	0	0	0	0	0	0	0	0	8543	0	0
566.4904@9.015779					0	0	0	0	0	0	0	0	0	0	0	0	0	0	0	0	0	0	0	0	0	0	0	0	0	0	0	0	0	0	0	0	0	0	0	0	0	0	0	0	0	76322	0	0	0
567.5231@11.077412					0	0	0	0	0	0	0	0	0	0	0	0	0	0	0	0	0	0	0	0	0	0	0	0	0	0	0	0	0	0	0	0	0	0	0	0	0	0	0	347110	190824	95412	193600	95412	95412
567.8782@7.9689918					0	5953	0	0	0	0	0	0	0	0	0	0	0	0	0	0	0	0	0	0	0	0	0	0	0	0	0	0	0	0	0	0	0	0	0	0	0	0	0	0	0	0	0	0	0
568.249@9.456847					0	0	0	0	26712	0	0	0	0	0	0	0	0	0	0	0	0	0	0	0	0	0	0	0	0	0	0	0	0	0	0	0	0	0	0	0	0	0	0	21233	4394	4394	4394	8902	8788
569.4812@10.154541					0	0	0	0	0	0	0	0	0	0	0	0	0	0	0	0	0	0	0	0	0	0	0	0	0	0	0	0	0	0	0	0	0	0	0	0	0	0	0	0	0	0	0	0	0
569.5332@9.231905					0	0	0	0	0	0	0	0	0	0	0	0	0	0	0	16600	0	0	0	0	0	59306	0	0	0	0	0	0	0	0	65871	0	0	0	0	0	0	0	0	0	0	0	0	0	0
570.1759@9.32482					0	0	0	0	0	0	0	0	0	0	0	0	0	0	0	0	0	0	0	0	0	0	0	0	0	0	0	0	0	0	0	0	0	0	0	0	0	0	0	0	0	0	0	0	0
570.3427@11.273772					0	0	0	0	0	0	0	0	0	0	0	0	0	0	0	0	0	0	0	0	0	0	0	0	0	0	0	0	0	0	0	0	0	0	0	12582	0	0	0	0	0	0	0	0	0
571.5297@10.996485					0	0	0	0	0	0	0	0	0	0	0	0	0	0	0	0	0	0	0	0	0	0	0	0	0	0	0	0	0	0	0	0	52996	0	0	0	0	30670	0	0	0	0	0	0	0
572.1849@8.841765					0	0	0	0	0	0	0	0	0	0	0	0	0	10724	0	0	0	0	0	0	0	0	0	0	0	0	0	0	0	0	10839	0	0	0	0	0	0	8348	0	0	0	0	0	0	18020
572.2362@9.7846365					0	0	0	0	0	0	0	0	0	0	0	0	0	0	0	0	0	0	0	0	0	0	0	0	0	0	0	0	0	0	0	0	0	0	0	0	0	0	0	15567	0	0	0	0	0
572.4433@9.160219					0	0	0	0	0	0	0	0	0	0	0	0	0	0	0	0	0	0	0	0	0	0	0	0	0	0	0	0	0	0	0	0	0	0	0	0	0	0	53510	0	0	0	0	0	0
574.8881@6.693368					0	0	0	0	0	0	0	0	0	0	0	0	0	0	0	0	0	0	0	0	0	0	0	0	0	0	0	0	0	0	0	0	0	8465	0	0	0	0	0	0	0	0	0	0	0
575.4024@6.0302277					0	0	0	0	0	0	0	0	0	0	0	0	0	0	0	0	0	0	0	0	0	0	0	0	0	0	0	0	0	0	0	0	0	0	0	0	0	0	0	0	0	124451	0	0	0
575.4879@9.945103					241889	38835	430873	38835	38835	77670	319435	38835	38835	38835	38835	0	0	0	0	0	0	0	0	0	0	133954	99375	0	0	15628.5	46248	31257	15628.5	15628.5	15628.5	203716	323516	0	0	0	0	0	0	41874	83748	114627	292338	41874	41874
575.5238@11.209949					0	0	0	0	0	0	0	0	0	0	0	0	0	0	28065	56602	0	0	0	0	0	0	0	0	100456	58777.5	58777.5	117555	58777.5	58777.5	58777.5	58777.5	7144087	0	0	0	0	17986	0	30958.5	30958.5	289772	30958.5	61917	30958.5
576.1707@12.0119095					16869	0	0	0	0	26163	0	0	0	0	0	0	0	0	0	0	0	0	0	0	0	0	0	0	0	0	0	0	0	0	0	0	0	0	0	0	0	0	0	0	22103	0	0	0	0
577.2896@9.79991					0	0	0	0	0	0	0	0	0	0	0	0	0	0	0	0	0	0	0	0	0	0	0	0	0	0	0	0	0	0	0	0	0	0	0	0	0	0	0	0	0	0	0	0	0
577.4994@7.5257463					0	0	0	0	0	0	0	0	0	0	0	0	0	0	0	0	0	0	0	0	0	0	0	0	0	0	0	0	0	0	0	0	0	0	0	0	0	0	0	159141	0	0	0	0	0
577.5055@6.3378253					0	0	0	0	0	0	0	0	0	0	0	0	0	0	0	0	0	0	0	0	0	0	0	0	0	0	0	0	0	0	0	0	0	0	0	0	0	0	0	27103	26215	13015	13015	26624	13015
578.3584@10.551566	578,3607;	C13554;	Prednisolone 21-all-cis-farnesylate;	C36H50O6;	0	0	0	0	0	0	0	0	0	0	0	0	0	0	0	0	0	0	18929	0	0	0	0	0	0	0	0	0	191771	0	0	0	0	0	0	0	0	0	0	115804	57902	57902	57902	123240	57902
579.4125@8.350663					0	0	0	0	0	0	0	0	35524	0	0	0	0	0	0	0	0	0	0	0	0	0	0	0	0	0	0	0	24245	0	0	0	0	0	0	22147	0	0	0	0	0	0	0	0	0
580.2104@9.434479					0	0	0	0	0	0	0	0	0	0	0	0	0	0	0	0	0	0	0	0	0	0	0	0	0	0	0	0	0	0	0	0	0	0	0	0	0	0	0	0	0	0	0	0	0
580.3719@11.171879					0	0	0	0	0	0	0	0	0	0	0	0	0	0	0	0	0	0	0	0	0	0	0	0	0	0	0	0	0	0	0	0	0	0	0	0	0	0	0	39068	39068	39068	81679	78136	39068
580.5318@11.587316					0	0	0	0	0	0	0	0	0	0	0	0	0	0	0	0	0	0	20560	0	0	0	0	0	0	0	0	0	0	0	83589	0	0	0	10975	0	0	0	0	0	0	0	0	0	0
583.1895@5.645248					11074	0	0	0	0	16334	0	0	0	0	0	0	0	0	0	0	0	0	0	0	0	20677	0	0	0	0	0	0	0	0	0	0	0	0	0	0	0	0	0	0	42887	0	0	0	0
583.4149@7.7363763					111784	178098	500036	1839777	43414	299712	143631	375112	88281	257091	289300	133650	210269	254607	317603	192759	352596	372950	365044	322502	449551	447333	322502	419932	353733	150896	68943	108525	145238	145922	77376	62776	108525	0	0	0	0	0	0	8204131	7938447	8854578	10000000	8358863	8147647
583.5157@9.185915					0	0	0	0	0	0	0	0	0	0	0	0	0	0	0	0	0	0	0	0	0	0	0	0	0	0	0	0	0	0	0	0	0	0	0	0	0	0	0	0	0	0	0	0	0
584.2261@6.039794	584,2274;	C03516;	Magnesium protoporphyrin;	C34H32MgN4O4;	0	0	0	0	0	0	0	0	0	0	0	0	0	0	0	0	0	0	0	0	0	0	0	0	0	0	0	0	0	0	0	0	14913	3646.5	7293	11795	10618	3646.5	3646.5	0	0	0	0	0	0
584.4211@7.3556457	584,4229; 584,4229; 584,4229; 584,4229; 584,4229; 584,4229; 584,4229; 584,4229; 584,4229; 584,4229; 584,423; 584,423; 584,423; 584,423; 584,423; 584,423; 584,423; 584,423; 584,423;	C08602; C08584; C08594; C08579; C15919; C16282; 41327; 41411; 41445; 41453; 53825; 86551; 86574; 87050; 87078; 91054; 91908; 92091; 92421;	Lutein 5,6-epoxide; Capsanthin; Flavoxanthin; Antheraxanthin; Myxol; Caloxanthin; Cucurbitaxanthin A; Loroxanthin/ 19-Hydroxylutein; Deepoxysalmoxanthin; Micromonal; (3S,5R,8R,3'R)-mutatoxanthin; Cryptochrome; Cryptoxanthin diepoxide; Cryptoxanthin 5,6:5',8'-diepoxide; (3S,3'R,4xi)-beta,beta-Carotene-3,3',4-triol; Antheraxanthin A; Triphasiaxanthin; Prenigroxanthin; Mutatoxanthin;	C40H56O3; C40H56O3; C40H56O3; C40H56O3; C40H56O3; C40H56O3; C40H56O3; C40H56O3; C40H56O3; C40H56O3; C40H56O3; C40H56O3; C40H56O3; C40H56O3; C40H56O3; C40H56O3; C40H56O3; C40H56O3; C40H56O3;	300377	235926	298811	1451916	392252	208323	262926	145694	291187	392252	335105	130792	65396	65396	253604	371566	405368	372589	500563	446032	373945	65396	65396	65396	420283	0	0	0	0	0	167357	0	0	0	0	0	0	0	0	11000000	10500000	10500000	11500000	10400000	9290420
587.307@4.9392934	587,3094;	C15842;	Lipomycin;	C32H45NO9;	0	0	0	0	0	0	0	0	0	0	0	0	0	0	0	0	0	0	0	0	0	0	0	0	0	0	0	0	0	0	0	0	22420	0	0	0	0	0	0	17622	0	0	0	0	0
587.3077@11.913044					0	0	0	0	0	0	0	0	0	0	0	0	0	0	0	0	0	0	0	0	0	0	0	0	0	0	0	0	0	0	0	0	0	0	0	0	0	0	0	0	0	0	0	0	0
587.6955@10.609675					0	0	0	22267	0	0	0	0	0	0	0	0	0	0	0	0	0	0	0	0	0	0	0	0	16887	0	0	0	0	0	0	0	0	0	0	0	0	0	0	0	0	39459	0	0	0
589.4719@8.66493					0	0	0	0	0	0	0	0	0	0	0	0	0	0	0	0	0	0	0	0	0	0	0	0	0	0	0	0	0	0	0	0	0	0	0	0	0	0	0	0	0	0	0	0	0
589.4803@9.426804					0	0	0	0	0	0	0	0	0	0	0	0	0	0	0	0	0	0	0	0	0	0	0	0	0	0	0	0	0	0	0	0	0	0	0	0	0	0	0	0	0	0	0	0	0
591.3045@10.213538	591,3057;	86198;	Nummularine B;	C32H41N5O6;	0	0	0	0	0	0	0	0	0	0	0	0	0	0	0	0	0	0	0	0	0	0	0	0	0	0	0	0	0	0	0	0	0	0	0	0	0	0	0	11591	23182	34433	11591	42192	11591
591.4868@9.111976					0	0	0	0	0	0	0	0	0	0	0	0	0	0	0	0	0	0	0	0	0	0	0	0	0	0	0	0	0	0	0	0	0	0	0	0	0	0	0	16946.5	33893	16946.5	16946.5	16946.5	16946.5
591.5582@11.46336					0	0	0	0	0	0	0	0	0	0	0	0	0	0	0	0	0	0	0	0	0	0	0	0	0	0	0	0	0	0	0	0	1477353	0	0	240411	0	0	0	607914	290422	580844	290422	754198	290422
592.1022@6.4214535					0	0	0	0	0	0	0	0	0	0	0	0	0	0	0	0	0	0	0	0	0	0	0	0	0	0	0	0	0	0	0	0	0	0	0	0	0	0	0	32853	203076	189875	225283	239450	216937
592.294@9.879101					0	0	0	0	0	0	0	0	0	0	0	0	0	0	0	0	0	0	0	0	0	0	0	0	0	0	0	0	0	0	0	0	0	0	0	0	0	0	0	7251.5	7251.5	7251.5	7251.5	15544	7251.5
592.3755@10.967586	592,3777; 592,3764;	C10170; 90574;	Santiaguine; Avenestergenin B2;	C38H48N4O2; C37H52O6;	0	0	0	0	0	0	0	0	13673	0	0	0	0	0	0	0	0	0	0	0	0	0	0	0	0	0	0	0	0	0	0	0	0	0	0	0	0	0	0	0	0	0	0	0	0
593.5361@10.482996					0	0	0	0	0	0	0	0	0	0	0	0	0	0	0	0	0	0	0	0	0	0	0	0	0	0	0	0	0	0	0	0	0	0	0	0	0	0	0	0	0	0	0	0	0
594.3867@11.501777					0	0	0	0	0	0	0	0	0	0	0	0	0	0	0	0	0	0	0	0	0	0	0	0	0	0	0	0	0	0	0	0	0	0	0	0	0	0	0	0	0	0	0	0	0
594.4247@8.672163					0	0	0	0	0	0	0	0	0	0	0	0	0	0	0	0	0	0	0	0	0	0	0	0	0	0	0	0	0	0	0	0	0	0	0	0	0	0	0	0	0	0	0	0	0
594.4835@10.241828					0	0	0	0	0	0	0	0	0	0	0	0	0	0	0	0	0	0	0	0	0	0	0	0	0	0	0	0	0	0	0	0	0	0	0	0	0	0	0	0	0	0	0	0	0
595.5519@9.689635					0	0	0	0	0	0	0	0	0	0	0	5355.5	5355.5	24045	10711	5355.5	5355.5	5355.5	50939	5355.5	5355.5	5355.5	18350	5355.5	5355.5	0	0	0	0	0	0	0	0	17984	0	0	0	0	0	10746	10746	10746	10746	29563	21492
596.0871@7.536109					0	0	0	0	0	0	0	0	0	0	0	0	0	0	0	0	0	0	0	0	0	0	0	0	0	0	0	0	0	0	0	0	0	0	0	0	0	0	0	21421	21421	42842	21421	48989	21421
596.1818@7.8814664					0	0	0	0	0	0	0	0	0	0	0	0	0	0	0	0	0	0	0	0	0	0	0	0	0	0	0	8468	0	0	0	0	0	0	0	0	0	0	0	0	0	0	0	0	0
596.2817@10.168563					0	0	0	0	0	0	0	0	0	0	0	23692	0	0	0	0	0	0	0	0	0	0	0	0	0	0	0	0	0	0	0	0	0	0	0	0	0	0	0	105281	72103	77093	73215	144717	70349
596.4612@9.620593					0	0	0	0	0	0	0	0	0	0	0	0	0	0	0	0	0	0	0	0	0	0	0	0	0	0	0	0	0	0	0	0	0	0	0	0	0	0	0	8180	16360	8180	8180	8180	76500
597.3275@5.506438					0	0	0	0	0	0	0	0	0	0	0	0	0	0	0	0	0	0	0	0	0	0	0	0	0	0	0	0	0	0	0	0	0	0	0	0	0	0	0	0	0	0	0	0	0
597.5333@10.620148					0	0	0	685256	0	0	0	0	0	0	0	0	0	0	0	0	0	0	0	0	0	0	0	0	0	0	0	0	0	0	0	0	0	0	0	0	0	0	0	462936	462936	925871	462936	1157598	462936
597.5437@0.23826122					0	0	0	0	0	0	0	0	0	0	0	0	0	0	0	0	0	0	0	0	0	0	0	0	0	0	0	0	0	18259	0	0	0	0	0	0	0	0	0	0	0	0	27286	0	0
597.8743@7.0634403					0	0	0	0	0	0	0	0	0	0	0	0	0	0	0	0	0	0	0	0	0	0	0	0	0	0	0	0	0	0	0	0	0	0	0	0	0	0	0	0	0	16077	0	0	0
598.1081@5.6942706					0	0	0	0	0	0	0	0	0	0	0	0	0	0	0	0	0	0	8819	0	0	0	0	0	0	0	0	0	0	0	0	0	0	0	0	0	0	0	0	8318	0	0	0	0	0
598.2935@11.010876					0	0	0	0	0	0	0	0	0	0	0	0	0	0	0	0	0	0	11606	0	0	0	0	0	0	0	0	0	0	0	0	0	0	0	0	0	0	4539	0	0	0	0	0	0	0
599.4097@7.932124					0	0	0	0	0	0	0	0	0	0	0	0	0	0	0	0	0	0	0	0	0	0	0	0	0	0	0	0	0	0	0	0	0	0	0	0	0	0	0	0	0	0	0	191769	0
599.5602@11.503864					0	0	0	0	0	0	0	0	0	0	0	0	0	0	0	0	0	0	0	0	0	0	0	0	0	0	0	0	0	0	0	0	82416	0	0	0	0	0	0	0	0	0	0	0	0
601.322@5.314539					0	0	10938	0	0	12382	0	0	0	0	0	0	0	12250	0	0	0	0	0	0	0	0	0	0	0	4417.5	4417.5	4417.5	4417.5	8835	4417.5	4417.5	19207	0	0	0	0	0	0	9555	21361	9555	9555	19110	9555
601.439@5.0780144					0	0	0	0	0	0	0	0	0	0	0	0	0	0	0	0	0	0	0	0	0	0	0	0	0	0	0	0	0	0	0	0	0	0	0	0	0	0	0	321238	340138	160619	160619	331493	618575
602.3076@11.3252945					0	0	0	16856	0	0	0	0	0	0	16389	5370.5	10741	5370.5	5370.5	5370.5	43748	5370.5	5370.5	5370.5	5370.5	35604	5370.5	67576	5370.5	0	0	0	0	0	0	0	65776	0	0	0	0	0	0	0	0	0	0	0	0
602.3264@5.414039					0	0	0	0	0	0	0	0	0	0	0	0	0	0	0	0	0	0	0	0	0	0	0	0	0	0	0	0	0	0	0	0	0	0	0	0	9883	0	0	2799.5	2799.5	5599	2799.5	2799.5	2799.5
603.3717@0.24234504					0	0	0	0	0	0	0	0	0	0	0	0	0	0	0	0	0	0	0	0	0	0	0	0	0	0	0	0	0	0	0	0	0	0	0	0	0	0	0	0	137998	0	0	0	0
605.3664@10.892152					0	0	0	0	0	0	0	0	0	0	0	0	0	0	0	0	0	0	0	0	0	0	0	0	0	0	0	0	0	0	0	0	0	0	0	0	0	0	0	0	0	0	0	0	0
607.553@10.216697	607,554; 607,554;	LMSP02010080; LMSP02010091;	Cer(d14:2(4E,6E)/24:0(2OH)); Cer(d16:2(4E,6E)/22:0(2OH));	C38H73NO4; C38H73NO4;	0	0	0	0	0	0	0	27244	0	0	0	0	0	0	0	0	0	0	0	0	0	0	0	0	0	0	0	0	0	0	0	0	0	10027	10027	23640	10027	20054	10027	0	29908	0	0	0	0
608.2433@10.215779					0	0	0	0	0	0	0	0	0	0	0	0	0	0	0	0	0	0	0	0	0	0	0	0	0	0	0	0	0	0	0	0	0	0	0	0	0	0	0	115536	0	0	0	0	0
608.4991@10.6264715	608,5016;	91103;	Muricatenol;	C37H68O6;	186895	0	0	0	0	0	0	143585	0	0	0	0	0	0	0	0	0	0	0	0	0	0	0	0	0	0	0	0	54416	0	0	0	0	0	0	0	0	0	19850	1311930	176722	278669	390835	313536	73776
609.3136@10.845313					0	0	0	0	0	0	0	0	0	0	0	0	0	0	0	0	0	7438	12831	0	0	0	0	0	0	0	0	0	0	0	0	0	0	0	0	0	0	0	0	0	0	0	0	0	0
609.5319@10.625598					0	0	0	1071839	0	0	0	0	0	0	0	0	0	0	0	0	0	0	0	0	0	0	0	0	0	0	0	0	0	0	0	0	0	0	0	0	0	0	0	0	0	0	0	0	0
609.5707@14.237117					0	0	0	0	0	0	0	0	0	0	0	0	0	0	0	0	0	0	0	0	0	0	0	0	0	0	0	0	0	0	0	0	0	0	0	0	0	0	0	0	0	0	0	0	0
610.214@9.432014					0	0	0	0	0	0	0	0	0	0	0	0	0	0	0	0	0	0	0	0	0	0	0	0	0	0	0	0	0	0	0	0	0	0	0	0	0	0	0	0	0	0	0	0	0
610.4776@9.886442					0	0	0	0	0	0	0	0	0	0	0	0	0	0	0	0	0	0	0	0	0	0	0	0	0	0	0	0	0	0	0	0	0	0	0	0	0	0	0	0	0	0	0	0	0
610.8135@0.2678917					0	0	0	0	0	0	0	0	0	0	0	30721	0	0	0	38458	0	0	0	0	0	0	0	0	0	0	0	0	0	0	0	0	0	0	0	0	0	0	0	67310	0	0	0	0	0
611.5481@10.982937					0	0	0	0	0	0	0	0	0	0	0	0	0	0	0	0	0	0	0	0	0	0	0	0	0	0	0	0	0	0	0	0	0	0	0	0	0	0	0	424194	1160309	212097	212097	1698727	212097
612.1734@8.430585					0	0	0	0	0	0	0	0	0	0	0	18553	0	0	0	0	0	0	0	0	0	0	0	0	0	0	0	0	0	0	0	0	0	0	0	0	0	0	0	0	11815	0	0	0	0
612.4711@9.081742					0	0	0	0	0	0	0	0	0	0	0	0	0	0	0	0	0	0	0	0	0	0	0	0	0	0	0	0	0	0	0	0	0	0	0	0	0	0	0	0	0	0	0	219974	0
612.5776@10.488091					0	0	0	0	0	0	0	0	0	0	0	0	0	0	0	0	0	0	0	0	0	0	0	0	0	0	0	0	0	0	0	0	0	0	0	0	0	0	0	0	0	0	0	0	0
612.5789@10.205572					0	0	0	0	0	0	0	0	0	0	0	0	0	0	0	0	0	0	0	0	0	0	0	0	0	0	0	0	0	0	0	0	0	0	0	0	0	0	0	0	0	0	0	0	0
614.5267@10.860715					0	0	0	0	0	0	0	0	0	0	0	0	0	0	0	0	0	0	0	0	0	0	0	0	0	0	0	0	0	0	98652	0	0	0	0	0	0	0	0	0	498726	0	0	0	0
615.3375@14.2298565					0	0	0	0	0	0	0	0	0	0	0	0	0	0	0	0	23337	18288	0	0	0	0	0	0	0	0	0	0	0	0	0	0	0	0	0	0	0	0	0	0	0	0	0	0	25579
615.5204@11.215007					0	0	0	0	0	0	0	0	0	0	0	0	0	0	0	0	0	0	0	0	0	0	0	0	0	0	0	0	0	0	34329	0	0	0	0	0	0	0	0	0	0	0	0	159705	0
615.5225@9.488575					0	0	0	0	0	0	0	0	0	0	0	0	0	0	0	0	0	0	0	0	0	0	0	0	0	0	0	0	0	0	0	0	0	0	0	0	0	0	0	0	0	0	0	0	0
615.5461@9.311777					23287	11643.5	11643.5	11643.5	11643.5	11643.5	11643.5	23319	34177	11643.5	11643.5	10461	10461	10461	26192	10461	30546	41582	10461	20922	10461	10461	10461	10461	10461	16020	29145	8010	8010	8010	8010	8010	8010	0	0	0	0	0	23671	0	0	0	0	0	0
616.1246@7.6520643					0	0	0	0	0	0	0	0	0	0	0	0	0	0	0	0	0	0	0	0	0	0	0	0	0	0	0	0	0	0	0	0	0	0	0	0	0	0	0	0	0	0	0	0	0
617.4381@11.22932					0	0	0	0	0	0	0	0	0	0	0	0	0	0	0	0	0	0	0	0	0	0	0	0	0	0	0	0	0	0	0	0	0	0	0	0	0	0	0	0	0	0	0	0	0
617.4691@8.11334					0	0	0	2009628	0	0	0	0	0	0	81773	0	0	0	0	153141	0	0	0	0	0	0	0	0	0	7073	7073	7073	25356	7073	14146	7073	47050	13120	13120	13120	26240	13120	44526	277346	554692	673755	968034	598464	277346
617.495@7.383187					0	0	0	0	0	0	0	0	0	0	0	0	0	0	0	0	0	0	0	0	0	0	0	0	0	0	0	0	0	0	0	0	0	0	0	0	0	0	0	20191	10095.5	104474	10095.5	10095.5	10095.5
618.2663@10.102352					0	0	0	0	0	0	0	0	0	0	0	0	0	0	0	0	0	0	0	0	0	0	0	0	0	0	0	0	0	0	0	0	0	0	0	0	0	0	0	0	0	0	0	0	0
618.3005@8.718797					0	0	0	131802	15686	0	0	0	0	0	0	0	0	0	0	0	0	0	0	13284	0	0	0	0	0	0	0	0	0	0	0	0	0	0	0	38768	0	0	0	23463	11731.5	11731.5	11731.5	11731.5	25130
618.4298@9.808425					0	0	0	121982	0	0	0	0	0	0	0	0	0	0	0	0	0	0	0	0	0	0	0	0	0	11270.5	11270.5	11270.5	11270.5	22541	11270.5	11270.5	121081	0	0	0	0	0	0	0	0	0	0	0	0
620.4323@7.1520596					0	0	0	0	0	0	0	0	0	0	0	0	0	0	0	73818	0	0	0	0	0	0	0	72157	0	0	0	0	0	0	0	0	0	0	0	0	21239	0	0	0	0	0	0	0	0
621.449@10.00532					0	0	0	0	0	0	0	0	0	0	0	0	0	0	0	0	0	0	0	0	0	0	0	0	0	0	0	0	0	0	0	0	0	0	0	0	0	0	0	0	0	0	0	0	0
621.5693@11.409712					0	0	0	96874	0	0	0	0	0	0	0	0	0	0	0	149146	0	0	0	0	0	0	153094	0	0	0	0	0	0	0	0	0	0	0	0	0	0	0	0	0	0	0	0	0	0
622.4194@11.513181					68895	0	0	122502	0	0	0	0	0	0	0	0	0	0	0	0	0	0	0	0	0	0	0	0	0	0	0	0	0	0	0	0	0	0	0	0	0	0	0	0	0	0	0	0	0
624.2322@9.845927					0	0	0	0	0	0	0	0	0	0	0	0	0	0	0	0	0	0	0	0	0	0	0	0	0	0	0	0	0	0	0	0	0	0	0	0	0	0	0	0	0	0	0	0	5863
624.269@10.56347					0	0	0	0	0	0	0	0	0	0	0	0	0	0	0	0	0	0	0	0	0	0	0	0	0	0	0	0	0	0	0	0	0	0	0	0	0	0	0	88965	26252	67930	39544	73115	53837.7
624.4933@10.100487					0	0	0	0	0	0	0	0	0	0	0	0	0	0	0	0	0	0	0	0	0	0	0	0	0	0	0	0	0	0	0	0	0	0	0	0	0	0	0	0	0	0	0	0	0
625.5278@11.05828	625,5281;	45744;	N-(3-(15-methyl-hexadecanoyloxy)-13-methyl-tetradecanoyl)-L-serine;	C37H71NO6;	0	0	0	0	0	59793	0	0	0	0	0	0	0	0	0	0	20318	0	0	32442	0	0	0	0	0	0	0	0	0	0	0	0	0	0	0	0	0	0	0	0	0	0	0	0	0
625.5622@11.323005					0	0	0	0	0	0	0	0	0	0	0	0	0	0	0	0	0	0	0	0	0	0	0	0	0	0	0	0	0	0	0	0	0	15570	0	0	0	0	0	351645	206058	336488	60880	30440	30440
627.556@11.754923					0	0	0	0	0	0	0	0	0	0	0	0	0	0	0	0	0	0	0	0	0	0	0	0	0	0	0	0	0	0	0	0	41590	0	0	0	0	0	0	0	0	0	0	0	0
631.516@10.764572					0	0	0	0	0	0	0	0	0	0	0	0	0	0	0	0	0	0	0	0	0	0	0	0	0	0	0	0	0	0	0	0	0	0	0	0	0	0	0	0	0	0	0	0	0
631.5512@11.773986					0	0	0	0	0	0	0	0	0	0	0	0	0	0	0	0	0	0	0	0	0	0	0	0	0	0	0	0	0	0	0	0	492580	0	0	0	0	0	0	0	0	0	0	0	0
633.3088@8.875595					0	0	0	0	0	0	0	0	0	0	0	0	0	0	0	13282	0	0	0	0	0	0	0	0	0	0	0	0	0	0	0	0	0	0	0	0	0	0	0	5179.5	5179.5	19462	10359	5179.5	5179.5
633.552@10.826843					0	0	0	0	0	0	114032	0	0	0	73529	0	0	21270	0	0	0	0	0	0	0	0	56647	0	0	61001	9118	9118	107814	18236	9118	80109	79502	0	0	0	0	0	0	0	0	0	0	0	0
634.2696@6.6807623					0	0	0	0	0	0	0	0	0	0	10747	0	0	0	0	0	0	0	0	0	0	0	0	0	0	0	0	0	0	0	0	0	0	0	0	0	0	0	0	0	0	0	0	17212	0
634.5039@8.266701					94572	0	0	0	0	0	97440	0	0	0	0	44992.5	44992.5	44992.5	44992.5	276460	44992.5	44992.5	44992.5	166096	44992.5	89985	341236	44992.5	44992.5	0	0	0	0	0	0	0	1709290	0	0	0	0	0	0	0	0	0	0	88707	0
634.5289@11.261624					0	0	0	41414	0	0	0	29433	0	0	0	0	0	0	0	41533	0	0	0	0	54483	0	0	0	0	0	0	0	61883	0	0	0	0	0	0	0	131565	0	0	114386	95302	43901.5	43901.5	43901.5	87803
634.9411@0.22441228					0	0	0	0	0	0	0	0	0	0	0	0	0	0	0	0	0	0	0	0	0	0	0	0	0	0	0	0	0	0	0	0	0	0	0	0	0	0	0	0	0	0	0	0	24472
635.5831@11.816687					0	0	0	0	0	0	0	0	0	0	0	0	0	0	0	0	0	0	0	0	0	0	0	0	0	0	0	0	0	0	0	0	0	0	0	0	0	0	0	0	0	0	0	0	0
635.5838@11.658407					0	0	0	0	0	0	0	0	0	0	0	0	0	0	0	0	0	0	0	0	0	0	0	0	0	0	0	0	0	0	0	0	0	0	0	0	0	0	0	0	0	0	0	0	0
636.199@6.095185					0	0	0	0	0	0	0	0	0	0	0	0	0	0	0	14430	6976	0	0	0	0	8799	0	0	0	0	0	0	0	0	0	0	0	0	0	0	0	0	0	0	0	0	0	0	0
636.2347@9.470763					0	0	0	0	15110	0	0	0	0	0	0	0	0	0	10311	0	0	0	0	0	0	0	0	0	0	0	0	0	0	0	0	0	0	0	0	0	0	0	0	15865	7738.5	15477	7738.5	7738.5	7738.5
636.3719@5.9877815					0	0	0	0	0	0	0	0	0	0	0	0	0	0	0	0	0	0	0	0	0	0	0	0	0	0	0	0	0	0	0	0	0	0	0	0	0	0	0	0	0	12554	0	0	0
636.4673@7.4900036					219461	89369	77159	270076	129600	96148	88315	129600	106541	98278	121053	86269	16705.5	111817	16705.5	334393	81784	103371	16705.5	16705.5	92497	143210	33411	16705.5	16705.5	84155	116496	107891	107891	60246	96358	143627	146465	44483.5	44483.5	88967	44483.5	44483.5	91690	470935	0	0	0	0	0
637.054@7.0038342					10068	0	0	0	0	0	0	0	0	0	0	0	0	0	0	0	0	0	0	0	0	0	0	0	0	0	0	0	0	0	0	0	0	0	0	0	0	0	0	82541	0	0	0	0	0
638.1893@8.920263					0	0	0	0	0	0	0	0	0	0	0	0	0	0	0	0	0	0	0	0	0	0	0	0	0	0	0	0	0	0	0	0	43197	0	0	0	0	0	0	16262	4307.5	4307.5	4307.5	8615	4307.5
638.2468@10.214884					0	0	0	0	0	0	0	0	0	0	0	0	0	0	0	0	0	0	0	0	0	0	0	0	0	0	0	0	0	0	0	0	0	0	0	0	0	0	0	102670	42116	53059	53453	63308	39243
638.327@11.198744					0	0	0	0	0	0	0	0	0	0	0	0	0	0	0	0	0	0	0	0	0	0	0	0	0	0	0	0	0	0	0	0	0	0	0	0	0	0	0	0	0	0	42610	0	0
638.5101@10.776051					0	0	0	0	0	0	0	0	0	0	0	0	0	0	0	0	0	0	0	0	0	0	0	0	0	0	0	0	0	0	0	0	0	0	0	0	0	0	0	0	0	0	0	0	0
638.5589@6.403037	638,5598;	45742;	N-(3-(hexadecanoyloxy)-heptadecanoyl)-L-ornithine;	C38H74N2O5;	0	0	0	0	0	0	0	0	0	0	0	0	0	0	0	0	0	0	0	0	0	0	0	0	0	0	0	0	0	0	0	0	0	0	0	0	0	0	0	0	0	0	0	0	0
638.5592@6.850886	638,5598;	45742;	N-(3-(hexadecanoyloxy)-heptadecanoyl)-L-ornithine;	C38H74N2O5;	0	12665	0	0	0	0	0	0	0	8508	0	0	0	0	0	0	0	0	0	0	0	9267	0	0	0	0	0	0	0	0	0	0	735556	0	0	0	0	0	0	33113	0	0	0	0	0
639.2878@10.880439					0	0	0	0	0	0	0	0	0	0	0	0	0	0	0	0	0	0	0	0	0	0	0	0	0	0	0	0	0	0	0	0	0	0	0	0	0	0	0	0	0	0	0	0	0
640.1713@8.826921					0	0	0	29166	0	0	0	0	0	0	0	0	0	0	0	0	0	0	0	0	0	0	0	0	0	0	0	0	0	0	0	0	31863	0	0	0	0	0	0	8554	0	0	0	0	0
640.1816@9.249113					0	0	0	0	0	0	0	0	0	0	0	15440	0	0	0	0	0	0	0	0	0	0	0	0	0	0	0	0	0	0	0	0	0	0	0	0	0	0	0	0	0	0	0	0	0
640.5415@11.038513					0	0	0	0	0	0	0	0	0	0	0	0	0	0	0	0	0	0	0	0	0	0	0	0	0	0	0	0	0	0	0	0	0	0	0	0	0	0	0	0	0	0	0	0	50968
640.5422@11.227137					0	0	0	0	0	0	0	0	0	0	0	0	0	0	0	0	0	0	0	0	0	0	0	0	0	0	0	0	0	0	0	0	0	0	0	0	0	0	0	0	0	0	0	0	0
640.9257@7.8684125					0	0	0	0	0	0	0	0	0	0	0	0	0	0	0	0	0	0	0	0	0	0	0	0	0	0	0	0	0	0	0	0	0	0	0	0	0	0	0	0	0	0	26842	0	0
641.3526@11.920809					0	0	0	0	0	0	0	0	0	0	0	0	0	0	0	0	0	0	0	0	0	0	0	0	0	0	0	0	0	0	0	0	0	0	0	0	0	0	0	0	0	0	0	0	0
641.3529@5.6482205					0	0	0	0	0	0	0	0	0	0	0	0	0	0	7583	0	0	13020	0	0	0	13349	0	0	0	0	0	0	0	0	0	0	30900	0	0	0	4733	0	0	0	0	14967	0	0	0
641.8982@7.0618505					0	0	0	0	0	0	0	0	0	0	0	0	0	0	0	0	0	0	0	0	0	0	0	0	0	0	0	0	0	0	0	0	0	0	0	0	0	0	0	0	35280	0	0	0	0
642.2404@10.579486					0	0	0	0	0	0	0	0	0	0	0	0	0	0	0	0	0	0	0	0	0	0	0	0	0	0	0	0	0	0	0	0	0	0	0	0	0	0	0	8888	0	0	0	0	0
642.551@11.350455					0	0	0	0	0	0	0	0	0	0	0	0	0	0	0	0	0	0	0	0	0	0	0	0	0	0	0	0	0	0	0	0	0	0	0	0	0	0	0	209760	0	0	0	0	0
643.3701@6.0695777					0	0	0	0	0	0	0	0	0	0	0	0	0	0	0	0	0	0	0	0	0	0	0	0	0	0	0	0	0	0	0	0	0	0	0	0	0	0	0	0	0	0	0	18375	0
643.3755@5.1273084					0	0	0	0	0	0	0	0	0	0	0	0	0	0	0	0	0	0	0	0	0	0	0	0	0	0	0	0	0	0	0	0	0	0	0	0	0	0	0	0	0	0	0	0	0
644.1896@8.001544					0	0	0	0	0	0	0	0	0	0	0	0	0	0	0	0	0	0	0	0	0	0	0	0	0	0	0	0	0	0	0	0	0	0	0	0	0	0	0	0	0	0	0	0	0
645.1105@7.6410284					0	0	0	0	0	0	0	0	0	0	0	0	0	0	0	0	0	0	0	0	0	0	0	0	0	0	0	0	0	0	0	0	0	0	0	0	0	0	0	0	0	0	0	0	38529
645.5297@10.231513					0	0	0	0	0	29076	34222	0	0	0	0	11310.5	11310.5	11310.5	43311	11310.5	11310.5	73645	47712	11310.5	55170	71815	11310.5	22621	62801	0	0	0	0	0	0	0	0	0	0	0	0	0	0	66646.5	66646.5	133293	66646.5	66646.5	66646.5
646.0808@8.0720625					0	0	0	0	0	0	30436	0	0	0	0	0	0	0	0	0	0	0	0	15062	0	0	0	0	0	0	0	0	0	0	0	23700	0	0	0	0	0	0	24476	36747	16533.5	16533.5	16533.5	42246	33067
646.2645@9.435395					0	0	0	0	0	0	0	0	0	0	0	0	0	0	0	0	0	0	0	0	0	0	0	0	0	0	0	0	0	0	0	0	0	0	0	0	0	0	0	0	0	0	0	0	0
646.3238@10.099517					0	0	0	0	0	0	0	0	0	0	0	36471	0	0	0	0	0	0	0	0	0	0	0	0	0	0	0	0	0	0	0	0	0	0	0	0	0	0	0	13347.5	13347.5	13347.5	13347.5	45089	26695
646.4487@14.571467					2813.5	2813.5	8678	2813.5	5627	10943	2813.5	2813.5	2813.5	2813.5	2813.5	0	0	0	7460	0	0	0	0	0	0	0	0	0	0	0	0	0	12327	0	0	0	0	0	0	5887	0	0	0	9399	0	0	0	0	0
648.1917@9.456114					0	0	0	0	0	0	0	0	0	0	0	0	0	0	0	0	0	0	0	0	0	0	0	0	0	0	0	0	0	0	0	0	0	0	0	0	0	0	0	0	0	0	0	0	0
648.3569@11.160579					0	0	0	0	0	0	0	0	0	0	0	0	0	0	0	0	0	0	0	0	0	0	0	0	0	0	0	0	0	0	0	0	0	0	0	0	0	0	0	0	0	0	0	60367	0
648.5304@11.086583					0	0	0	847638	0	0	0	0	0	0	0	0	0	0	0	0	0	0	0	0	0	0	0	0	0	0	0	0	0	0	0	0	0	0	0	0	0	0	0	0	0	469887	0	0	0
650.2001@10.269653					0	0	0	0	0	0	0	0	0	0	0	0	0	0	0	0	0	0	0	0	0	0	0	0	0	0	0	0	0	0	0	0	0	0	0	0	0	0	0	8470	0	0	0	0	0
650.2518@9.826032	650,2523; 650,2516;	C11589; 91127;	BQ 518; Kuwanol E;	C32H38N6O7S; C39H38O9;	0	0	0	0	0	0	0	0	0	0	0	0	0	0	0	0	0	0	0	0	0	0	0	0	0	0	0	0	0	0	0	0	0	0	0	0	0	0	0	0	0	0	0	0	7573
650.5099@10.556099					0	0	0	0	0	0	0	0	0	0	0	0	0	0	0	0	0	0	0	0	0	0	0	0	0	0	0	0	0	0	0	0	0	0	0	0	0	0	0	0	0	0	0	0	0
650.7403@0.22984396					0	0	14518	13151	0	0	0	0	0	0	0	0	0	52420	0	0	0	0	0	0	0	0	0	0	0	0	0	0	0	0	0	0	0	0	0	0	0	0	0	0	0	0	247956	0	0
650.7415@5.746142					105853	0	0	0	0	0	0	0	0	102165	0	0	0	0	0	0	0	0	105325	0	0	0	0	0	0	0	0	0	112551	0	0	0	0	0	0	0	0	109480	0	0	0	0	0	0	0
651.5558@11.527282					10202.5	10202.5	20405	10202.5	27605	10202.5	65937	43175	10202.5	10202.5	30185	0	0	0	40829	0	0	0	0	0	0	0	0	0	0	43062	30372	20784	10392	10392	69241	32577	10392	32870	31061.2	31061.2	21099	26681	43595	40978.5	81957	140301	40978.5	149907	108480
652.4047@5.555058					0	0	0	0	0	0	0	0	0	0	0	0	0	0	0	0	0	0	0	0	0	0	0	0	0	0	0	0	0	0	0	0	0	0	0	0	0	0	0	0	0	0	0	0	0
652.5746@7.0669184					0	0	0	0	0	0	0	0	0	0	0	0	0	0	0	0	0	0	0	0	0	0	0	0	0	0	0	0	0	0	0	0	0	0	0	0	0	0	0	0	0	0	0	0	0
652.5747@7.2418885					0	0	0	0	0	0	0	0	0	0	0	0	0	0	0	0	0	0	0	0	0	0	0	0	0	0	0	0	0	0	0	0	0	0	0	0	0	0	0	0	0	0	0	0	0
654.0693@7.542704					0	0	0	0	0	0	0	0	0	0	0	0	0	0	0	0	0	0	0	0	0	0	0	0	0	0	0	0	0	0	0	0	0	0	0	0	0	0	0	55074	14657.5	14657.5	14657.5	43190	29315
654.2282@6.148377					0	0	0	0	0	0	0	0	0	0	0	0	0	0	0	0	0	0	0	0	0	0	0	0	0	0	0	0	0	0	0	0	0	0	9111	0	0	0	0	0	0	0	0	0	0
654.2697@0.25643703					0	0	0	0	0	0	0	0	0	0	0	0	0	0	0	0	0	0	0	0	0	0	0	0	0	0	0	0	0	0	0	0	0	0	0	0	0	0	0	0	0	0	0	0	0
654.6239@11.21189					0	0	0	0	0	0	0	0	0	0	0	0	0	0	0	0	0	0	0	0	0	0	0	0	0	0	0	0	0	0	0	0	0	0	0	0	0	0	0	0	0	0	0	0	0
655.2911@8.8969145					0	0	0	0	0	0	0	0	0	0	0	0	0	0	0	0	0	0	0	0	0	0	0	0	0	0	0	0	0	0	0	0	0	0	0	0	0	0	0	10186	0	0	0	0	0
655.4885@7.152097					0	0	0	0	0	0	0	0	0	0	0	0	0	53782	0	0	0	0	0	0	0	0	23916	0	0	0	0	0	0	0	0	0	0	0	0	0	0	0	0	0	0	27611	0	0	0
655.5161@14.566782					17582	0	0	0	0	0	0	0	0	0	0	0	0	0	0	0	0	0	0	0	0	0	0	0	0	0	0	0	0	0	0	0	16131	0	0	19510	0	0	0	0	0	15812	0	0	0
656.3286@0.36535072					0	0	0	0	0	0	0	0	0	0	0	0	0	0	0	0	0	0	0	0	0	0	0	0	0	0	0	0	0	0	0	0	0	0	0	0	0	0	0	0	0	199213	0	0	0
656.5373@10.398076	656,538; 656,538; 656,538; 656,538; 656,538;	4500; 4508; 4514; 4515; LMGL02010536;	DG(17:2(9Z,12Z)/22:3(10Z,13Z,16Z)/0:0)[iso2]; DG(19:0/20:5(5Z,8Z,11Z,14Z,17Z)/0:0)[iso2]; DG(17:1(9Z)/22:4(7Z,10Z,13Z,16Z)/0:0)[iso2]; DG(17:0/22:5(7Z,10Z,13Z,16Z,19Z)/0:0)[iso2]; DG(19:1(9Z)/20:4(5Z,8Z,11Z,14Z)/0:0)[iso2];	C42H72O5; C42H72O5; C42H72O5; C42H72O5; C42H72O5;	0	0	0	0	0	0	0	0	0	0	0	0	0	0	0	0	0	0	0	0	0	0	0	0	0	0	0	0	0	0	0	0	0	0	0	0	0	0	0	0	0	0	0	0	0
657.394@5.3327374					0	0	0	0	0	0	0	0	0	0	0	0	0	0	0	0	0	0	0	0	0	0	0	0	0	0	0	0	0	0	0	0	0	0	0	0	0	0	0	0	0	0	0	0	0
658.2225@10.65673					0	0	0	0	0	0	0	0	0	0	0	0	0	0	0	0	0	0	0	0	0	0	0	0	0	0	0	0	0	0	0	0	0	0	0	0	0	0	0	0	0	0	0	0	0
659.3001@5.506646					0	0	0	0	0	0	0	0	0	0	0	0	0	0	0	0	0	0	0	0	0	0	0	0	0	0	0	0	0	0	0	0	0	0	0	0	0	0	0	0	0	0	0	0	0
660.494@3.0409665					215464	170320	208466	171326	219107	168730	251403	155913	174934	210499	14451	188951	199735	194005	156654	18872	162320	211293	171563	164371	159977	207390	176997	193231	177445	192019	149987	213011	176166	173130	175537	163218	235283	156509	138090	189953	181764	147662	157851	0	0	0	0	0	0
661.8245@11.008357					94376	124292	44837	44837	44837	89674	130073	44837	105438	44837	44837	0	84135	0	0	0	0	45938	0	0	0	0	0	0	74639	0	0	0	0	0	68818	0	0	0	0	0	0	0	0	0	0	0	0	0	33670
662.2116@9.82404					0	0	0	0	0	0	0	0	0	0	0	0	0	0	0	0	0	0	0	0	0	0	0	0	0	0	0	0	0	0	0	0	0	0	0	0	0	0	0	0	0	0	0	0	0
662.3248@10.23692					0	0	0	0	0	0	0	0	0	0	0	0	0	0	0	0	0	0	0	0	0	0	0	0	0	0	0	0	0	0	7837	0	0	0	0	0	0	0	0	0	0	13223	0	0	0
662.5091@10.163392					0	0	0	0	0	0	0	0	0	0	0	0	0	0	0	0	0	0	0	0	0	0	0	0	0	0	0	0	0	0	0	0	0	0	0	0	0	0	0	117096	234192	261967	117096	117096	117096
662.5225@11.620657					13619.5	13619.5	13619.5	455695	13619.5	13619.5	13619.5	13619.5	27239	13619.5	46342	0	0	0	40966	0	0	0	0	0	31486	0	0	0	0	0	0	0	0	0	0	0	106852	0	0	0	0	0	0	327044	199228	241621	99614	249273	99614
664.2947@10.833527					0	0	0	0	0	0	0	0	0	0	0	0	0	0	0	0	0	14465	0	0	0	0	0	0	0	0	0	0	0	0	0	0	0	0	0	0	0	0	0	0	0	0	0	0	0
664.5255@10.976883					0	0	0	0	0	0	0	0	0	0	0	0	0	0	0	0	0	0	0	0	0	0	0	0	0	0	0	0	0	0	0	0	0	0	0	0	0	0	0	443637	55312	55312	110624	55312	218122
664.5379@11.518349					0	0	0	0	0	0	0	0	0	0	0	0	0	0	0	0	0	0	0	0	0	0	0	0	0	0	0	0	0	0	0	0	0	0	0	0	0	0	0	0	0	0	0	0	0
665.4184@6.3556976					37235	0	0	0	0	0	0	0	0	0	0	0	0	0	0	0	0	0	0	0	0	0	0	0	0	0	0	0	0	0	0	0	0	0	0	0	0	0	0	0	0	0	0	36472	0
666.2004@10.103531					0	0	0	0	0	0	0	0	0	0	0	0	0	0	0	0	0	0	0	0	0	0	0	0	0	0	0	0	0	0	0	0	0	0	0	0	0	0	0	0	0	0	0	0	0
666.2794@10.8942175					0	0	0	0	0	0	0	0	0	0	0	0	0	0	0	0	0	0	0	0	0	0	0	0	0	0	0	0	0	0	0	0	0	0	0	0	0	0	0	72191	0	0	0	0	0
666.4758@9.73941					0	0	0	0	0	0	0	0	0	0	0	0	0	0	130392	0	0	0	0	0	0	0	0	0	0	0	0	0	0	0	0	0	0	0	52888	0	0	0	0	0	0	0	0	0	0
666.565@6.736693					0	0	0	0	0	0	0	0	0	0	0	0	0	0	0	0	0	0	0	0	0	0	0	0	0	0	0	0	0	0	0	0	0	0	0	0	0	0	0	0	0	0	0	0	0
667.5986@12.022484					0	0	0	40875	0	0	0	0	0	0	0	0	0	0	0	0	0	0	0	0	27469	0	0	0	0	24357	24357	24357	48714	24357	24357	55856	24357	0	43806	0	0	0	0	0	0	0	0	0	42463
668.248@5.629455					0	0	0	0	0	0	0	0	0	0	0	0	0	0	0	0	0	0	0	0	0	0	0	0	0	0	0	0	0	0	0	0	0	0	0	0	0	0	0	0	0	29597	0	0	0
668.2494@10.568751					0	0	0	0	0	0	0	0	0	0	0	0	0	0	0	0	0	0	0	0	0	0	0	0	0	0	0	0	0	0	0	0	0	0	0	0	0	0	0	23919	0	0	0	0	0
668.6163@11.85951					12633.5	12633.5	12633.5	12633.5	12633.5	12633.5	25267	12633.5	12633.5	87037	36743	0	0	0	0	0	0	0	0	0	0	100652	0	0	82508	0	0	0	0	0	0	49998	0	0	0	0	0	0	78847	0	0	0	0	0	0
669.5262@10.007084					0	0	0	0	0	0	0	0	0	0	48467	14553	29106	14553	65793	14553	100767	51781	404439	115567	14553	100521	14553	54675	58079	0	0	0	0	0	0	0	0	0	0	0	0	0	0	0	0	0	0	0	0
670.1304@8.519047					0	0	0	0	0	0	0	0	0	0	0	0	0	0	0	0	0	0	0	0	0	0	0	0	0	0	0	0	0	0	0	0	0	0	0	0	0	0	0	0	0	0	19313	0	0
670.2093@10.210212					0	0	0	0	0	0	0	0	0	0	0	0	0	0	0	0	0	0	0	0	0	0	0	0	0	0	0	0	0	0	0	0	0	0	0	0	0	0	0	0	0	0	0	0	0
670.5149@8.716052					0	0	0	0	0	0	0	0	0	0	0	0	0	0	0	0	0	0	0	0	0	0	0	0	0	0	0	0	0	0	0	0	0	0	0	0	0	0	0	65386.5	130773	197753	284888	173886	65386.5
671.2575@11.927798					0	0	0	0	0	0	0	0	0	0	0	0	0	0	0	0	0	0	0	0	0	0	0	0	0	0	0	0	0	0	0	0	0	0	0	0	0	0	0	0	0	0	0	0	0
671.258@5.510022					0	0	0	0	0	0	0	0	0	0	0	0	0	0	0	0	0	0	0	0	0	0	0	0	0	0	0	0	0	0	0	0	0	0	0	0	0	0	0	0	0	0	0	0	0
672.1871@9.438623					0	0	0	0	0	0	0	0	0	0	0	0	0	0	0	0	0	0	0	0	0	0	0	0	0	0	0	0	0	0	0	0	0	0	0	0	0	0	0	0	0	0	0	0	0
673.5347@11.042799					0	0	0	0	0	0	0	0	0	0	0	0	0	0	0	0	0	0	0	0	0	0	0	0	0	0	0	0	0	0	0	0	0	0	0	0	0	0	0	128467	0	0	0	0	0
674.2211@5.803606					0	0	0	0	0	0	0	0	0	0	0	0	0	0	0	0	0	0	0	0	0	0	0	0	0	0	0	0	0	0	0	0	0	0	0	0	0	0	0	0	0	0	0	0	0
674.3312@0.28728732					0	0	0	0	0	0	0	0	0	0	0	0	0	0	0	0	0	0	0	0	0	0	0	0	0	0	0	0	0	0	0	0	0	0	0	0	0	0	0	8123.5	8123.5	8123.5	8123.5	8123.5	16247
674.4891@10.493522					0	0	0	0	0	0	0	0	0	0	0	0	0	0	0	103039	0	0	0	0	0	0	0	0	0	0	0	0	0	0	0	0	0	0	0	0	0	0	0	73594	27771	27771	55542	27771	27771
674.597@7.394064					0	0	0	0	0	0	0	0	0	0	0	0	0	0	0	0	0	0	0	0	0	0	0	0	0	0	0	0	0	0	0	0	0	0	0	0	0	0	0	0	0	0	0	0	23593
674.6918@10.253206					0	0	0	0	0	0	0	0	0	0	0	0	0	0	0	0	0	0	0	0	0	0	0	0	0	0	0	0	0	0	0	0	0	0	0	0	0	0	0	0	0	0	0	0	0
675.5784@11.006138					0	0	0	0	0	0	0	0	0	0	0	0	55093	0	0	0	0	0	0	0	0	0	0	0	0	0	0	0	0	0	0	0	0	0	0	0	0	0	20449	0	0	0	96266	0	0
676.224@9.818408					0	0	0	0	0	0	0	0	0	0	0	0	0	0	0	0	0	0	0	0	0	0	0	0	0	0	0	0	0	0	0	0	16387	0	0	0	0	0	0	0	0	0	0	0	27167
676.3293@0.2963093					0	0	0	0	0	0	0	0	0	0	0	0	0	0	0	0	0	0	0	0	0	0	0	0	0	0	73842	0	0	0	0	0	0	0	0	0	0	0	0	17530	7445	3722.5	3722.5	3722.5	1180018
677.571@7.214264					0	0	0	0	0	0	0	0	0	0	0	0	0	0	0	0	24594	0	0	0	0	0	0	0	0	0	0	0	0	0	0	0	0	0	0	0	0	0	0	0	0	0	0	0	0
678.3933@7.335407					0	20923	0	0	0	0	0	0	0	0	0	0	26835	0	0	0	0	0	0	0	0	0	0	0	0	6126.5	6126.5	20456	6126.5	6126.5	12253	6126.5	6126.5	0	0	0	0	0	0	0	0	0	0	0	0
679.3823@7.936034					0	0	0	0	0	0	0	0	0	0	0	0	0	0	0	0	0	0	0	0	0	0	0	0	0	9266.5	9266.5	20624	9266.5	18533	9266.5	9266.5	9266.5	0	0	0	0	0	0	0	0	13670	0	0	0
679.5896@7.5016093					0	0	0	0	0	0	0	0	0	0	0	0	0	0	0	0	0	25817	0	0	0	0	0	0	0	0	0	0	0	0	0	0	0	0	0	0	0	0	0	0	0	40304	0	0	0
680.4843@10.085621					0	0	0	76953	0	0	0	0	0	96749	0	0	59553	0	0	0	0	0	0	0	0	0	0	0	0	0	0	0	0	0	0	0	0	0	0	0	0	117781	0	574674	278349	487894	392901	597258	304870
680.4847@10.132336					0	0	0	0	0	0	0	0	0	0	0	0	0	0	0	0	0	0	0	0	0	0	0	0	0	0	0	0	0	0	0	0	0	0	0	0	0	0	0	55787	55787	117635	55787	111574	55787
680.5063@10.915322					0	0	0	0	0	0	0	0	0	0	0	0	0	0	0	0	0	258440	0	0	0	0	0	0	0	0	0	0	0	0	0	0	0	0	0	0	0	0	0	0	0	0	0	0	0
680.5289@9.707462					0	0	0	0	0	0	0	0	0	0	0	0	0	0	0	0	0	0	0	0	0	0	0	0	0	0	0	0	0	0	0	0	0	0	68488	0	0	0	0	0	0	0	0	0	0
681.5184@8.185799					0	0	0	0	0	0	0	0	0	0	0	0	0	0	0	0	0	0	0	0	0	0	0	0	0	0	0	0	0	0	0	0	0	0	0	0	0	0	0	0	0	0	0	0	0
681.6063@7.920595					14604	6782	6782	13564	6782	6782	17295	6782	6782	6782	6782	0	0	0	0	0	0	0	0	0	0	0	0	0	20507	0	0	0	0	0	0	0	0	0	0	0	0	0	0	0	0	0	0	0	0
682.5002@10.2542					0	0	0	0	0	0	0	0	0	0	0	0	0	0	0	0	0	0	0	0	0	0	0	0	0	0	0	0	0	0	0	0	0	0	0	0	0	0	0	0	0	0	0	0	0
682.5157@10.987516					0	0	0	0	0	0	0	0	0	0	0	0	0	0	0	0	0	0	0	0	0	0	0	0	0	0	0	0	0	0	0	0	0	0	0	0	0	0	0	0	0	0	0	0	0
682.5874@11.72649					0	0	0	0	0	0	0	0	0	0	0	0	0	0	0	0	0	0	0	0	0	0	0	0	0	0	0	0	0	0	0	0	0	0	0	24066	0	0	0	0	0	0	0	0	0
682.657@5.882452					0	0	0	0	0	0	0	0	0	0	0	0	0	0	0	0	0	0	0	0	0	0	0	0	0	0	0	0	0	0	0	0	0	0	0	0	0	6736	0	27936	0	0	0	0	0
684.2483@6.3286858					91181	468842	31700.5	63401	31700.5	31700.5	31700.5	31700.5	31700.5	31700.5	31700.5	139696	0	0	0	0	0	0	97375	0	0	379842	0	0	0	0	0	0	0	0	0	0	0	0	0	0	0	204073	0	0	0	0	194015	0	0
685.5329@7.588429					0	0	0	0	0	0	0	0	0	0	0	8323	8323	8323	36646	8323	8323	16646	8323	43100	8323	8323	8323	52624	8323	0	39155	0	0	0	0	0	0	0	0	0	0	0	0	0	0	0	0	0	0
685.548@8.986428	685,5493;	LMSP0501AA46;	GlcCer(d15:1/18:0);	C39H75NO8;	0	0	0	0	0	0	30832	28574	0	0	0	10085	32522	10085	20170	10085	25246	10085	21191	10085	10085	10085	10085	10085	10085	8338.5	8338.5	8338.5	8338.5	25975	8338.5	8338.5	16677	13651.5	13651.5	27303	13651.5	34645	35225	0	0	0	0	0	0
686.3531@6.613253					0	0	0	0	0	0	0	0	0	0	0	0	0	0	9127	10216	0	0	0	0	0	0	0	0	0	0	0	0	0	8654	0	0	0	0	0	0	0	0	0	0	0	0	0	0	0
687.5611@9.148023					0	0	0	344320	0	0	0	0	0	0	0	0	0	0	0	0	0	0	0	0	0	0	0	0	0	0	0	0	0	0	0	0	0	0	0	0	0	0	0	149477	122299	107360	48375.5	208881	48375.5
687.5648@9.108608					0	0	0	244275	0	0	0	0	0	0	0	0	0	0	0	0	0	0	0	0	0	0	0	0	0	0	0	0	0	0	0	0	0	0	0	0	0	0	0	0	0	0	0	0	0
687.5995@10.821438					0	0	0	0	0	0	0	0	0	0	0	0	0	0	0	0	0	0	0	0	0	0	0	0	0	0	0	0	0	0	0	0	0	0	0	0	0	0	0	0	0	0	0	0	143241
689.5562@9.102464					36307	0	0	0	0	0	0	0	0	0	0	128279	128279	94888	123583	123953	119563	120004	115959	125242	101585	207390	128279	131581	147322	0	0	0	0	0	0	0	0	43023.5	43023.5	43023.5	43023.5	118322	86047	269403	232671	263923	290410	30576	211263
689.5582@9.288619					0	0	0	0	0	0	0	0	0	0	0	114104	34758	109366	114104	141691	145429	140475	95370	142650	31571	92969	114104	200436	120434	0	0	0	0	0	0	0	0	0	0	0	0	0	0	520291	442762	477761	485526	525487	436233
69.9347@0.10231893					0	0	0	0	0	0	0	67249	0	0	0	24202.5	24202.5	48405	24202.5	24202.5	123891	54100	50183	24202.5	24202.5	24202.5	24202.5	24202.5	24202.5	0	0	0	0	0	0	0	0	0	102402	0	0	0	0	0	0	0	0	0	0
690.9548@7.2915044					0	0	0	0	0	0	13196	0	0	0	0	0	0	0	0	0	0	0	0	0	0	0	0	0	0	0	0	0	0	0	0	0	0	0	0	0	0	0	0	0	0	0	0	0	0
692.2192@9.826829					0	0	0	0	0	0	0	0	0	0	0	0	0	0	0	0	0	0	0	0	0	0	0	0	0	0	0	0	0	0	0	0	0	0	0	0	0	0	0	0	0	0	0	0	0
693.5686@6.845877					0	0	0	0	0	0	0	0	0	0	0	0	0	0	0	0	0	0	0	0	0	0	0	0	0	0	0	0	0	0	0	0	0	0	0	0	0	0	0	0	0	25980	0	0	0
693.8865@0.21626271					0	0	0	0	0	0	0	0	0	0	0	0	0	0	0	0	0	0	0	0	0	0	0	0	0	0	0	0	0	0	0	0	0	0	0	0	0	0	0	0	0	0	0	0	0
694.3191@11.487985					0	0	0	0	0	0	0	0	0	0	0	0	0	0	0	0	0	0	0	0	0	0	0	0	0	0	0	0	0	0	0	0	0	0	0	0	0	0	0	0	0	0	0	0	0
694.5147@9.24809	694,5149; 694,5149; 694,5149;	79816; 79830; 82402;	PG(O-16:0/15:0); PG(O-18:0/13:0); Mannosyl-1beta-phosphomycoketide C31;	C37H75O9P; C37H75O9P; C37H75O9P;	0	0	0	0	0	0	0	0	0	0	0	0	0	0	478139	84401	0	0	0	0	0	0	0	0	0	0	0	0	0	0	0	0	0	0	0	0	0	0	0	15770	15770	384682	496826	31540	15770
694.5157@9.330106					0	0	0	0	0	0	0	0	0	0	0	0	0	0	0	0	0	0	0	0	0	0	0	0	0	0	0	0	0	0	0	0	0	0	0	0	0	0	0	0	0	475253	0	0	0
695.5225@8.753547					17408.5	17408.5	53482	17408.5	58841	17408.5	34817	17408.5	17408.5	59683	17408.5	0	0	0	0	0	0	0	100369	0	0	0	0	0	0	11623.5	11623.5	23247	11623.5	34387	11623.5	30980	11623.5	25132	153810	62805	67341	45587	113585	0	0	0	0	670187	0
695.5785@9.430021					0	0	0	0	0	0	0	0	0	0	0	0	0	0	0	0	0	0	0	0	0	0	0	0	0	0	0	0	0	0	0	0	0	0	0	0	0	0	0	0	0	0	0	0	0
696.1566@9.339004					0	0	0	0	0	0	0	0	0	0	0	0	0	0	0	0	0	0	0	0	0	0	0	0	0	0	0	0	0	0	0	0	0	0	0	0	0	0	0	0	0	0	0	0	0
696.2411@10.891731					0	0	0	0	0	0	0	0	0	0	0	0	0	0	0	0	0	0	0	0	0	0	0	0	0	0	0	0	0	0	0	0	29512	0	0	0	0	0	0	0	0	26849	0	0	0
696.4692@10.074865					0	40356	0	0	109742	0	0	0	0	0	0	0	0	0	0	28378	0	0	0	0	0	256033	0	0	0	0	0	0	0	0	0	0	0	0	0	0	0	0	0	70678.5	141357	159062	70678.5	70678.5	70678.5
696.5581@11.151142					0	0	0	0	0	0	0	0	0	0	0	0	0	0	0	0	0	131372	0	0	0	0	0	0	0	0	0	0	0	0	0	0	0	0	0	0	0	0	0	0	0	0	0	0	0
697.4247@5.7669477	697,4237;	64895;	Progesterone 3-biotin;	C38H59N5O5S;	0	0	0	0	0	0	0	0	0	0	0	0	0	0	0	0	0	0	0	0	0	0	0	0	0	0	0	0	0	0	0	0	0	0	0	0	0	0	0	15891	4763	9526	4763	4763	4763
698.5023@8.299479					0	0	0	22952	0	0	0	0	0	0	0	0	0	0	0	0	0	0	37778	0	30935	0	0	0	0	0	0	0	0	0	0	0	0	0	0	0	0	0	0	0	0	0	0	0	0
700.1418@9.244838					0	0	0	0	0	0	0	0	0	0	0	0	0	0	0	0	0	0	0	0	0	0	0	0	0	0	0	0	0	0	0	0	0	0	0	0	0	0	0	0	0	0	0	0	0
700.2213@10.30497					0	0	0	0	0	0	0	0	0	0	0	0	0	208216	0	0	0	0	0	0	0	0	0	0	0	0	0	0	0	0	0	0	0	0	0	0	0	0	0	47143	0	0	0	0	0
701.5783@9.561093					0	0	0	0	0	0	0	0	0	0	0	0	0	0	0	0	0	0	0	0	0	0	0	0	0	0	0	0	0	0	0	0	0	0	368214	0	0	0	0	0	0	0	0	0	0
701.5949@10.468015					0	0	0	0	0	0	0	0	0	0	0	99254	0	0	0	0	57276	0	0	0	0	0	0	0	0	0	0	0	0	0	0	0	0	0	0	0	0	0	0	0	0	0	0	0	0
702.4373@6.7831464					0	34903	0	0	0	0	0	0	0	0	0	0	0	0	0	0	0	0	0	0	0	0	0	0	0	0	0	20153	0	0	0	0	0	0	0	0	0	0	0	31242	11409	11409	11409	11409	11409
702.5305@11.408159	702,5312; 702,5312; 702,5312; 702,5312;	LMSP03020063; LMSP03020070; LMSP03020083; LMSP03020089;	PE-Cer(d14:1(4E)/22:1(13Z)(2OH)); PE-Cer(d14:2(4E,6E)/22:0(2OH)); PE-Cer(d16:1(4E)/20:1(11Z)(2OH)); PE-Cer(d16:2(4E,6E)/20:0(2OH));	C38H75N2O7P; C38H75N2O7P; C38H75N2O7P; C38H75N2O7P;	429481	75546	75546	75546	75546	304210	75546	75546	75546	75546	151092	0	0	0	0	0	0	210699	0	0	0	0	426647	0	130406	320423	202236	80685.5	266639	80685.5	161371	80685.5	406880	295108	0	0	0	0	0	0	0	0	0	0	105301
703.407@9.648636					0	0	0	53008	0	0	0	0	0	0	0	0	0	0	0	0	0	0	0	0	0	0	0	0	0	0	0	0	0	0	0	0	0	0	0	0	0	0	0	0	0	0	0	25302	0
703.5588@8.97956					0	0	0	484224	0	0	0	0	0	0	0	0	0	0	0	0	0	0	0	0	0	0	0	0	0	11087	11087	11087	11087	22174	11087	11087	191631	0	0	0	0	0	0	33977	119806	33977	33977	67954	33977
704.1284@9.460109	704,1259; 704,1284;	50809; 94275;	Isorhamnetin 3-(4''-sulfatorutinoside); a-L-threo-4-Hex-4-enopyranuronosyl-D-galacturonic acid;	C28H32O19S; C24H32O24;	0	0	0	0	0	0	0	0	0	0	0	0	0	0	0	0	0	0	0	0	0	0	0	0	3719	0	5841	0	0	0	0	0	0	0	0	0	0	0	0	0	0	0	0	10777	0
704.4188@11.509694					0	0	0	0	0	0	0	0	0	0	0	0	0	0	0	0	0	0	0	0	0	0	13580	0	0	0	0	0	0	0	0	0	0	0	0	0	0	0	0	0	0	0	0	0	0
704.5175@6.3789606					0	0	0	0	0	16719	0	0	0	0	0	0	0	0	0	0	0	0	0	0	0	0	0	0	0	0	0	0	0	0	0	0	0	0	0	0	0	0	0	0	0	0	0	0	0
705.1015@5.6642528					0	0	0	13508	0	0	0	0	16083	0	0	0	0	0	0	0	0	0	0	0	0	0	0	0	0	0	0	0	0	0	0	0	0	0	0	0	0	0	0	0	0	0	0	0	0
705.5404@10.145869					0	0	0	0	0	0	0	0	0	0	0	0	0	0	0	0	0	0	0	0	0	0	0	0	0	0	0	0	0	0	0	0	0	0	0	0	0	0	0	0	0	0	0	0	0
706.2338@10.216836					0	0	0	0	0	0	0	0	0	0	0	0	0	0	0	0	0	0	0	0	0	0	0	0	0	0	0	0	0	0	0	0	0	0	0	0	0	0	0	34294	21398	27902	8473	25352	16946
706.2656@10.899153					0	0	0	0	0	0	0	0	0	0	0	0	0	0	0	0	0	0	0	0	0	0	0	0	0	0	0	0	0	0	0	0	0	0	0	0	0	0	0	37075	21280	8126	8126	27800	16252
706.3165@11.172302					0	0	0	0	0	0	0	0	0	0	0	0	0	0	0	0	0	0	0	0	0	0	0	0	0	0	0	0	0	0	0	0	0	0	0	0	0	0	0	0	0	0	0	0	0
706.3559@0.25190204					0	0	0	0	0	0	0	0	0	0	0	0	0	0	0	0	0	0	0	0	0	0	0	0	0	0	0	0	0	0	0	0	0	0	0	0	0	0	0	0	0	377305	0	0	0
706.4999@10.433632					0	0	0	0	0	0	0	0	0	0	0	0	0	0	0	0	0	0	0	0	0	0	0	0	0	0	0	0	0	0	0	0	0	0	0	0	0	0	0	0	0	9563	0	0	0
706.5354@11.220509					0	0	0	0	0	0	0	0	0	0	0	0	0	0	0	0	0	0	0	0	0	0	0	0	0	0	0	0	0	0	0	0	0	0	0	0	0	0	0	171415	0	0	0	0	0
706.6579@7.316563					0	0	0	0	0	0	0	0	0	0	0	0	0	0	0	0	0	0	0	0	0	0	0	0	208842	0	0	0	0	0	0	0	0	0	0	0	0	0	0	0	0	0	0	0	0
707.5265@8.9831					0	0	0	0	0	0	0	0	0	0	0	0	0	0	107360	0	0	0	0	0	0	0	0	0	0	0	0	0	0	0	0	0	0	0	0	0	0	0	0	19795.5	70460	19795.5	19795.5	39591	19795.5
707.9064@0.21376035					0	0	0	0	0	0	0	0	0	0	0	0	0	0	0	0	0	0	0	0	0	0	0	0	0	0	0	0	0	0	0	0	0	0	0	0	0	0	0	0	0	0	0	0	0
708.2079@9.941082					0	0	0	0	0	0	0	0	0	0	0	0	0	0	0	0	0	0	11938	0	0	0	0	0	0	0	0	0	0	0	0	0	0	8032	4016	4016	12023	4016	4016	0	0	0	0	0	0
708.3334@0.23431976					0	0	0	0	0	0	0	0	0	0	0	0	0	0	0	0	0	0	53558	0	0	0	0	49451	0	0	0	0	0	0	0	0	0	0	0	0	0	0	0	0	0	0	0	0	0
708.4483@10.620893					0	0	0	100590	0	0	0	0	0	0	0	0	0	0	0	0	0	0	0	0	0	0	0	0	0	0	0	0	0	0	0	0	0	36170	72340	80266	36170	36170	36170	41638	41638	41638	89395	41638	83276
708.4802@8.070654					0	0	0	0	0	0	0	0	0	0	0	0	0	0	0	0	0	0	0	0	0	0	0	0	0	0	0	0	0	0	0	0	512392	0	0	0	0	0	0	0	0	0	0	0	0
708.5532@5.6515017					0	0	0	0	0	0	0	0	0	0	0	0	0	0	0	0	0	0	0	0	0	0	0	0	0	0	0	0	0	0	0	0	0	0	0	0	0	29008	0	0	0	268361	0	0	0
709.5558@0.2283457					0	0	0	0	0	0	0	0	0	0	0	0	0	0	46061	0	0	0	0	0	0	0	0	0	0	0	0	0	0	0	0	0	0	0	0	0	0	0	0	46348	0	0	0	0	0
709.5625@6.5971055					0	0	0	0	0	0	0	0	0	0	0	0	0	0	0	0	0	0	0	0	0	0	0	0	0	0	0	0	0	0	0	0	0	0	0	0	0	0	0	0	0	0	0	30925	0
710.4966@10.223128					0	0	0	0	0	0	0	0	0	0	0	0	0	0	0	0	0	0	0	0	0	0	22775	25465	0	0	0	0	0	0	0	0	0	0	0	0	0	0	0	0	0	0	0	0	0
711.5783@6.5084167					0	0	0	0	0	0	0	17645	0	0	0	0	0	0	0	182242	0	0	0	0	0	0	0	0	0	0	0	0	0	0	0	0	0	0	0	0	0	0	0	0	0	0	0	0	0
711.5873@0.22754146					0	0	0	0	0	0	0	0	0	0	0	0	0	0	45410	0	0	0	0	0	0	0	0	37999	0	152685	0	0	0	0	0	0	0	0	0	0	0	0	0	0	0	0	0	0	0
712.1498@9.580557					0	0	0	0	0	0	0	0	0	0	0	0	0	0	0	0	0	0	0	0	0	0	0	0	0	0	0	0	0	0	0	0	0	0	0	0	0	0	0	0	0	0	0	0	0
712.55@8.6090765					0	0	0	0	0	0	0	0	0	0	0	0	0	0	0	0	0	0	0	0	0	0	0	0	0	0	0	0	0	0	0	0	0	0	0	0	0	0	0	0	0	0	0	0	0
713.5838@7.2566557					7982	7982	15964	36219	7982	7982	34859	22173	7982	7982	7982	0	17365	0	0	0	0	0	0	0	42661	26496	0	0	0	0	0	0	12608	0	0	0	0	0	0	0	0	0	0	14074	14074	28148	14074	67580	14074
713.5921@7.4142785					0	0	0	0	0	0	0	0	0	0	0	17489	17489	106155	17489	236772	17489	17489	69251	17489	17489	17489	17489	17489	34978	0	0	0	0	0	0	0	83498	0	0	0	0	0	0	11506	11506	37662	11506	65239	11506
713.5933@7.213017					0	0	0	0	0	0	0	0	0	0	0	0	0	0	0	0	0	0	0	0	0	0	0	0	0	0	0	0	0	0	0	0	0	0	0	0	0	0	0	0	0	0	0	0	0
714.2851@10.558799					0	0	0	0	0	0	0	0	12841	0	0	0	0	0	0	0	0	5532	0	0	0	0	0	0	0	0	0	0	0	0	0	22122	0	6050	6050	12100	6050	6050	21045	5244.5	5244.5	10489	5244.5	17014	5244.5
715.5925@9.882884					0	0	0	0	0	0	0	0	0	0	0	0	0	0	0	0	0	0	0	0	0	0	0	0	0	0	0	0	0	0	0	0	0	0	0	0	0	0	0	0	0	0	0	0	0
715.9346@7.2656198					0	0	0	0	0	0	0	0	0	0	9266	0	0	0	0	0	0	0	0	0	0	0	0	0	0	0	0	0	0	0	0	0	0	0	0	0	0	0	0	14876	6416	6416	6416	12832	6416
716.3445@11.02278					0	0	0	0	0	0	0	0	21143	0	0	0	0	0	0	0	0	0	9946	0	0	0	0	0	0	0	0	0	0	0	10490	0	0	5594.5	12607	5594.5	11189	5594.5	5594.5	35910	0	0	0	0	0
716.3602@7.452013					0	0	0	0	0	0	0	0	0	0	0	0	0	0	0	0	0	0	0	0	0	0	0	0	0	0	0	0	0	0	0	0	0	0	0	0	0	0	0	0	0	0	0	0	0
717.4224@10.112642					0	0	0	91031	0	0	0	0	0	0	0	0	0	0	0	0	0	0	0	0	0	0	0	0	0	0	0	0	0	0	0	0	109314	0	0	0	0	0	0	0	0	0	0	0	0
717.5738@9.035579					0	0	0	0	0	0	0	0	0	0	0	0	0	0	0	0	0	0	0	0	0	0	0	0	0	0	0	0	0	0	0	0	0	0	0	0	0	0	0	0	0	0	0	0	0
718.1435@9.696833					0	0	0	0	0	0	0	0	0	0	0	0	0	0	0	0	0	0	0	0	0	0	0	0	0	0	0	0	0	0	0	0	0	0	0	0	0	0	0	0	0	17255	0	0	0
718.2093@10.209085					0	0	0	0	0	0	0	0	0	0	0	0	0	0	0	0	0	0	0	0	0	0	0	0	0	0	0	0	0	0	0	0	0	0	0	0	0	0	0	0	0	0	0	0	0
718.2398@9.824244	718,2393;	3614;	Neu5Gcα2-3Galβ1-4Glcβ-Sp;	C25H42N4O20;	0	0	0	0	0	0	0	0	0	0	0	0	0	0	0	0	0	0	0	0	0	0	0	0	0	0	0	0	0	0	0	0	11354	0	0	0	0	0	0	0	0	9735	0	0	0
718.3946@0.28251582					0	0	0	0	0	0	0	0	0	0	0	0	0	0	0	0	0	0	0	0	0	0	0	0	0	0	0	0	0	0	0	0	0	0	0	0	0	0	0	0	0	0	0	16637	0
718.487@6.785044					0	0	0	37125	0	0	51049	0	0	0	0	0	0	0	0	0	0	0	0	0	0	0	0	0	0	0	0	0	0	0	0	0	0	0	0	0	0	0	0	0	0	0	0	0	0
718.5133@8.346564					0	0	0	0	0	0	0	0	0	0	0	0	0	0	0	0	0	0	0	0	0	0	0	0	0	0	0	0	0	0	0	0	0	0	0	0	0	0	0	0	0	0	0	55514	0
718.552@11.332115	718,5513; 718,5513; 718,5513; 718,5513; 718,5513; 718,5513; 718,5513; 718,5513; 718,5536; 718,5536; 718,5536; 718,5536; 718,5536;	81320; 81362; 81481; 81679; 81845; 81868; 82034; 82134; 4675; 4676; 59164; 59190; 59219;	PA(15:0/22:0); PA(16:0/21:0); PA(18:0/19:0); PA(20:0/17:0); PA(21:0/16:0); PA(22:0/15:0); PA(19:0/18:0); PA(17:0/20:0); DG(22:3(10Z,13Z,16Z)/22:6(4Z,7Z,10Z,13Z,16Z,19Z)/0:0)[iso2]; DG(22:4(7Z,10Z,13Z,16Z)/22:5(7Z,10Z,13Z,16Z,19Z)/0:0)[iso2]; DG(22:4(7Z,10Z,13Z,16Z)/22:5(4Z,7Z,10Z,13Z,16Z)/0:0); DG(22:5(4Z,7Z,10Z,13Z,16Z)/22:4(7Z,10Z,13Z,16Z)/0:0); DG(22:5(7Z,10Z,13Z,16Z,19Z)/22:4(7Z,10Z,13Z,16Z)/…	C40H79O8P; C40H79O8P; C40H79O8P; C40H79O8P; C40H79O8P; C40H79O8P; C40H79O8P; C40H79O8P; C47H74O5; C47H74O5; C47H74O5; C47H74O5; C47H74O5;	0	86205	0	0	0	0	0	0	0	0	0	0	0	0	0	0	0	0	0	0	194875	0	0	0	0	27232.5	54465	27232.5	27232.5	27232.5	95809	27232.5	27232.5	14662.5	29325	49058	14662.5	14662.5	14662.5	0	0	0	0	0	0
718.5715@8.948981					0	0	0	0	0	0	34098	0	0	0	0	0	0	0	0	0	0	0	0	0	0	0	0	0	0	0	0	0	0	0	0	0	0	0	0	0	0	0	0	0	0	0	0	0	0
719.5488@9.882696					0	0	0	0	0	0	0	0	0	0	0	0	0	0	0	0	0	0	0	0	0	0	0	76207	0	0	0	0	0	0	0	0	0	0	0	0	0	0	0	0	0	0	0	0	0
719.5544@10.234176					0	0	0	0	0	0	0	0	0	0	0	0	0	0	0	0	0	0	0	0	0	0	0	0	0	0	0	0	0	0	0	0	0	0	0	0	0	0	0	0	0	0	0	0	0
719.5544@10.502902					0	0	0	0	0	0	0	0	0	0	0	0	0	0	0	0	0	0	0	0	0	0	0	0	0	0	0	0	0	0	0	0	0	0	0	0	0	0	0	0	0	0	0	0	0
719.824@0.26090702					0	0	0	0	0	0	0	0	0	0	0	0	0	0	0	0	0	0	0	0	0	0	0	0	0	0	0	0	0	0	0	0	0	0	0	0	0	0	0	57725	0	0	0	0	0
720.2769@11.134739					0	0	0	0	0	0	0	0	0	0	0	0	0	0	0	0	0	0	0	0	0	0	0	0	0	0	0	105928	0	0	0	0	0	0	0	0	0	0	0	0	0	0	0	0	0
720.4044@0.27524853					0	0	0	0	0	0	0	0	0	0	0	0	0	0	0	0	0	0	0	0	0	0	0	0	0	0	0	0	0	0	0	0	0	0	0	0	0	0	0	223356	300345	111678	712550	111678	995616
720.5156@11.078435					0	0	0	0	0	0	0	0	0	0	0	0	0	0	0	0	0	0	0	0	138266	0	0	0	0	0	0	0	0	0	0	0	132041	0	0	0	0	0	0	0	0	0	0	0	0
720.5162@10.776467					0	0	0	0	0	0	0	0	0	0	0	0	0	0	0	0	0	0	0	0	0	0	0	0	0	0	0	0	0	0	0	0	0	0	0	0	0	0	0	0	0	0	0	0	0
722.2206@10.210078					0	0	0	0	0	0	0	0	0	0	0	0	0	0	0	0	0	0	0	0	0	0	0	0	0	0	0	0	0	0	0	0	0	0	0	0	0	0	0	0	0	15209	0	0	0
722.3569@0.2398922					0	0	0	0	0	0	0	0	0	0	0	0	0	0	0	0	0	0	0	0	0	0	0	0	0	0	0	0	0	0	0	0	0	0	0	0	0	0	0	1125979	0	0	0	0	0
722.4705@0.22917117					9503	81372	123849	79457	78939.6	110809	78939.6	61956	78939.6	103978	60593	3040736	335439	69400	92187	83216	107822	78861	335439	58509	83854	109551	89410	99416	112302	126520	104654	92022	104654	98068	98283	128053	84980	876920	736483	1080596	849041	876920	841558	996666	4702	8284	2351	11663	2351
722.4948@10.17708					0	0	0	0	0	0	0	0	0	0	0	0	0	0	0	0	0	0	0	0	0	0	0	0	0	0	0	0	0	0	0	0	0	0	0	0	0	0	0	353832	221054	358584	60297	415614	38845
722.5736@11.446476					0	0	0	0	0	0	0	37067	0	0	0	0	0	0	0	0	0	0	0	0	0	0	0	0	0	0	0	0	0	0	0	0	0	0	0	0	0	0	0	0	0	0	0	0	0
724.4947@10.780714					0	0	0	0	0	0	0	0	0	0	0	0	0	0	0	0	0	0	0	0	0	0	0	0	0	0	0	0	0	0	0	0	0	0	0	0	0	0	0	0	0	0	0	122324	0
725.5452@7.6452885					0	0	0	0	0	0	209803	0	44400	0	0	0	0	0	0	113565	0	0	0	0	0	0	0	55235	0	0	0	0	0	0	0	0	0	0	0	0	0	0	0	0	0	0	0	0	0
725.5548@7.3557916					0	0	0	0	0	0	0	0	0	0	0	0	0	0	0	0	0	0	0	0	0	0	0	0	0	0	0	0	0	0	0	0	0	0	0	0	0	0	0	0	0	0	0	0	0
725.9753@7.1121426					0	0	0	0	0	0	0	0	0	0	0	0	0	0	0	0	0	0	14730	0	0	0	0	0	0	0	0	0	0	0	0	0	0	0	0	0	0	0	0	0	0	0	0	0	134849
727.5608@10.45475					0	0	0	0	0	0	0	0	0	0	0	0	0	0	0	0	0	0	0	0	0	0	0	0	0	0	0	0	0	0	0	0	124944	0	0	0	0	0	0	0	0	0	82133	0	0
728.2687@9.846025					0	0	0	0	0	0	0	0	0	0	0	0	0	0	0	0	0	0	0	0	0	0	0	0	0	0	0	0	0	0	0	0	0	0	0	0	0	0	0	0	0	0	0	12124	0
728.2992@11.101868					0	0	0	12843	0	0	0	0	0	0	0	0	0	0	0	0	0	0	0	0	0	0	0	0	0	0	0	0	0	0	0	0	0	0	0	0	0	0	0	0	0	13653	0	0	0
729.4255@10.396341					0	0	0	0	0	0	0	0	0	0	0	0	0	0	0	0	0	0	0	0	0	0	0	0	0	0	0	0	0	0	0	0	0	0	0	0	0	0	0	0	0	0	0	0	0
729.5729@9.183403					0	79120	0	0	0	0	0	0	0	0	47807	0	0	0	0	0	0	0	0	0	0	0	0	0	0	0	0	0	0	0	0	0	0	0	0	0	0	0	0	0	0	0	0	0	0
729.5755@10.818652					0	0	0	0	0	0	0	0	0	0	0	0	0	0	0	0	0	61749	0	0	0	0	0	0	0	0	0	0	0	0	0	0	0	0	0	0	0	0	0	0	0	0	0	0	0
729.5889@6.1637096					0	0	0	0	0	0	0	0	0	0	0	0	0	0	0	0	0	0	0	0	0	0	0	0	0	0	0	0	0	0	0	9585	0	0	0	0	0	0	0	68748	14719	29438	14719	77828	14719
729.6087@11.709265					0	0	0	0	0	0	0	0	0	0	25790	0	0	0	0	0	0	0	0	0	0	0	0	0	0	0	16916	0	0	0	0	0	0	0	0	0	0	0	0	0	0	0	0	0	0
729.9321@7.762013					0	0	0	0	0	0	0	0	19666	16780	0	0	45661	0	0	0	0	0	0	14214	0	0	26373	0	0	4609	4609	4609	4609	9218	12141	4609	4609	6689	3344.5	16557	42387	3344.5	3344.5	0	0	0	0	0	0
730.3612@11.490387					0	0	0	0	0	0	0	0	0	0	0	0	0	0	0	0	0	0	0	0	0	0	0	0	0	0	0	0	0	0	0	0	0	0	0	0	0	0	0	12365	3960.5	3960.5	3960.5	29694	3960.5
730.468@9.100809					0	0	0	0	0	0	0	0	0	0	0	37757	37757	90647	85096	130464	118168	37757	37757	37757	105573	122496	37757	122451	75514	0	0	0	0	0	0	0	0	0	0	0	0	0	0	223058	184928	200902	217305	192776	173693
732.5674@9.028639					0	0	0	0	0	0	0	0	0	0	0	0	0	0	0	0	0	0	0	0	0	0	0	0	0	0	0	0	0	0	0	0	0	0	0	0	0	0	0	0	0	0	0	0	0
732.6507@5.578499					0	0	14582	0	0	0	0	0	0	0	0	0	0	37794	0	0	0	0	0	0	0	0	22954	0	0	0	0	0	0	0	19793	0	0	0	0	0	19971	0	0	0	0	0	0	0	0
733.5179@5.0865393					0	0	0	0	0	0	0	0	0	0	0	0	0	0	0	0	0	0	0	0	0	0	0	0	0	0	0	0	0	0	0	0	0	0	0	0	0	0	0	191281	0	0	0	0	0
734.1366@9.832665					0	0	0	0	0	0	0	0	0	0	0	0	0	0	0	0	0	0	0	0	0	0	0	0	0	0	0	0	0	0	0	0	0	0	0	0	0	0	0	0	0	0	0	0	0
734.2656@10.889466					0	0	0	0	0	0	0	0	0	0	0	0	0	0	0	0	0	0	0	0	0	0	0	0	0	0	0	0	0	0	0	0	0	0	0	0	0	0	0	28884	14442	14442	48636	32213	14442
734.3435@9.084068					0	0	0	0	0	0	0	0	0	0	0	0	0	0	0	0	0	0	0	0	0	0	0	0	0	0	0	0	0	0	0	0	0	0	0	0	0	0	0	0	0	0	0	0	0
734.372@0.25579417					0	0	0	0	0	0	0	0	0	0	0	0	0	0	0	0	0	0	0	0	0	0	0	0	0	0	0	0	0	0	0	0	0	0	0	0	0	0	0	0	0	0	0	0	279140
734.5315@10.853037					0	0	0	0	0	0	0	0	0	0	0	0	0	0	0	0	0	0	0	0	0	0	0	0	0	52690	52690	105380	52690	52690	52690	52690	419330	207226	184569	197908	184997	161710	173571	1364540	309642	1280282	1039637	1350429	619283
734.5671@11.666231					0	0	0	0	0	0	0	0	0	0	0	0	0	0	0	0	0	0	0	0	0	0	0	0	0	0	0	0	0	0	0	0	0	0	0	0	0	0	0	1470712	462250	1208685	924500	1297296	462250
736.1867@9.737564					0	0	0	0	0	0	0	0	0	0	0	0	0	0	0	0	0	0	0	0	0	0	0	0	0	0	0	0	0	0	0	0	0	0	0	0	0	0	0	0	0	0	0	0	0
736.3579@11.318488					0	0	0	22162	0	0	0	0	0	0	0	0	0	0	0	0	0	0	0	0	0	0	0	14008	0	0	0	0	0	0	0	0	0	0	0	0	0	0	0	33820	0	0	0	0	0
736.3595@9.508329					0	0	0	0	0	0	0	0	0	0	0	0	0	0	0	0	0	0	0	0	0	0	0	0	0	0	0	0	0	0	0	0	0	0	0	0	0	0	0	0	0	0	0	0	0
736.7508@0.24044284					0	0	0	0	0	0	0	0	0	0	0	0	0	0	0	0	0	0	0	0	0	0	0	0	0	0	0	0	0	0	0	0	0	0	0	0	0	0	0	33379	73766	33379	33379	33379	33379
737.2389@10.667684					0	0	0	0	0	0	0	0	0	0	0	0	0	0	0	0	0	0	0	0	0	0	0	0	0	0	0	0	0	0	0	0	0	0	0	0	0	0	0	0	0	0	0	0	0
738.2522@11.175518					0	0	0	0	0	0	0	0	0	0	0	0	0	0	0	0	0	0	0	0	0	0	0	0	0	0	0	0	0	0	0	0	0	0	0	0	0	0	0	3958	22594	7916	3958	3958	3958
738.3123@7.332924					0	12187	0	0	0	0	0	0	0	0	0	0	0	0	0	0	0	0	0	0	20492	0	0	0	0	0	0	0	0	16779	0	0	0	0	0	0	0	0	0	6894.5	13789	29508	6894.5	6894.5	6894.5
738.3761@10.009911					0	0	9537	0	0	0	0	0	0	0	0	0	0	0	0	0	0	0	0	0	16724	0	0	0	0	0	0	0	0	0	0	0	0	0	0	0	0	0	0	0	0	0	0	0	0
738.4387@11.843591					0	0	0	0	0	0	0	0	0	0	0	0	31488	0	0	0	0	0	0	0	0	0	0	0	0	0	0	0	0	0	0	0	0	0	0	0	0	0	0	0	0	0	0	0	0
741.3421@10.889778					0	0	0	0	0	0	0	0	0	0	0	0	0	0	0	0	0	0	0	0	0	0	0	0	0	0	0	0	0	0	0	0	0	0	0	0	0	0	0	0	0	0	0	0	0
741.5885@8.437045					0	0	0	18917	0	0	0	0	0	0	0	0	0	0	0	0	0	0	0	0	0	0	0	0	0	0	0	0	0	0	0	0	0	0	0	0	0	0	0	0	0	0	0	0	0
741.9886@7.483952					0	0	0	0	0	0	0	0	0	0	0	0	0	0	0	0	0	0	0	0	0	0	0	0	0	0	0	0	0	0	0	0	0	0	0	0	0	0	0	28363	14181.5	14181.5	14181.5	14181.5	84783
742.4765@10.709238					0	0	0	0	0	0	0	0	0	0	0	0	0	0	0	0	0	0	0	0	0	0	0	0	0	0	0	0	0	0	0	0	0	0	0	0	0	0	0	0	0	0	0	0	0
743.5695@6.4613395					0	0	0	0	0	0	0	0	0	0	0	0	0	0	0	0	0	0	0	0	0	0	0	0	0	0	0	0	0	0	0	0	0	0	0	0	0	0	0	0	0	0	0	0	0
743.5867@11.098668					0	0	0	0	0	0	0	0	0	0	0	0	0	0	0	0	0	0	0	0	0	0	0	0	0	0	0	0	0	0	0	0	0	0	0	0	0	0	0	0	0	0	0	0	0
743.6602@11.231259					0	14075	0	0	0	0	0	0	0	15164	0	0	0	0	0	0	0	0	0	0	0	0	0	0	0	24775	18162	9081	9081	9081	9081	9081	9081	0	0	0	0	0	13549	0	0	0	0	0	0
744.115@10.222003					0	0	0	0	0	0	0	0	0	0	0	0	0	0	0	0	0	0	0	0	0	0	0	0	0	0	0	0	0	0	0	0	0	0	0	0	0	0	0	0	0	0	0	0	0
744.3927@0.3007925					0	0	0	0	0	0	0	0	0	0	0	0	0	0	0	0	0	0	0	0	0	0	0	0	0	0	0	46783	0	0	0	0	0	0	0	0	0	0	0	0	0	0	0	0	0
745.5037@0.23701337					26439	0	0	0	0	0	0	0	0	0	0	0	0	0	0	0	0	0	0	0	0	0	0	0	0	0	0	0	0	0	0	0	0	0	0	0	0	0	0	0	0	0	0	0	0
746.2489@10.150747					0	0	0	0	0	0	0	0	0	0	0	0	0	0	0	0	0	0	0	0	0	0	0	0	0	0	0	0	0	0	0	0	29799	0	0	0	0	0	0	30410	11619	11619	11619	23238	11619
746.2695@10.593044					0	0	0	0	0	0	0	0	0	0	0	0	0	0	0	0	0	0	0	0	0	0	0	0	0	0	0	0	0	0	0	0	0	0	0	0	0	0	0	9176	9176	9176	9176	38139	18352
750.579@9.142752					0	0	0	0	0	26941	0	0	0	0	0	0	0	0	0	0	0	0	0	0	0	0	0	0	0	0	0	0	0	0	0	0	0	0	0	0	0	0	0	40630	0	0	0	0	0
752.2554@10.949429					0	0	0	0	0	0	0	0	0	0	0	0	0	0	0	0	0	0	0	0	0	0	0	0	0	0	0	0	0	0	0	0	0	0	0	0	0	0	0	0	0	0	0	0	0
752.5764@10.620056					0	0	0	0	0	0	0	0	33633	175525	0	0	0	0	0	0	0	0	0	394169	0	0	0	0	0	28354	12360	24720	12360	12360	12360	12360	12360	0	0	0	0	0	0	0	0	0	0	0	0
753.4798@8.081318					0	0	0	0	0	0	0	0	0	0	0	0	0	0	0	0	0	0	0	0	0	0	0	0	0	0	0	0	0	0	0	0	0	0	0	0	0	0	0	0	0	23523	0	0	0
753.5484@11.065146					0	0	20413	0	0	0	0	0	0	0	0	0	0	0	0	177139	0	0	0	0	0	0	151041	0	0	0	0	0	0	0	0	0	0	0	0	0	0	0	0	0	0	0	0	0	0
754.433@9.815049					0	0	0	0	0	0	0	0	0	0	0	26294	0	0	0	0	0	0	0	0	0	0	0	0	0	0	0	0	0	0	0	0	0	0	0	0	0	0	0	0	0	0	0	0	0
755.6046@8.85115					154085	130547	157695	821681	230570	133054	251204	119183	155737	230570	151947	192093	68111	145525	179901	517115	229187	154473	159709	180990	160863	177745	192093	199818	131684	0	0	0	0	0	30285	0	0	0	0	0	0	0	0	885830	751657	853818	702240	747951	649426
757.385@7.6180444					7364	22453	7364	7364	7364	15197	7364	7364	16968	33122	14728	8626.5	17253	8626.5	23312	23883	8626.5	8626.5	8626.5	8626.5	27508	29941	8626.5	8626.5	8626.5	0	0	0	0	0	0	0	0	8880	0	0	0	0	0	0	0	0	0	0	0
758.3343@9.270778					0	0	0	0	0	0	0	0	0	0	0	0	0	0	0	14793	0	0	0	0	0	0	0	0	0	0	0	0	0	0	0	0	0	0	0	0	0	0	0	0	0	0	0	0	0
760.2852@10.886282	760,2884; 760,2862; 760,2862; 760,2862; 760,2862;	C10100; 3655; 3657; 3659; 85039;	Kuwanone H; Galα1-3Galβ1-4[Fucα1-3]GlcNAcβ-Sp; GalNAcα(1-3)[Fucα(1-2)]Galβ(1-4)Glcβ-Sp; Galα(1-3)[Fucα(1-2)]Galβ(1-4)GlcNAcβ-Sp; Gala1-3[Fuca1-2]Galb1-3GlcNAcb-Sp;	C45H44O11; C28H48N4O20; C28H48N4O20; C28H48N4O20; C28H48N4O20;	0	0	0	0	0	0	0	0	0	0	0	0	0	0	0	0	0	0	0	0	0	0	0	0	0	0	0	0	0	0	0	0	0	0	0	0	0	0	0	28251	5598.5	5598.5	5598.5	5598.5	5598.5
760.5652@11.62807					0	0	0	0	0	0	0	0	0	0	0	0	0	0	0	0	0	0	0	0	0	0	76808	0	0	0	0	0	0	0	0	0	0	0	0	0	0	0	0	0	0	0	0	0	0
760.8824@0.2090116					0	0	0	0	0	0	0	0	0	0	0	0	0	0	0	0	0	0	0	0	0	0	0	0	0	0	0	0	0	0	0	0	0	0	0	0	0	0	0	27929	0	0	0	0	0
762.0846@9.558434					0	0	0	0	0	0	0	0	0	0	0	0	0	0	0	0	0	0	0	0	0	0	0	0	0	0	0	0	0	0	0	0	0	0	0	0	0	0	0	0	0	0	0	0	0
762.3205@9.398225					0	0	0	0	0	10281	0	0	8498	0	0	7379	3689.5	15904	3689.5	3689.5	3689.5	3689.5	25307	3689.5	20192	3689.5	3689.5	3689.5	3689.5	4180.5	8361	4180.5	4180.5	4180.5	23945	4180.5	4180.5	0	0	0	0	0	0	16355	5873	5873	5873	5873	11746
762.3679@9.988999					0	0	0	0	0	0	0	0	0	0	0	0	0	0	0	0	0	0	0	0	0	0	0	0	0	0	0	0	0	0	0	0	0	0	0	0	0	0	0	0	0	0	0	9741	0
764.3563@9.520092					0	0	0	0	0	0	0	0	0	0	0	0	0	0	0	0	0	0	0	0	0	0	0	0	0	0	0	0	0	0	0	0	0	0	0	0	0	0	0	0	0	0	0	0	0
765.5387@10.07618					0	0	0	25834	0	0	0	0	0	0	0	0	0	0	0	0	0	0	35223	0	0	0	0	0	0	0	0	0	0	0	0	0	89095	0	0	0	0	0	0	0	0	0	0	0	0
766.504@6.073116					0	0	0	0	0	0	0	0	0	0	0	0	0	0	0	0	0	0	0	0	0	0	0	0	0	0	0	0	0	0	0	0	0	0	0	0	0	0	0	0	0	0	0	0	0
767.399@6.84695					0	0	0	0	0	0	0	0	0	0	0	0	0	0	0	0	0	0	0	0	0	0	0	0	0	0	0	0	0	0	0	0	0	0	0	0	0	0	0	18756.5	42809	43865	18756.5	18756.5	37513
767.5016@8.351984					0	20271	0	0	0	0	0	0	0	0	0	0	0	0	0	0	0	0	0	0	0	0	0	0	0	0	0	0	0	0	0	0	0	0	0	0	0	0	0	0	0	0	0	0	0
767.5107@9.144816					0	0	0	0	0	0	0	0	0	0	0	0	0	0	0	0	0	0	0	0	0	0	0	0	0	0	0	0	0	0	0	0	0	0	0	0	0	0	0	0	0	0	0	0	0
767.6053@9.033237					171607	160067	170784	360257	183547	146129	240174	146885	144544	149206	145818	103963	188595	171623	181518	75483	151925	81301	167054	183426	157128	170932	159966	271820	174795	0	0	0	0	30467	0	0	0	0	0	0	0	0	0	908566	814910	868379	877519	819559	742713
768.536@8.752064					0	0	0	0	0	0	0	0	0	0	0	0	0	0	0	0	22415	0	0	0	0	0	0	0	0	0	0	0	0	0	0	0	0	0	41968	0	0	0	0	12969	12969	12969	25938	12969	12969
768.5362@8.614429					0	0	0	0	0	0	0	0	0	0	0	0	0	0	0	0	0	0	0	0	0	0	0	0	0	0	0	0	0	0	0	0	0	0	0	0	0	0	0	0	0	0	0	0	0
769.4515@9.870318					0	11486	0	0	0	0	0	0	0	0	0	0	0	0	0	0	0	0	0	0	0	0	0	0	0	0	0	0	0	0	0	0	0	0	0	0	0	0	21112	0	0	0	32020	0	0
769.6284@4.9874463					0	0	0	0	0	0	0	0	0	0	0	0	0	0	0	0	0	0	0	0	0	0	0	0	0	0	0	0	0	0	0	0	14142	0	0	0	0	0	0	0	0	0	0	0	0
770.3492@10.075653					0	0	0	0	0	0	0	0	0	11899	0	0	0	0	0	0	0	0	0	0	0	0	0	0	0	3071.5	3071.5	3071.5	3071.5	3071.5	6143	3071.5	88677	0	0	0	0	0	0	0	0	0	0	26073	0
771.3945@10.033938					0	0	0	0	0	0	0	0	0	0	0	0	0	0	0	0	0	0	0	0	0	0	0	0	0	0	0	0	0	0	0	0	0	0	0	0	0	0	0	0	0	0	0	0	0
771.6005@7.0248804					143071	39131	150978	226166	201380	147177	276857	136068	146721	122597	195009	83200	84532	134001	135283	713610	114531	136928	174682	135952	153156	154078	174682	179318	71598	0	0	0	51568	0	0	0	0	0	0	21459	0	0	0	1408378	1262985	1671435	1371430	1506715	1362397
771.601@6.7983656					78300	152412	94094	93702	93702	74102	121549	76528	83474	77549	85310	74115.4	52855	71580	67956	154213	77350	75682	63971	80981	83187	44798	74115.4	74115.4	42696	0	0	0	0	0	0	0	0	0	0	0	0	0	0	218462	212491	227172	224289	211387	220605
771.6185@11.819005					0	0	0	0	0	0	0	0	0	0	0	0	0	0	0	0	0	0	0	0	0	0	0	0	0	0	0	0	0	0	0	0	0	0	0	0	0	0	0	180113	0	0	0	0	0
772.1184@11.446616					0	0	0	0	0	0	0	0	0	0	0	0	0	0	0	0	0	0	0	0	0	0	0	0	0	0	0	0	0	0	0	0	0	13211	0	0	0	0	0	0	0	0	0	0	0
772.5383@7.5988436					0	0	0	0	0	0	0	0	0	0	0	0	0	0	0	0	0	0	0	0	0	0	0	0	0	0	0	0	0	0	0	0	0	0	0	0	0	0	0	0	0	0	0	0	0
772.543@8.721459					0	0	0	0	0	0	0	0	0	0	0	0	0	0	0	0	0	0	0	0	0	0	0	0	0	29244	0	0	0	0	0	0	0	0	0	0	0	0	0	0	32821	0	0	0	0
772.559@8.295139	772,5618;	79970;	PG(P-20:0/17:2(9Z,12Z));	C43H81O9P;	0	0	0	0	0	0	0	0	0	0	0	0	0	0	0	0	0	0	0	0	0	0	0	0	0	0	0	0	0	0	0	0	0	0	0	0	0	0	0	11000.5	11000.5	22001	44406	11000.5	11000.5
772.5615@9.032352	772,5618;	79970;	PG(P-20:0/17:2(9Z,12Z));	C43H81O9P;	125770	134928	145006	208571	148702	133350	178734	130730	144234	154869	130828	87538	129181	93733	153747	130355	127401	141823	137764	124643	88235	147580	130355	201588	131031	0	0	0	0	0	0	0	0	0	0	0	0	0	0	588874	578594	570129	545214	521402	452947
772.5995@14.506217					0	0	0	0	0	0	0	0	0	0	0	0	0	0	0	11435	0	0	0	0	0	0	0	0	4823	0	0	0	0	0	0	0	0	0	0	0	0	0	0	17698	7409.5	17888	7409.5	7409.5	14819
773.2712@10.988799					0	0	0	9385	0	0	0	0	0	0	0	0	0	0	0	0	0	0	0	0	0	0	0	0	0	0	0	0	0	0	0	0	0	0	0	0	0	0	0	0	0	0	25059	0	0
773.5453@9.764208					0	0	0	0	0	0	0	23888	0	0	0	0	0	0	0	0	0	0	0	0	0	0	0	36451	0	0	0	0	0	0	0	0	0	0	0	0	0	0	0	0	0	0	0	0	0
774.2066@11.331784					0	0	0	0	0	0	0	0	0	0	0	0	0	0	0	0	0	0	0	0	0	0	0	0	19929	0	0	14225	0	0	0	0	0	0	0	0	0	0	0	0	0	16188	0	0	0
774.2222@10.197588					0	0	0	0	0	0	0	0	0	0	0	0	0	0	0	0	0	0	0	0	0	0	0	0	0	0	0	0	0	0	0	0	0	0	0	0	0	0	0	0	0	0	0	0	0
774.4677@6.80396					0	0	0	0	0	0	0	78819	0	0	0	0	0	0	0	0	0	0	0	0	0	0	0	0	0	0	0	0	0	0	0	0	0	0	0	0	0	0	0	52250	0	0	0	0	0
774.5787@11.245965					0	0	0	0	0	0	0	0	0	0	0	0	0	0	0	0	0	0	0	0	0	0	0	0	0	0	0	0	0	0	0	0	0	0	0	0	0	0	0	0	0	0	0	164344	0
775.3807@10.029296					0	0	0	31986	0	0	0	0	0	0	0	0	0	0	0	0	0	0	17167	0	0	0	0	0	0	0	0	0	0	0	0	0	0	0	0	0	0	0	0	6355.5	6355.5	12711	6355.5	18549	6355.5
775.5581@10.843177					0	0	0	0	0	0	0	0	0	0	0	65172.5	65172.5	65172.5	65172.5	65172.5	65172.5	377015	141340	164173	130345	65172.5	65172.5	65172.5	65172.5	0	0	0	0	0	0	0	0	0	0	0	0	0	0	0	0	0	0	0	0
776.0955@9.77808					0	0	0	0	0	0	0	0	0	0	0	0	0	0	0	0	0	0	0	0	0	0	0	0	0	0	0	0	0	0	0	0	12319	0	0	0	0	0	0	9799	4899.5	4899.5	4899.5	10052	4899.5
776.3124@11.541863					0	0	0	0	0	30529	35002	0	0	0	0	0	0	9872	13306	0	0	0	0	0	0	0	0	0	0	0	0	0	0	0	0	0	41839	0	0	0	0	0	0	0	16368	0	0	0	0
776.5031@10.747489	776,4992;	46738;	1-(6-[3]-ladderane-hexanoyl)-2-(8-[3]-ladderane-octanyl)-sn-glycero-3-phospho-(1'-sn-glycerol);	C44H73O9P;	0	0	34982	0	0	16691	0	0	0	0	0	0	0	0	0	0	0	0	0	0	0	0	0	0	0	0	0	0	0	0	0	0	0	0	0	0	0	0	0	0	0	0	0	0	0
778.1452@9.930465					0	0	0	0	0	0	0	0	0	0	0	0	0	0	0	0	0	0	0	0	0	0	0	0	0	0	0	0	0	0	0	0	0	0	0	0	0	0	0	0	0	0	0	0	0
778.5782@8.192778					0	0	0	0	0	0	0	0	0	0	0	0	0	0	0	0	0	0	0	0	0	0	0	0	0	0	0	0	0	0	0	0	0	0	0	0	0	0	0	26301	0	0	0	0	0
780.1475@0.27851486					0	0	0	0	0	0	0	0	0	0	0	0	0	0	0	0	0	0	0	0	0	0	0	0	0	0	0	0	0	0	0	0	0	0	0	0	0	0	0	0	0	0	0	0	0
781.5098@8.6491165					0	0	0	14691	0	0	0	0	0	0	0	0	0	0	0	0	0	0	0	0	0	0	0	0	0	18036	18036	18036	18036	18036	36072	18036	92253	0	0	0	0	0	0	178861	30261.5	159613	30261.5	74873	60523
781.5758@11.428595					0	0	0	277752	0	0	0	0	0	0	0	0	0	0	0	0	0	0	0	16927	0	0	0	0	0	0	0	0	0	0	0	0	29608	0	0	0	0	0	0	26686	53372	157803	173240	91676	93879
781.6125@8.830155					0	0	0	22084	0	0	0	37917	0	0	0	0	0	0	0	0	0	0	0	0	0	0	0	0	0	0	0	0	0	0	45940	0	0	0	0	0	0	0	0	23465	10044.5	10044.5	10044.5	10044.5	10044.5
781.6217@10.864202					0	0	0	0	0	0	0	0	0	0	0	0	0	37886	0	0	0	0	0	0	0	77938	0	0	0	0	0	0	0	0	0	0	23262	0	0	0	0	61369	0	0	0	0	0	0	0
783.5597@9.780536					0	0	0	0	0	0	0	0	0	0	0	0	0	0	0	0	0	0	0	0	0	0	0	0	0	0	0	0	0	0	0	0	0	0	0	0	0	0	0	0	136058	0	0	0	0
784.031@8.345383					0	0	0	0	0	0	0	0	0	0	0	0	0	0	0	0	0	0	0	0	0	0	0	0	0	0	0	0	0	0	0	0	0	0	0	0	0	0	0	0	0	0	0	0	0
784.3326@11.155002					0	0	0	0	0	0	0	0	0	0	0	0	0	0	0	0	0	0	0	0	0	0	0	0	0	0	0	0	0	0	0	0	0	0	0	0	0	0	0	14274	0	0	0	0	0
784.5566@10.743817					0	0	0	22411	0	0	0	0	0	0	0	0	0	0	0	0	0	0	0	0	0	0	0	0	0	0	0	0	0	0	0	0	0	0	0	0	0	0	0	0	0	0	0	0	0
784.5833@5.1904097					0	0	0	0	0	0	0	0	0	0	0	0	0	0	0	0	0	0	0	0	0	0	0	0	0	0	0	0	0	0	0	0	0	0	0	0	0	0	0	322264	347596	280796	431390	296489	279326
786.1669@10.478249					0	0	0	0	0	0	0	0	0	0	0	0	0	0	0	0	0	0	0	0	0	0	0	0	0	0	0	0	0	0	0	0	0	0	0	0	0	0	0	0	0	24026	0	0	0
786.2137@11.0644865					0	0	0	0	0	0	0	0	0	0	0	0	0	0	0	0	0	0	0	0	0	0	0	0	0	0	0	0	0	0	0	0	0	0	0	0	0	0	5075	5354	5354	5354	14017	12074	10708
786.2492@0.29461852					0	0	0	0	0	0	0	0	0	0	0	0	0	0	0	0	0	0	0	0	0	0	0	0	0	0	0	0	0	0	0	0	0	0	0	0	0	0	0	0	0	0	0	0	0
786.5398@7.95401	786,5411; 786,5411; 786,5411; 786,5411; 786,5411; 786,5411; 786,5411; 786,5411; 786,5411; 786,5411; 786,5411; 786,5411; 786,5411; 786,5411;	79014; 79066; 79093; 79122; 79180; 79208; 79236; 79289; 79290; 79318; 79363; 79392; 79422; 79586;	PG(15:1(9Z)/22:2(13Z,16Z)); PG(17:0/20:3(8Z,11Z,14Z)); PG(17:1(9Z)/20:2(11Z,14Z)); PG(17:2(9Z,12Z)/20:1(11Z)); PG(18:2(9Z,12Z)/19:1(9Z)); PG(18:3(6Z,9Z,12Z)/19:0); PG(18:3(9Z,12Z,15Z)/19:0); PG(19:0/18:3(6Z,9Z,12Z)); PG(19:0/18:3(9Z,12Z,15Z)); PG(19:1(9Z)/18:2(9Z,12Z)); PG(20:1(11Z)/17:2(9Z,12Z)); PG(20:2(11Z,14Z)/17:1(9Z)); PG(20:3(8Z,11Z,14Z)/17:0); PG(22:2(13Z,16Z)/15:1(9Z));	C43H79O10P; C43H79O10P; C43H79O10P; C43H79O10P; C43H79O10P; C43H79O10P; C43H79O10P; C43H79O10P; C43H79O10P; C43H79O10P; C43H79O10P; C43H79O10P; C43H79O10P; C43H79O10P;	0	0	0	0	0	0	0	0	0	0	0	0	0	0	0	0	0	0	0	0	0	0	0	0	0	0	0	0	0	0	0	0	0	0	0	0	0	0	0	0	0	0	0	0	0
786.8363@7.6122932					0	0	0	0	0	0	0	0	0	0	0	0	0	0	0	0	0	16210	0	0	0	0	0	0	9293	0	0	0	0	0	0	0	0	0	0	0	18450	0	0	16908	23461	5302.5	10605	5302.5	5302.5
787.1701@7.7332096					0	0	0	0	0	0	0	0	0	0	0	0	0	0	0	0	0	0	0	0	0	0	0	0	0	0	0	0	0	0	0	0	0	0	0	0	0	0	0	6416.5	21370	6416.5	6416.5	12833	6416.5
787.1701@7.9361176					0	0	0	0	0	0	0	0	0	0	0	0	0	0	0	0	0	0	0	0	0	0	0	0	0	0	0	0	0	0	0	0	0	0	0	0	0	0	0	0	0	0	0	0	0
787.5819@0.24992944					0	0	0	0	0	0	0	0	0	0	0	0	0	0	0	0	0	0	0	0	0	0	0	0	0	0	0	0	0	0	0	0	0	0	0	0	0	0	0	0	110192	0	0	0	0
789.3976@10.389035	789,3949;	817;	Indinavir-N-glucuronide;	C42H55N5O10;	0	0	0	65597	0	0	0	0	0	0	0	0	0	0	0	0	0	0	0	0	0	0	0	0	0	0	0	0	0	0	0	0	82034	0	0	0	0	0	10772	0	0	0	0	43771	0
790.0185@0.22114058					0	0	0	0	0	0	0	0	0	0	0	0	0	0	0	0	0	0	0	0	0	0	0	0	0	0	0	0	0	0	0	0	0	0	0	0	0	0	0	0	0	0	0	0	38355
790.2114@10.214713					0	0	0	0	0	0	0	0	0	0	0	0	0	0	0	0	0	0	0	0	0	0	0	0	0	0	0	0	0	0	0	0	0	0	0	0	0	0	0	0	0	0	0	31381	0
790.5631@11.277483					0	0	0	0	0	0	0	0	0	0	0	0	0	0	8216	0	0	0	0	0	0	0	0	0	0	0	0	0	0	0	0	0	0	0	0	0	0	0	0	115571	52401.5	104803	52401.5	52401.5	52401.5
792.2272@10.873518					0	0	0	0	0	0	0	0	0	0	0	0	0	0	0	0	0	0	0	0	0	0	0	0	0	0	0	0	0	0	0	0	0	0	0	0	0	0	0	48044	23405	36560	11702.5	33759	26615
792.4046@10.24929					0	0	0	0	0	0	0	0	0	0	0	0	0	0	0	0	0	31735	0	0	0	0	0	0	0	0	0	0	0	0	0	0	0	0	0	0	0	0	0	0	0	0	0	9397	0
792.5701@5.6321335					0	0	0	0	0	0	0	0	0	0	0	0	0	0	0	0	0	0	0	0	0	0	0	0	0	0	0	0	0	0	0	0	0	0	0	0	0	0	0	326057	319545	309066	389329	294940	269332
792.6142@7.810257					0	0	0	0	0	29373	0	0	0	0	0	0	0	0	0	0	0	0	0	0	0	0	0	0	0	0	0	0	0	0	0	0	0	0	0	0	0	0	0	0	98299	0	0	0	0
793.4253@10.930993					0	0	0	0	0	0	0	0	0	0	20710	0	0	0	0	0	15873	0	0	0	0	0	0	0	0	0	0	0	0	0	0	0	0	0	0	0	0	0	0	0	0	0	13329	0	0
794.1634@7.577307					0	0	0	0	0	0	0	0	0	0	0	0	0	0	0	0	0	0	0	0	0	0	0	0	0	0	0	0	0	0	0	0	0	0	0	0	0	0	0	0	0	0	0	0	0
794.3162@11.2836275					0	0	0	0	0	0	0	0	0	0	0	0	0	0	0	0	0	0	0	0	0	0	0	0	0	0	0	0	0	0	0	0	0	0	0	0	0	0	0	29817	13151	18016	6575.5	18475	6575.5
794.6381@7.3272877					0	0	0	0	0	0	0	0	67576	0	0	0	0	0	0	0	0	0	54523	0	0	0	0	0	55950	0	0	0	0	0	0	0	0	0	0	0	0	0	0	24548	9631.5	9631.5	9631.5	151623	19263
795.6284@9.191536					0	0	0	0	0	0	0	0	0	0	0	0	0	0	0	0	0	0	42202	0	0	19472	0	0	0	0	0	0	0	0	0	0	0	0	0	0	0	0	0	40920	31990	14907.5	14907.5	14907.5	14907.5
796.1407@10.779102					0	0	0	0	0	0	0	0	0	0	0	0	0	0	0	0	0	0	0	0	0	0	0	0	0	0	0	0	0	0	0	0	0	0	0	0	0	0	0	26441	0	0	0	0	0
796.5267@6.0772395	796,5255; 796,5255; 796,5255; 796,5255; 796,5255; 796,5255; 796,5255; 796,5255; 796,5255; 796,5255; 796,5255; 796,5255; 796,5255; 796,5255; 796,5255; 796,5255; 796,5255; 796,5255;	61857; 61858; 61871; 61896; 61911; 61924; 61925; 79212; 79240; 79270; 79369; 79397; 79398; 79427; 79456; 79484; 79619; 79709;	PG(16:0/22:5(4Z,7Z,10Z,13Z,16Z)); PG(16:0/22:5(7Z,10Z,13Z,16Z,19Z)); PG(16:1(9Z)/22:4(7Z,10Z,13Z,16Z)); PG(18:1(11Z)/20:4(5Z,8Z,11Z,14Z)); PG(18:1(9Z)/20:4(5Z,8Z,11Z,14Z)); PG(18:2(9Z,12Z)/20:3(5Z,8Z,11Z)); PG(18:2(9Z,12Z)/20:3(8Z,11Z,14Z)); PG(18:3(6Z,9Z,12Z)/20:2(11Z,14Z)); PG(18:3(9Z,12Z,15Z)/20:2(11Z,14Z)); PG(18:4(6Z,9Z,12Z,15Z)/20:1(11Z)); PG(20:1(11Z)/18:4(6Z,9Z,12Z,15Z)); PG(20:2(11Z,14Z)…	C44H77O10P; C44H77O10P; C44H77O10P; C44H77O10P; C44H77O10P; C44H77O10P; C44H77O10P; C44H77O10P; C44H77O10P; C44H77O10P; C44H77O10P; C44H77O10P; C44H77O10P; C44H77O10P; C44H77O10P; C44H77O10P; C44H77O10P; C44H77O10P;	0	0	0	0	0	0	0	40959	0	0	0	0	0	0	0	0	0	0	0	0	0	0	0	0	0	0	0	40327	0	0	0	0	0	0	0	0	0	0	0	31900	15950	100686	15950	169485	15950
796.532@8.955754					0	0	0	0	0	0	0	0	0	0	0	0	0	0	0	0	0	0	0	0	0	0	0	0	0	0	0	0	0	0	0	0	0	0	0	0	0	0	0	0	0	15865	0	0	0
796.625@8.167069					0	0	0	0	0	0	0	0	0	0	0	0	0	0	0	0	0	0	0	0	0	0	0	0	0	10943.5	29742	10943.5	10943.5	10943.5	21887	10943.5	10943.5	0	0	0	24402	0	0	0	0	0	0	0	0
797.5097@6.3619623					0	0	0	0	0	0	0	0	0	0	0	0	0	0	0	0	0	0	0	0	0	0	0	0	0	0	0	0	0	0	0	0	0	0	0	0	0	0	0	0	0	0	0	0	0
798.3509@11.424048					0	0	0	0	0	0	0	0	0	0	0	0	0	0	0	0	0	0	0	0	0	0	0	0	0	0	0	40663	0	0	0	0	0	0	0	9989	0	0	0	7385.5	7385.5	20581	7385.5	14771	7385.5
798.3568@11.335648					0	0	0	0	0	0	0	0	0	0	0	0	0	0	0	0	0	6739	0	0	0	0	0	0	0	0	0	0	0	0	0	0	0	0	0	0	0	0	0	0	0	0	0	6723	0
799.41@10.161054					0	0	0	0	16269	0	0	0	31769	0	0	0	0	0	0	0	0	0	34249	0	0	0	0	34482	0	0	0	0	0	0	0	0	0	0	0	0	0	0	0	0	0	0	0	0	0
799.576@7.041186					0	0	0	0	0	0	0	0	0	0	0	0	0	0	65329	0	0	0	0	0	0	0	0	0	0	0	0	0	0	0	0	0	0	0	0	0	0	0	0	0	0	0	0	0	0
800.1479@10.005807					0	0	0	0	0	0	0	0	0	0	0	0	0	0	0	0	0	0	0	0	0	0	0	0	0	0	0	0	0	0	0	0	0	0	0	0	0	0	0	0	0	0	0	0	0
800.2425@10.2178335					0	0	0	0	0	0	0	0	0	0	0	0	0	0	0	0	0	0	0	0	0	0	0	0	0	0	0	0	0	0	0	0	0	0	0	0	0	0	0	29731	10898.5	21797	10898.5	10898.5	10898.5
802.0697@10.24658					0	0	0	0	0	0	0	0	0	0	0	0	0	0	0	0	0	0	0	0	0	0	0	0	0	0	0	0	0	0	0	0	0	0	6694	0	0	0	0	0	0	0	0	11568	0
802.1803@7.041553	802,1804; 802,1804; 802,1804; 802,1804;	50536; 50538; 92070; 93917;	Quercetin 3-sophoroside-7-glucuronide; Quercetin 3-gentiobioside-7-glucuronide; 6-Hydroxykaempferol 3,6-diglucoside 7-glucuronide; Quercetin 7-glucuronoside 3-sophoroside;	C33H38O23; C33H38O23; C33H38O23; C33H38O23;	0	0	0	0	0	0	0	0	0	0	0	0	0	0	0	0	13383	9785	0	0	8481	0	0	0	0	0	0	0	0	0	0	0	0	6895	3447.5	3447.5	15285	3447.5	3447.5	0	0	0	0	0	0
802.252@11.006171					0	0	0	0	0	0	0	0	0	0	0	0	0	0	0	0	0	0	0	0	0	0	0	0	0	0	0	0	0	0	0	0	0	0	0	0	0	0	0	30051	16559	8279.5	8279.5	8279.5	8279.5
802.2818@10.111694					0	0	0	0	0	0	0	0	0	0	0	0	0	0	0	0	0	0	0	0	0	0	0	0	0	0	0	0	0	0	0	0	36970	0	0	0	0	0	0	23564	11782	11782	11782	30411	11782
802.391@0.2458715					0	10444	0	0	0	0	0	0	0	0	0	0	0	0	0	0	0	0	0	0	0	0	0	0	0	0	0	0	0	0	0	0	0	0	0	0	0	0	0	1014498	973350	447399	447399	447399	894798
803.4071@5.395705					0	0	0	0	0	0	0	0	0	0	0	0	0	0	0	0	0	0	0	0	0	0	0	0	0	0	0	0	0	0	0	0	0	0	25949	0	0	0	0	0	0	0	0	0	0
803.4788@6.9109597					0	41443	0	0	0	44108	0	0	0	0	0	0	0	0	20239	0	0	25987	0	0	0	29825	0	0	0	0	0	0	0	0	0	0	0	28960	0	0	0	0	0	0	0	0	0	0	0
804.1671@7.26507					0	0	0	0	0	0	0	0	0	0	6273	0	0	0	0	0	0	0	0	0	0	9442	4325	0	0	0	0	0	0	0	0	0	0	0	0	0	0	0	0	21328	5422.5	5422.5	10845	12496	5422.5
804.3847@10.168333					0	0	0	0	0	0	0	0	0	0	0	0	0	0	0	0	0	0	0	0	0	0	0	0	0	0	0	0	0	0	0	0	0	0	0	0	0	0	0	14677	0	0	0	0	0
804.3876@10.171139					0	0	0	0	0	0	0	0	0	0	0	0	0	0	0	0	0	0	0	0	0	0	0	0	0	0	0	0	0	0	0	0	0	0	0	0	0	0	0	0	0	0	0	0	0
804.5741@11.273126					0	0	0	0	0	0	0	0	0	0	0	0	0	74142	0	159976	0	0	0	0	0	0	0	0	0	0	0	0	0	0	0	0	39335	0	0	0	0	0	0	0	0	0	0	0	0
804.8488@7.368041					0	0	0	0	0	0	0	0	0	0	0	0	0	0	0	0	0	0	0	0	0	0	0	0	0	0	0	0	0	0	0	0	0	0	0	7267	0	0	0	0	0	0	0	0	0
805.4887@11.909412					0	120192	0	0	0	0	0	0	0	0	0	0	0	0	0	0	0	0	0	0	0	0	0	0	0	0	0	0	0	0	0	0	0	0	0	0	0	0	0	0	0	0	0	0	0
805.5868@8.722444	805,5833; 805,5833; 805,5833; 805,5833; 805,5833; 805,5833; 805,5833; 805,5833; 805,5833;	40822; 77820; 77862; 77981; 78179; 78344; 78367; 78533; 78627;	PS(18:0/19:0)[U]; PS(15:0/22:0); PS(16:0/21:0); PS(18:0/19:0); PS(20:0/17:0); PS(21:0/16:0); PS(22:0/15:0); PS(19:0/18:0); PS(17:0/20:0);	C43H84NO10P; C43H84NO10P; C43H84NO10P; C43H84NO10P; C43H84NO10P; C43H84NO10P; C43H84NO10P; C43H84NO10P; C43H84NO10P;	0	0	0	0	0	0	0	0	0	30616	0	0	0	0	0	0	0	14879	0	0	0	0	0	0	0	0	0	0	0	0	0	0	0	0	0	0	0	0	0	0	0	0	0	0	71231
805.5914@7.7565703					0	0	0	0	0	0	0	0	0	0	0	0	0	0	0	0	0	0	0	0	0	0	0	0	0	0	0	0	0	0	0	0	0	0	0	0	0	0	0	0	0	0	0	0	0
806.0538@0.23088649					0	0	0	0	0	0	0	0	0	0	0	0	0	0	0	0	0	0	0	0	0	0	0	0	0	0	0	0	0	0	0	0	0	0	0	0	0	0	0	0	0	0	18702	0	0
806.2494@11.194554					0	0	0	0	0	0	0	8933	0	0	0	0	0	0	0	0	0	0	0	0	0	0	0	0	0	0	0	0	0	0	0	0	0	0	0	0	0	0	0	0	0	0	0	0	0
806.3998@10.668174					0	0	0	0	0	0	0	0	0	0	0	0	0	0	0	0	0	0	0	0	0	0	0	0	0	0	0	0	0	0	0	0	0	0	0	0	0	0	0	12001	12001	24002	28334	28517	12001
806.5025@9.081108					0	0	0	0	0	0	48900	0	0	0	0	0	0	0	0	0	0	0	0	40185	0	0	0	0	0	0	0	0	0	0	0	0	0	0	0	0	0	0	0	72172	24059.5	24059.5	24059.5	24059.5	24059.5
807.1495@7.2165484					0	0	0	0	0	0	0	0	0	0	0	0	0	0	0	0	0	0	0	0	0	0	0	0	0	0	0	0	0	0	0	0	0	0	0	0	0	0	0	0	0	0	0	0	0
807.5262@8.81298					0	0	0	0	0	0	0	0	0	22906	0	0	0	0	0	0	0	0	0	0	0	0	0	0	0	0	0	0	0	0	0	0	0	0	0	0	0	0	0	0	16496	0	0	0	0
808.8373@7.5842266					0	0	0	0	0	0	0	0	0	0	0	0	0	0	0	0	0	0	0	0	0	0	0	0	14755	0	0	0	0	0	0	14203	0	0	0	0	0	0	0	0	0	0	0	0	0
809.2128@10.871992					4731	0	0	0	0	0	0	0	0	0	0	0	0	0	0	0	0	0	0	0	0	0	0	0	0	0	0	0	0	0	0	0	0	0	0	0	0	0	0	0	0	0	0	0	0
809.3276@10.8304825					0	0	0	0	0	0	0	0	0	0	0	0	0	0	0	0	0	0	0	0	0	0	0	0	0	0	0	0	0	0	0	0	7948	0	0	0	0	0	0	0	0	0	0	0	0
809.5414@9.542997					0	0	0	0	19727	0	0	0	0	0	0	0	0	20949	0	0	0	0	0	0	0	0	0	0	22050	0	0	0	0	21660	0	0	0	18997	9498.5	20420	9498.5	9498.5	9498.5	0	0	0	0	74989	0
809.6177@7.801036					0	0	0	0	0	0	0	0	0	0	0	0	0	0	0	0	0	0	25282	0	0	0	0	0	0	0	0	0	0	0	0	0	0	0	0	13953	0	0	0	10988	0	0	0	0	0
810.0959@9.568635					0	0	0	11399	0	0	0	0	0	0	18332	0	42370	0	0	0	22981	0	0	0	0	19463	0	0	0	0	0	0	0	0	0	22772	0	0	0	0	0	0	0	0	0	0	0	0	0
810.2706@10.216328					0	0	0	0	0	0	0	0	0	0	0	0	0	0	0	0	0	0	0	0	0	0	0	0	0	0	0	0	0	0	0	0	0	0	0	0	0	0	0	20665	16460	15305	7652.5	7652.5	7652.5
810.6433@9.140501					0	0	0	0	0	0	0	23660	0	0	0	0	0	0	0	0	0	0	0	14467	0	0	0	0	0	0	0	0	35736	0	0	0	0	0	0	0	0	121113	0	46064	0	0	0	0	0
813.4819@7.3942					0	0	0	0	0	0	0	0	0	0	0	0	0	0	0	0	0	0	0	0	0	0	0	0	0	0	0	0	0	0	0	0	0	0	0	0	0	0	0	69753	46642	93730	25247	39220	97768
816.2891@9.478159					0	0	0	0	0	0	0	0	0	0	0	0	0	0	0	0	0	0	0	0	0	0	0	0	0	0	0	0	0	0	0	0	0	0	0	0	0	0	0	0	0	0	0	0	0
816.5739@7.5445924					0	0	0	0	0	0	0	0	0	0	0	0	0	0	0	0	0	0	0	0	0	0	0	0	0	0	0	0	0	0	0	0	0	0	0	0	0	0	0	0	0	0	0	0	0
816.714@10.293659					0	0	0	0	0	0	23557	0	0	0	0	31747	6868.5	39805	6868.5	6868.5	6868.5	6868.5	26438	13773	6868.5	6868.5	13737	6868.5	6868.5	0	0	0	0	0	0	0	0	8256	8256	8256	54990	8256	16512	3592.5	12530	45136	3592.5	3592.5	7185
818.1502@10.857876					0	0	0	0	0	0	0	0	0	0	0	0	0	0	0	0	0	0	0	0	0	0	0	0	0	0	0	0	0	0	0	0	0	0	0	0	0	0	0	22139	4887.5	9775	16824	4887.5	4887.5
818.5056@8.8605175					34609	0	0	0	0	0	0	0	24471	0	0	0	0	0	0	36760	0	0	0	0	33302	0	0	30144	0	0	0	0	0	0	12535	0	0	0	10808	0	0	0	0	4736	42100	4736	9472	4736	4736
819.591@11.793388					33758	16879	16879	42050	43332	16879	16879	46417	16879	16879	16879	46596	5359	5359	10718	33198	5359	5359	5359	5359	42671	5359	54250	5359	5359	0	0	371653	0	0	0	0	0	13645	13645	13645	71103	32632	27290	0	0	0	0	0	0
820.4001@10.09192					0	0	0	0	0	0	0	0	0	0	0	0	0	0	0	0	0	0	0	0	0	0	0	0	0	0	0	0	0	0	0	0	0	0	0	0	0	0	0	0	0	0	0	0	0
820.4175@10.991822					0	0	0	0	0	0	0	0	0	0	0	0	0	0	0	0	0	0	0	0	0	0	0	0	0	0	0	0	0	0	0	0	0	0	0	0	0	0	0	25395	25395	25395	515512	25395	25395
821.5853@9.284016					7456	7456	16341	22688	7456	14912	7456	7456	7456	50747	7456	0	0	0	0	0	0	0	0	0	0	0	0	27350	16296	10592.5	10592.5	10592.5	21614	21185	10592.5	10592.5	10592.5	8802.5	8802.5	8802.5	8802.5	17605	23255	8924	8924	63341	8924	8924	19458
822.496@7.549586					0	0	0	0	0	0	0	0	0	0	0	0	0	0	0	0	0	0	0	0	0	0	0	0	0	0	0	0	0	0	0	0	0	0	0	0	0	0	0	0	0	0	0	0	0
823.5785@3.0132217					134540	111279	146679	184674	211130	163515	210123	210316	155087	187774	145904	136106	126563	125145	127422	138496	130987	159525	130250	89230	125727	197405	57350	144430	203819	136202	79587	95795	112648	127783	151742	136863	204889	95646	84603	72629	99743	99867	129691	6907	13814	6907	6907	30519	53777
824.2861@10.476976					0	0	0	0	0	0	0	0	0	0	0	0	0	0	13232	0	0	0	0	10703	0	0	0	10908	0	0	0	0	0	0	0	0	0	0	0	0	0	0	0	21788	8977	4488.5	4488.5	4488.5	4488.5
824.5979@10.191669					0	0	0	0	0	0	0	0	0	0	0	0	0	0	0	0	0	0	0	0	0	0	0	0	0	0	0	0	0	0	0	0	0	0	0	0	0	0	0	105761	140261	52880.5	52880.5	52880.5	52880.5
825.6442@7.725079					0	0	0	0	0	0	0	0	0	0	0	0	0	0	0	0	0	0	0	0	0	0	0	0	0	0	0	0	0	0	0	0	0	0	0	0	0	0	0	0	0	0	0	0	0
826.0115@0.21117806					0	0	0	0	0	0	0	0	0	0	0	0	0	0	0	0	0	0	0	0	0	0	0	0	0	0	0	0	0	0	0	0	0	0	0	0	0	0	0	0	0	0	0	0	0
826.3884@0.2288547					0	0	0	0	0	0	0	0	0	0	0	0	0	0	0	0	0	0	0	0	0	0	0	0	0	0	0	0	0	0	0	0	0	0	0	0	0	0	0	257342	240189	453880	120094	120094	364470
826.5411@9.218276					0	0	57795	0	0	0	0	0	0	0	0	34914	0	0	0	0	0	0	0	0	0	0	0	0	0	0	0	0	0	0	0	0	0	0	0	0	0	0	0	0	0	0	0	14030	0
826.5429@9.797863	826,5397;	89802;	Pyropheophytin b;	C53H70N4O4;	8858.5	70090	91611	8858.5	8858.5	17717	8858.5	8858.5	8858.5	8858.5	8858.5	0	0	0	0	0	0	0	0	0	0	0	0	0	0	0	0	0	0	0	0	0	0	0	0	0	0	0	0	0	0	0	0	0	0
826.59@10.159924					0	0	0	0	0	0	0	0	0	0	0	0	0	0	0	0	0	0	0	0	0	0	0	0	0	0	0	0	0	0	0	0	0	0	0	0	0	0	0	33064	0	0	0	0	0
826.6803@9.67639					0	0	0	0	0	0	0	0	0	0	0	0	0	0	0	0	0	0	0	0	0	0	0	0	0	0	0	0	0	0	0	0	0	0	0	0	0	0	0	0	0	0	0	0	0
827.6663@8.001808					0	0	0	0	0	0	0	0	0	0	0	0	0	0	0	14401	0	0	0	0	0	0	0	0	0	0	0	0	0	0	0	0	0	0	0	0	0	0	0	0	0	0	0	0	0
828.1775@10.96281					0	0	0	0	0	0	0	0	0	0	0	0	0	0	0	0	0	5175	0	0	0	0	0	7388	0	0	0	0	0	0	0	0	0	0	0	0	0	0	0	19635	4787.5	4787.5	4787.5	9575	4787.5
828.2731@10.956356	828,2747; 828,2747; 828,2747; 828,2747;	62890; C08252; C00317; C06218;	Maltopentaose; Verbascose; Amylopectin; Cellopentaose;	C30H52O26; C30H52O26; C30H52O26; C30H52O26;	0	0	0	0	0	0	11790	0	0	0	0	0	0	0	0	0	0	0	0	0	0	0	0	0	0	0	0	0	0	0	0	0	0	0	0	0	0	0	0	40453	5907	5907	5907	5907	11814
828.4454@11.084531					0	0	0	0	0	0	0	0	0	0	0	0	0	0	0	0	0	0	0	0	0	0	0	0	0	0	0	26901	0	0	0	0	0	0	0	0	0	0	0	0	0	0	0	0	0
828.4629@10.530775					0	0	0	0	0	0	0	0	0	0	0	0	0	0	0	0	0	0	0	0	0	0	0	0	0	0	0	0	0	0	0	0	0	0	0	0	0	0	0	0	0	0	0	0	0
828.4698@7.587721					0	0	0	0	0	26806	0	0	0	0	34882	0	0	0	0	0	0	0	0	0	0	0	0	0	0	0	0	0	0	0	0	0	0	0	0	0	0	0	0	60416	0	0	0	0	0
828.563@9.3444805					0	0	0	0	0	0	0	0	0	33298	0	0	0	0	0	63614	0	0	0	0	0	0	0	0	0	0	0	0	0	0	0	0	28267	0	0	0	0	0	0	23319	23319	95329	82200	115269	46638
828.6091@6.1793404					0	0	0	0	0	0	0	0	0	0	0	0	0	0	0	0	0	0	0	0	0	0	0	0	0	0	0	0	0	0	0	0	0	0	0	0	0	0	0	0	0	0	0	0	0
829.4544@10.691612					0	0	0	0	0	0	0	0	0	0	0	0	0	0	0	0	0	0	0	0	0	0	0	0	0	0	0	0	0	0	0	0	0	0	0	0	0	0	0	0	0	0	0	0	0
829.5029@7.475833					0	0	0	0	0	0	0	0	0	0	21046	0	0	0	0	0	0	0	0	0	0	0	0	0	0	0	0	0	0	0	0	0	0	0	0	0	0	0	0	0	0	48497	0	0	0
830.1069@10.286082					0	0	0	0	0	0	16235	0	0	0	0	0	0	0	0	0	0	0	0	0	0	0	0	0	7571	0	0	0	0	0	0	0	0	0	0	0	0	0	0	0	0	0	0	0	0
830.3939@0.27115017					0	0	0	0	0	0	0	0	0	0	0	0	0	0	0	0	0	0	0	0	0	0	0	0	0	0	0	0	0	0	0	0	0	13956	11298	13432	5649	5649	5649	0	0	0	0	0	287394
832.6203@8.215934	832,6193; 832,6193; 832,6193; 832,6193; 832,6193; 832,6193; 832,6193; 832,6193;	79145; 79330; 79372; 79516; 79561; 79771; 79774; 79782;	PG(18:0/22:1(11Z)); PG(19:1(9Z)/21:0); PG(20:1(11Z)/20:0); PG(21:0/19:1(9Z)); PG(22:1(11Z)/18:0); PG(22:0/18:1(9Z)); PG(20:0/20:1(11Z)); PG(18:1(9Z)/22:0);	C46H89O10P; C46H89O10P; C46H89O10P; C46H89O10P; C46H89O10P; C46H89O10P; C46H89O10P; C46H89O10P;	4729	9458	4729	138442	4729	4729	4729	4729	13299	4729	4729	0	0	0	0	0	0	0	0	0	0	0	0	0	42427	0	0	0	0	0	0	0	0	0	0	0	0	0	0	97815	14618	7309	7309	124949	7309
834.4339@11.325869					0	0	0	0	0	0	0	0	0	0	0	0	0	0	0	11485	0	0	0	0	0	0	0	0	0	0	0	0	0	0	0	0	0	0	0	0	0	0	0	0	0	0	0	0	0
835.433@8.956856					0	0	0	0	0	0	0	0	0	0	0	11651	0	19597	0	18704	0	0	0	0	0	0	0	0	0	0	0	0	0	0	0	0	0	0	0	0	0	0	0	17421	5937	5937	11874	5937	5937
835.5581@9.691489					0	0	0	0	0	0	0	0	0	0	0	0	0	0	0	0	0	0	0	0	0	0	0	0	0	0	0	0	0	0	0	0	0	0	0	0	0	0	0	0	0	0	0	0	0
837.5731@12.132225					0	0	0	0	0	0	0	0	0	0	0	29186	0	0	0	0	20736	0	0	0	0	0	0	0	0	0	0	0	0	0	0	0	0	10328	5164	5164	39494	5164	5164	5745.5	5745.5	5745.5	5745.5	5745.5	11491
837.5807@9.162805					0	0	0	0	0	0	0	0	0	0	0	0	0	0	0	0	0	0	0	0	0	0	0	0	0	0	0	0	0	0	0	0	0	0	0	0	0	0	0	0	0	0	0	0	0
838.3041@10.893177	838,3;	45545;	RSC-3388;	C49H44F2N4O5S;	0	0	0	0	0	0	0	0	0	0	0	0	0	0	0	0	0	0	0	0	0	0	0	0	0	0	0	0	0	0	0	0	0	0	0	0	0	0	0	17611	8650	8650	8650	21283	8650
838.3818@0.27718124					0	0	0	0	0	0	0	0	0	0	0	0	0	0	0	0	0	0	0	0	0	0	0	0	0	0	0	0	0	0	0	0	0	0	0	0	0	0	0	0	0	0	0	0	0
838.6135@10.695348					0	0	0	0	0	0	0	0	0	0	0	0	0	0	0	0	0	0	0	0	0	0	0	0	0	0	0	0	0	0	0	0	0	0	0	0	0	0	0	0	0	0	0	0	0
839.8532@7.810785					17071	0	0	0	0	0	0	0	0	0	0	0	0	0	8671	0	0	0	0	0	0	0	0	0	0	0	0	15350	0	0	0	0	0	0	0	0	0	0	0	9944	4972	4972	26395	4972	4972
840.4566@6.144999					0	0	0	0	0	0	0	0	0	0	0	0	0	0	0	0	13775	0	0	0	0	0	0	0	0	0	0	0	0	0	0	0	0	0	0	70861	0	0	0	0	0	0	0	16128	0
840.5622@9.887234					0	0	0	0	0	0	0	0	0	0	0	0	0	0	0	0	0	0	0	0	0	13551	0	0	0	0	0	0	0	0	0	0	54131	25445	0	0	0	0	0	0	0	0	0	0	0
841.0963@9.7274275					0	0	0	0	0	0	0	0	0	0	16271	0	0	0	0	0	0	0	0	7583	0	0	0	0	0	0	0	0	0	0	0	0	0	0	0	0	0	0	0	0	0	0	0	0	0
842.2054@10.220214					0	0	0	0	0	0	0	0	0	0	0	0	0	0	0	0	0	0	0	0	0	0	0	0	0	0	0	0	0	0	0	0	0	0	0	0	0	0	0	0	0	0	0	0	0
842.5355@9.119722					0	0	0	0	0	0	0	0	0	0	0	0	0	0	0	0	0	0	0	0	0	0	0	0	0	0	0	0	0	0	0	0	0	0	0	0	0	0	0	0	0	0	0	0	0
842.5789@7.6074357					0	0	0	39229	0	0	0	0	0	0	0	0	0	0	0	0	0	0	0	0	0	0	0	0	0	0	0	0	0	0	0	0	0	0	0	0	0	0	30671	0	33124	0	0	0	0
844.5675@11.729449					0	0	0	0	0	0	0	0	0	0	0	0	0	0	0	0	0	0	0	0	0	0	0	0	0	0	0	0	0	0	0	0	0	0	0	0	0	0	0	0	0	66049	0	0	0
846.5095@8.0179405					0	0	0	0	0	0	0	0	0	0	0	0	0	0	0	0	0	0	0	0	0	0	0	0	0	0	0	0	0	0	0	0	0	0	0	0	0	0	0	22871	40871	11435.5	258695	11435.5	11435.5
847.5224@8.947569					0	0	0	0	0	0	0	0	0	0	0	0	0	0	0	0	0	0	0	0	0	0	0	0	0	0	0	0	0	0	0	0	0	0	0	0	0	0	0	0	0	0	0	70341	0
848.4325@10.822333					0	0	0	28934	0	0	0	0	0	0	0	0	0	0	0	0	0	0	0	0	0	0	0	0	0	0	0	0	0	0	0	0	0	0	0	0	0	0	0	0	0	0	0	0	0
849.514@8.11383					0	0	0	0	0	0	0	0	0	0	0	0	0	0	0	0	0	0	0	0	0	0	0	0	14377	0	0	0	0	0	0	0	0	0	0	0	0	0	0	0	0	0	0	0	0
849.6036@6.0462646					0	0	0	0	0	0	0	0	0	0	0	0	0	0	0	0	0	0	0	0	0	0	0	0	0	0	0	0	0	0	0	0	0	0	0	0	0	0	0	0	0	0	0	0	426371
851.0878@10.347346					0	0	0	0	0	0	0	0	0	0	0	0	0	0	0	0	0	0	0	0	0	0	0	0	0	0	0	0	0	0	0	0	0	0	0	0	0	0	0	0	0	0	0	0	0
851.5635@8.317319					0	0	0	0	0	16438	0	0	25189	0	0	0	0	0	0	0	0	0	0	0	0	0	0	0	0	0	0	0	0	0	0	0	0	28821	0	0	0	0	0	31027	15513.5	15513.5	15513.5	56342	15513.5
851.6022@9.203346					0	0	0	0	0	0	0	0	0	0	0	0	0	0	0	0	0	0	0	0	0	0	0	0	0	0	0	0	0	0	0	0	0	0	0	0	0	0	0	0	0	0	0	0	0
852.3187@11.231674					0	0	0	0	0	0	0	0	0	0	0	0	0	0	14493	0	0	0	0	0	0	0	0	0	0	0	0	0	0	0	0	0	0	0	0	0	0	0	0	0	0	0	0	0	0
853.5051@9.635725					0	0	0	0	0	0	0	0	0	32752	0	0	0	0	0	0	0	0	0	0	0	0	0	0	0	0	0	40510	0	0	0	0	0	0	0	0	0	41948	0	0	0	0	0	0	0
853.5743@8.617842					0	0	0	0	0	0	0	0	0	0	0	0	0	0	0	0	0	0	0	0	0	0	0	0	0	0	0	0	0	0	0	0	0	0	0	0	0	0	0	0	0	0	0	0	0
853.9382@7.4327393					0	0	0	0	0	0	0	0	0	0	0	0	0	0	0	0	0	0	0	0	0	0	0	0	0	0	0	0	0	0	0	0	0	6926	0	0	0	0	0	0	0	0	0	0	0
855.1976@11.153137					13284	0	0	0	0	0	0	0	0	0	0	0	0	15310	0	0	0	0	0	0	0	0	0	0	0	13017	0	0	0	0	0	0	0	0	0	0	0	0	0	0	0	0	0	0	10088
856.2471@9.0161705					0	0	0	0	0	0	0	0	0	0	0	0	0	0	0	0	0	9629	0	0	0	0	0	0	0	0	0	0	0	0	0	0	0	0	0	0	0	0	0	0	0	0	0	0	0
856.3755@10.673311					0	0	0	0	0	0	0	0	0	0	0	0	0	0	0	0	0	0	0	0	0	0	0	0	0	0	0	0	0	0	0	0	0	0	0	0	0	0	0	0	0	0	0	52679	0
856.4584@0.25455698					0	0	0	0	0	0	0	0	0	0	0	0	0	0	0	0	0	0	0	0	0	0	0	0	0	0	0	0	0	0	0	0	0	0	0	0	0	0	0	0	0	999740	0	0	0
856.5484@5.619002					0	0	0	0	0	0	0	0	0	0	0	0	0	0	0	0	0	0	0	0	0	0	0	0	0	0	0	0	0	0	0	0	0	0	0	0	0	0	0	0	0	0	0	0	33731
856.5603@9.192709					0	0	0	0	0	0	0	0	0	0	11358	0	0	0	0	0	0	0	0	0	0	0	0	0	0	0	0	0	0	0	0	0	0	0	0	0	0	0	0	11749	0	0	0	0	0
856.5665@11.542415					25558	0	0	0	0	0	0	0	0	0	0	0	0	0	0	0	0	0	0	0	0	0	0	0	0	0	0	0	0	0	0	0	0	0	0	0	0	0	0	82145	47868	23934	23934	133832	23934
856.5999@0.23170084					0	0	69033	0	0	0	22136	0	0	0	0	0	0	0	0	0	0	0	0	0	0	0	0	0	0	0	0	0	0	0	0	0	0	0	0	0	0	0	0	102644	0	0	0	0	0
857.6109@8.571709					0	0	0	0	0	0	0	0	0	0	0	0	0	0	0	0	0	0	0	0	0	0	0	0	0	0	0	0	0	0	0	0	0	0	0	42763	0	0	0	53361	50165	52977.8	66018	51823	49447
858.0579@10.157757					0	0	0	0	0	0	0	0	0	0	0	0	0	0	0	0	0	0	0	0	0	0	0	0	0	0	0	0	0	0	0	0	0	0	0	0	6774	0	0	0	0	0	0	0	0
858.2659@9.525933					0	0	0	0	0	0	0	0	0	0	0	0	0	0	0	0	0	0	0	0	0	0	0	0	0	0	0	0	0	0	0	0	0	0	0	0	0	0	0	0	0	0	0	0	0
858.4679@7.964867					0	0	0	0	0	0	0	0	0	0	0	0	0	0	0	0	0	0	0	0	0	0	0	0	0	0	0	0	0	0	0	0	0	0	0	0	0	0	0	49420	50546	15965	15965	31930	53921
858.5305@8.498996					0	0	0	0	0	0	0	0	0	0	0	0	0	0	0	0	0	0	0	0	0	0	0	0	0	0	0	0	0	0	0	0	0	0	0	0	0	0	0	0	0	0	0	0	0
859.1925@0.31369197	859,1933; 859,1933; 859,1933; 859,1933;	C08653; LMPK12010163; LMPK12010168; LMPK12010341;	Malonylawobanin; Cyanidin 3-(6''-caffeylglucoside)-5-(6'''-malonylglucoside); Cyanidin 3-(6''-malonylglucoside-3'-(6'''-caffeylglucoside); Delphinidin 3-(6-(Z)-p-coumaroylglucoside)-5-(6-malonylglucoside);	C39H39O22; C39H39O22; C39H39O22; C39H39O22;	0	0	0	0	0	0	0	0	0	0	0	0	0	0	0	0	0	0	0	0	0	0	0	0	0	0	0	0	0	0	0	0	0	0	0	0	0	0	0	251253	233981	236678	195313	230061	241106
860.2113@10.888311					0	0	0	0	0	0	0	0	0	0	0	0	0	0	0	0	0	0	0	0	0	0	0	0	0	0	0	0	0	0	0	0	14447	0	0	0	0	0	0	20118	11022	22136	13366	26449	5511
860.3993@10.264831					11851	0	0	0	0	0	0	0	0	0	0	0	0	0	0	0	0	0	0	0	0	0	0	0	0	0	0	0	0	0	0	0	0	0	0	0	0	0	0	0	0	0	0	0	0
860.4133@8.725297					0	0	0	0	0	0	0	0	0	0	35617	0	0	0	0	0	0	0	0	0	0	0	0	0	0	0	0	0	0	0	0	0	0	0	28579	0	0	0	0	6247	12494	6247	23709	6247	6247
860.4806@14.300957					0	0	0	0	0	0	0	0	0	0	0	0	0	0	0	0	0	0	0	0	17749	0	0	0	0	0	0	0	0	0	0	19705	0	0	0	0	0	0	0	0	0	0	0	0	0
861.3617@9.97928					0	0	0	15422	0	0	0	0	0	0	0	0	0	0	0	0	0	0	0	0	0	0	0	0	0	0	0	0	0	0	0	0	0	0	0	0	0	0	0	14075	0	0	0	0	0
861.5758@9.838511					0	0	0	0	0	0	0	0	0	0	0	0	0	0	0	0	0	0	0	0	0	0	0	0	0	0	0	0	0	0	0	0	0	0	0	0	0	0	0	0	0	0	0	0	0
861.8579@7.1541953					0	0	0	0	0	0	0	20468	0	0	0	0	0	9382	0	0	0	0	0	0	0	0	0	0	0	0	0	0	0	0	0	0	0	4834.5	4834.5	9669	4834.5	4834.5	10581	0	0	13558	0	0	0
862.102@10.862435					0	0	0	0	0	0	10713	0	0	0	0	0	0	0	0	0	0	0	0	0	0	0	0	0	0	0	0	0	0	0	0	0	0	0	0	0	0	0	0	0	0	0	0	0	0
862.2192@11.252346					0	0	0	0	0	0	0	0	0	0	0	0	0	0	0	0	0	0	0	0	0	0	0	0	0	0	0	0	0	0	0	0	0	0	0	0	0	0	0	0	0	0	0	12684	0
862.5313@9.042432					0	0	0	0	0	0	0	0	0	0	0	0	0	0	0	0	0	0	0	0	0	0	0	0	0	0	0	0	0	0	0	0	0	0	0	0	0	0	0	0	0	0	0	30264	0
862.9742@8.465446					0	0	0	0	0	0	0	0	0	0	0	0	0	0	0	0	0	0	0	0	0	0	0	0	0	0	0	0	0	0	0	0	0	0	0	0	0	0	0	0	0	0	0	0	0
863.5183@12.040049					99014	9048.5	9048.5	9048.5	18097	9048.5	9048.5	9048.5	9048.5	94801	42484	87884	0	0	0	0	0	34872	10681	0	0	0	0	0	0	63794	8208.5	8208.5	16417	8208.5	29915	8208.5	8208.5	0	0	0	0	30112	0	0	0	0	0	0	0
864.4185@10.194035					0	0	0	0	0	0	0	0	0	0	0	0	0	0	0	0	0	0	0	0	0	0	0	0	0	0	0	0	0	0	0	0	0	0	0	0	0	0	0	0	0	14206	0	0	0
864.5056@11.4518385					0	0	0	0	0	0	0	0	0	0	0	0	0	0	0	0	0	0	0	0	0	0	0	0	0	0	0	0	0	0	0	0	0	0	0	0	0	0	0	0	0	0	0	0	0
865.5178@6.6784883					0	0	0	0	0	0	0	0	0	0	0	0	0	0	0	0	0	0	0	0	0	0	0	0	0	115315	0	0	0	0	0	0	0	0	0	0	0	0	0	0	0	0	0	0	0
865.6114@9.478423					0	0	0	104601	0	0	0	0	0	0	0	0	0	0	0	0	0	0	0	0	0	0	0	0	0	0	0	0	0	0	0	0	0	0	0	0	0	0	0	0	0	0	0	0	0
865.866@7.0229063					0	0	0	0	0	0	0	0	0	0	0	0	0	0	0	0	0	0	0	0	0	0	0	0	0	0	0	0	0	0	0	0	0	0	0	0	0	0	0	0	0	0	0	0	0
866.3568@11.5135765					0	0	0	0	0	0	0	0	0	0	0	0	0	0	0	0	0	0	0	0	0	0	0	0	0	0	0	0	0	0	0	0	0	0	0	0	0	0	0	0	0	0	0	0	0
867.5908@8.924481					0	0	0	124989	0	0	0	0	0	0	0	0	0	0	0	0	0	0	0	0	0	0	0	0	0	0	0	0	0	0	0	0	14546	0	0	0	0	0	0	0	0	0	0	0	18701
867.5911@9.017083					0	0	0	0	0	0	0	0	0	0	0	0	0	0	0	0	0	0	0	0	0	0	0	0	0	0	0	0	0	0	0	0	0	0	0	0	0	0	0	33365	8828.5	17657	8828.5	8828.5	8828.5
868.5175@0.24023268					0	0	0	0	0	25620	0	0	0	0	0	0	0	0	0	0	0	0	0	0	0	0	0	0	0	9893	19786	9893	9893	9893	9893	27954	9893	0	0	0	0	0	0	0	0	0	0	0	0
870.056@9.390699					0	0	0	0	0	0	0	0	0	0	0	0	0	0	0	0	0	0	0	0	0	0	0	0	0	0	0	0	0	0	0	0	0	0	0	0	0	0	0	0	0	0	0	0	0
870.0821@10.294682					0	0	0	0	0	0	0	0	0	0	0	0	0	0	0	0	0	0	0	0	0	0	0	0	0	0	0	0	0	12900	0	0	0	0	0	0	0	0	0	0	0	0	0	0	0
870.4783@7.977071					0	0	0	0	0	0	0	0	0	0	0	0	0	0	0	0	0	0	0	0	0	0	0	0	0	0	0	0	0	0	0	0	0	0	0	0	0	0	0	10624	10624	10624	10624	10624	21248
872.2@8.438203	872,2011; 872,2011; 872,2011; 872,2011;	46931; 47128; 50371; LMPK12111955;	Cyanidin 3-(6''-ferulylglucoside)-5-(6'''-malonylglucoside); Petunidin 3-(6''-p-coumarylglucoside)-5-(6'''-malonylglucoside); Kaempferol 3-(2''-feruloylglucosyl)-(1->2)-(6''-malonylglucoside); Kaempferol 3-(2''-feruloylglucosyl)-(1-;	C40H40O22; C40H40O22; C40H40O22; C40H40O22;	0	0	0	0	0	0	0	0	0	0	0	0	0	0	0	0	0	0	0	0	0	0	0	0	0	0	0	0	0	0	0	0	0	0	0	0	0	0	0	0	0	0	0	16186	0
872.5469@8.947104					0	0	0	0	0	0	0	0	0	0	0	0	0	0	0	0	0	0	0	0	0	0	0	0	0	0	0	0	0	17108	0	0	0	0	0	0	0	0	0	0	0	0	0	0	0
874.227@11.188596					0	0	0	0	0	0	0	0	0	0	0	0	0	0	0	0	0	0	0	0	0	0	0	0	0	0	0	0	0	0	0	0	0	0	0	0	0	0	0	0	0	0	0	0	0
874.5001@9.1345215					0	0	0	0	0	0	0	0	0	0	0	0	0	0	0	0	0	0	0	0	0	0	0	0	0	0	0	0	0	0	0	0	0	0	0	0	0	0	0	0	0	0	0	43437	0
875.1872@0.33970046	875,1882;	LMPK12010300;	Monodemalonylsalviadelphin;	C39H39O23;	0	0	0	0	0	0	0	0	0	0	0	0	0	0	0	0	0	0	0	0	0	0	0	0	0	0	0	0	0	0	0	0	0	0	0	0	0	0	0	84428	132815	113092	138547	135356	114832
875.3427@7.658968					0	0	0	0	0	0	0	0	0	0	0	0	0	0	0	0	0	0	0	0	0	0	0	0	0	0	0	0	0	0	0	0	0	0	0	0	0	0	0	0	0	0	63563	0	0
876.1922@11.093129					0	0	0	0	0	0	0	0	0	0	0	0	0	0	7593	0	0	0	0	0	0	0	0	0	10177	0	0	0	0	0	0	0	0	0	0	0	0	0	0	0	0	0	0	0	0
876.4788@7.047018					0	0	0	0	0	0	0	0	0	0	0	0	0	0	0	0	0	0	0	0	0	0	0	0	0	0	0	0	0	0	0	0	0	0	0	0	25390	0	0	0	0	0	0	0	0
876.7063@5.7657013					0	0	0	0	0	0	0	12788	0	22812	0	0	0	0	0	19489	0	0	13327	0	0	0	0	0	15418	0	0	0	0	0	0	0	0	0	0	0	0	0	0	0	0	0	0	0	0
877.9002@7.8154674					0	0	0	11965	0	0	0	0	0	0	0	0	0	0	0	0	22470	0	0	0	0	0	0	0	0	0	0	0	0	0	0	0	0	0	0	0	0	0	0	0	0	0	0	0	0
878.233@11.033274					0	0	0	0	0	0	0	0	0	0	0	0	0	0	0	0	0	0	0	0	0	0	0	0	0	0	0	0	0	0	0	0	6629	0	0	0	0	0	0	0	0	12430	0	0	0
878.6046@10.102521	878,6037; 878,6037; 878,6037; 878,6037;	79610; 79640; 79667; 79804;	PG(22:2(13Z,16Z)/22:4(7Z,10Z,13Z,16Z)); PG(22:4(7Z,10Z,13Z,16Z)/22:2(13Z,16Z)); PG(22:6(4Z,7Z,10Z,13Z,16Z,19Z)/22:0); PG(22:0/22:6(4Z,7Z,10Z,13Z,16Z,19Z));	C50H87O10P; C50H87O10P; C50H87O10P; C50H87O10P;	0	0	0	0	0	0	0	0	0	0	0	0	0	0	0	0	0	0	0	0	0	0	0	0	0	0	0	0	0	0	0	0	0	0	0	0	0	0	0	305332	214934	271768	55772	281694	55772
879.5152@9.6635275					0	0	0	0	0	0	0	0	0	0	0	0	0	0	0	0	0	0	0	0	0	0	0	0	0	0	0	0	0	0	0	0	0	0	0	0	0	0	0	0	0	0	0	0	0
881.6056@9.275996					0	0	0	58298	0	0	0	0	0	0	0	0	0	0	0	51598	0	0	0	0	0	0	0	0	0	9465	9465	18930	9465	9465	9465	9465	49439	0	0	0	0	0	0	70514	67845	86288	65661.5	94381	23014
882.281@9.9388					0	0	0	0	0	0	0	0	0	0	0	0	0	0	0	0	0	0	0	0	0	0	0	0	0	0	0	0	0	0	0	0	0	0	0	0	0	0	0	0	0	0	0	0	0
883.4072@10.754384					0	0	0	0	0	0	0	0	0	0	0	0	0	0	0	0	0	0	0	0	0	0	0	0	0	0	0	0	0	0	0	0	0	0	0	0	0	0	0	0	0	0	0	0	0
883.5445@8.354722					0	0	14676	0	0	0	0	0	0	0	0	0	0	0	0	0	0	0	0	0	0	22539	0	0	0	0	0	0	0	0	0	0	13823	0	0	0	0	0	0	0	0	0	0	0	0
885.4158@11.237516					0	0	0	0	0	0	0	0	0	0	0	0	0	0	0	0	0	0	0	0	0	0	0	0	0	0	0	0	0	0	0	0	0	0	0	0	0	0	0	0	0	0	0	0	0
886.1529@11.1148405					0	0	0	0	0	0	0	0	0	0	0	0	0	0	0	0	0	0	0	0	0	0	0	0	0	0	0	0	0	0	0	0	0	0	0	0	0	0	0	0	0	9528	0	0	0
886.5375@0.26811174					0	0	0	0	0	0	0	0	0	0	0	0	0	0	0	0	0	0	0	0	0	0	0	0	0	0	0	0	0	0	0	0	0	0	0	0	0	0	0	50921	101842	50921	50921	137836	154635
887.6234@7.394616					0	0	0	0	0	0	0	0	0	0	0	0	0	0	0	0	0	0	0	0	0	0	0	0	0	0	0	0	0	0	0	0	0	0	0	0	0	0	0	0	0	65292	0	0	0
888.5448@3.2325244					0	0	0	0	0	0	0	0	0	0	0	0	0	0	0	0	0	0	0	0	0	0	0	0	0	0	0	0	0	0	0	0	0	0	0	0	0	0	0	0	0	0	0	0	0
888.6258@5.547553					0	0	0	0	0	0	0	0	0	0	0	0	0	0	0	0	0	0	0	0	0	0	0	0	0	0	0	0	0	0	0	0	0	0	0	0	0	0	0	0	0	0	0	135364	0
890.3581@9.550844					0	0	0	0	0	0	0	0	0	0	0	0	0	0	0	0	0	0	16263	0	0	0	0	0	0	0	0	0	0	0	0	0	0	0	0	0	0	0	0	0	0	0	0	59855	0
890.444@10.785949					0	0	0	0	0	0	0	0	0	0	0	0	0	0	0	0	0	0	0	0	0	0	0	0	0	0	0	0	0	0	0	0	13844	0	0	0	0	0	0	0	0	0	0	0	0
891.4479@7.570776					0	0	0	0	0	0	0	0	0	0	0	0	0	0	0	0	0	0	0	0	0	0	0	0	0	0	0	0	0	0	0	0	0	0	0	0	0	6069	0	0	0	0	42662	0	0
891.6288@10.014497					0	0	0	0	0	0	0	0	0	0	0	0	0	0	0	0	0	0	0	0	0	0	0	0	0	0	0	0	0	0	0	0	0	0	0	0	0	0	0	0	0	0	0	0	0
891.6292@9.972764					0	0	0	0	0	0	0	0	0	0	0	0	0	0	0	0	0	0	0	0	0	0	0	0	0	0	0	0	0	0	0	0	0	0	0	0	0	0	0	0	0	0	0	0	0
894.4267@10.520601					0	0	0	0	0	0	0	0	0	0	0	0	0	27946	0	0	0	0	0	0	0	0	0	0	0	0	0	0	0	0	0	0	0	0	0	0	0	0	0	0	0	0	0	15945	0
895.6645@7.0056686					27565	0	0	0	0	0	0	0	18534	0	0	0	0	0	0	0	0	0	0	0	0	0	27838	34341	0	10090	25560	10090	39575	24061	60637	20180	10090	0	0	35862	0	0	0	0	0	0	0	0	0
896.4517@10.346777					0	0	0	0	13391	0	0	0	0	0	0	0	0	0	0	0	0	0	0	0	0	0	0	0	0	0	0	0	0	0	0	0	0	0	0	0	0	0	0	24578	15685	7842.5	7842.5	7842.5	7842.5
896.5232@7.9175296					0	0	0	0	0	0	0	0	0	0	0	0	0	0	0	0	0	0	0	0	0	0	0	0	0	0	0	0	0	0	0	0	0	0	0	0	0	0	0	0	0	0	0	0	0
896.5836@9.714197					0	0	0	0	0	17814	0	0	0	0	0	0	12702	0	13801	0	0	0	0	0	0	0	0	0	0	22077	0	0	0	0	0	0	0	0	0	0	0	0	0	7634	15268	7634	7634	21105	7634
896.6255@10.721258					0	0	0	0	0	0	0	0	0	0	0	0	0	0	0	0	0	0	0	0	0	0	0	0	0	0	0	0	0	0	0	0	0	0	0	0	0	0	0	7342.5	7342.5	7342.5	48060	7342.5	7342.5
897.1911@11.469193					0	0	12310	0	0	0	0	0	0	0	0	0	0	0	0	0	0	0	0	0	0	0	0	0	0	0	0	0	0	0	0	0	0	0	0	0	0	0	0	0	0	0	0	0	0
897.3747@7.197862					0	0	41496	0	0	0	0	0	0	0	0	14250	0	0	0	0	0	0	0	0	0	0	0	0	0	0	0	0	0	31404	0	0	0	0	0	0	0	0	0	0	0	0	0	0	0
897.9363@0.22260825					0	0	0	0	0	0	0	0	0	0	0	0	0	0	0	0	0	0	0	0	0	0	0	0	0	0	0	0	0	0	0	0	0	0	0	0	0	0	0	0	0	0	0	0	0
898.7943@0.2428285					0	0	0	0	0	0	0	0	0	0	0	0	0	140439	0	0	0	0	0	0	0	0	0	0	0	0	0	0	0	0	0	0	0	0	0	0	0	0	0	0	0	66808	0	0	0
903.9276@7.6551414					0	0	0	0	0	0	0	0	0	0	0	0	0	0	0	0	0	0	0	0	0	0	0	0	0	0	0	0	0	0	0	0	0	0	0	0	0	0	0	0	0	0	0	0	0
904.1387@10.908502					0	0	0	0	0	0	0	0	0	0	0	0	0	0	0	0	0	8307	10908	0	0	0	0	0	0	19581	4395.5	4395.5	4395.5	4395.5	4395.5	4395.5	8791	0	0	0	0	0	0	0	0	3986	0	0	0
906.4256@9.002658					0	0	0	0	0	0	0	0	0	0	0	0	0	0	0	0	0	0	0	0	0	0	0	0	0	0	0	0	0	0	0	0	0	0	19216	0	0	0	0	0	0	0	46958	0	0
910.4612@7.99666					0	0	0	28188	0	0	0	0	0	0	0	0	0	0	0	7601	0	0	0	0	0	0	0	0	0	0	0	0	0	0	0	0	0	0	0	0	0	0	0	34755	17377.5	89985	17377.5	17377.5	17377.5
910.553@8.779292					0	0	0	0	0	0	0	0	0	0	0	0	0	0	0	0	0	0	0	0	0	0	0	0	0	0	0	0	0	9154	0	0	0	0	0	0	0	0	0	0	31248	0	0	0	0
910.6127@10.129226					0	0	0	0	0	0	0	0	0	0	0	0	0	0	0	0	0	12428	0	0	0	0	0	0	0	0	0	0	0	0	0	0	0	0	0	0	0	0	27133	0	0	0	0	0	0
910.9039@6.2148995					0	0	0	0	0	0	0	0	0	0	0	0	0	0	0	0	0	0	0	10256	0	0	0	0	0	15338	0	0	0	0	0	0	0	0	0	0	0	0	0	0	0	0	34488	0	0
911.5716@11.74991					0	0	0	0	0	0	0	0	0	0	0	0	0	0	0	0	0	0	0	0	0	0	0	0	0	0	0	0	0	0	0	0	0	0	0	0	0	0	0	0	0	0	0	0	0
911.6063@7.3378177					0	0	0	0	0	0	0	0	0	0	0	0	0	0	0	23667	0	0	0	0	0	0	0	0	0	0	0	0	0	0	0	0	0	0	0	0	0	0	0	0	0	0	32924	0	0
912.4766@10.773725					0	0	0	0	0	0	0	0	0	0	0	0	0	0	0	0	0	0	0	0	0	0	0	0	0	0	0	0	0	0	0	0	0	0	0	0	0	0	0	35801	10848	34416	10848	10848	10848
912.6144@10.768313					0	0	0	0	0	0	0	0	0	0	0	0	0	0	0	0	0	0	0	0	0	0	19538	0	0	0	0	0	0	0	0	0	0	0	0	0	0	0	0	31083.5	31083.5	31083.5	31083.5	62625	31083.5
912.6145@11.325053					10760	10760	10760	10760	88624	21520	10760	10760	10760	10760	21906	0	0	0	0	0	0	0	0	0	0	0	17002	0	0	10247.5	20495	10247.5	10247.5	10247.5	10247.5	27000	10247.5	10314.5	10314.5	10314.5	10314.5	20629	26729	19614	9807	9807	9807	9807	37085
912.667@10.277334					0	0	0	0	0	0	29949	0	0	0	0	0	0	0	23749	27337	0	0	0	0	0	0	0	0	16162	4218	4218	4218	8436	4218	11657	4218	4218	0	0	0	0	0	0	0	0	0	0	25345	0
913.1724@11.400853					0	0	0	0	0	0	0	0	0	0	0	0	0	0	0	0	0	0	9307	0	0	0	0	0	0	0	0	0	0	0	0	0	0	0	0	0	0	0	0	0	0	0	0	0	5978
913.552@8.667724					0	0	0	0	0	0	0	0	0	0	0	0	0	0	0	0	0	0	0	0	0	0	0	0	0	0	0	0	0	0	0	0	0	0	0	0	0	0	0	0	0	0	0	0	0
914.0851@10.774193					0	0	0	0	0	18995	0	0	0	0	0	0	0	0	0	7811	0	0	0	24499	0	0	0	0	0	0	0	0	0	0	0	0	0	0	0	0	0	0	0	18750	13246	6623	6623	6623	6623
914.5929@10.148343					0	0	0	638624	0	0	0	0	0	0	0	0	0	0	0	0	0	0	0	0	0	0	0	0	0	0	0	0	0	0	0	0	0	0	0	0	0	0	0	0	0	0	0	0	0
914.593@9.623285					0	0	0	0	0	0	0	0	0	0	0	0	0	0	0	0	0	0	0	0	0	0	0	0	0	0	0	0	0	0	0	0	0	0	0	0	0	0	0	0	0	0	0	0	0
914.8603@6.93704					0	0	0	0	0	0	0	0	0	0	0	0	0	0	0	0	0	0	0	0	0	0	0	0	0	0	0	0	0	0	0	0	0	0	0	0	0	0	0	0	0	7243	0	0	0
915.3363@10.406544					0	0	0	28002	0	0	0	0	0	0	0	0	0	0	0	0	0	0	0	0	0	0	0	0	0	0	0	0	0	0	0	0	0	0	0	0	0	0	0	16391	0	0	0	0	0
915.5964@10.061028					0	0	0	0	0	0	0	0	0	0	0	0	0	0	0	0	0	0	0	0	0	0	0	0	0	16775	16775	16775	16775	37946	16775	16775	33550	0	0	0	0	0	0	0	0	0	0	0	0
916.1863@11.314986					0	0	12255	0	0	0	0	0	0	0	0	0	0	0	0	0	0	0	0	0	0	0	0	0	0	0	0	0	0	0	0	0	0	0	0	0	0	0	0	0	0	0	0	0	0
916.4172@10.8814125					0	0	0	0	0	0	0	0	0	0	0	0	0	0	0	0	0	0	0	0	0	0	0	0	0	0	0	0	0	0	0	0	0	0	0	0	0	0	0	0	0	0	0	0	0
916.588@3.6229475					7166	7166	7166	18839	7166	14332	7166	7166	7166	14412	7166	0	13200	0	0	0	0	11445	14254	0	0	0	0	0	0	0	0	0	0	0	0	0	0	0	0	14318	0	0	0	0	0	0	0	0	0
917.5129@12.25035					0	0	0	88859	0	0	0	0	0	0	0	7989	0	0	0	0	0	0	0	0	0	0	10643	0	0	18002	0	0	0	0	0	0	0	0	0	0	0	0	0	14531	4743.5	4743.5	4743.5	9487	4743.5
917.5432@11.981404					0	0	0	0	0	0	0	0	0	0	0	0	0	0	0	0	0	90199	0	0	0	0	0	0	0	0	0	0	0	0	0	0	0	0	0	0	0	0	0	15681.5	15681.5	15681.5	35310	15681.5	31363
917.7289@11.326386					224770	449539	224770	763057	224770	224770	224770	224770	551264	224770	224770	0	0	0	0	0	0	0	0	0	0	0	0	0	0	94005	672496	47002.5	626192	47002.5	47002.5	47002.5	543247	458279	61453	344475	570007	344475	288161	476376	952752	1035838	476376	476376	476376
918.175@11.111609					0	0	0	0	0	0	26329	12166	0	0	0	0	0	0	0	0	0	0	0	0	0	0	0	0	0	0	12085	0	0	0	0	0	0	0	0	0	0	0	11692	0	0	0	0	0	0
919.6592@10.675233					0	0	0	0	0	0	0	0	0	0	0	0	0	0	0	0	0	0	0	0	0	0	0	0	0	0	0	0	0	0	0	0	0	0	0	0	0	0	0	0	0	0	0	0	0
921.6415@10.442765					0	0	0	0	0	0	0	0	0	0	0	0	0	0	0	0	0	0	0	0	0	0	0	0	0	0	0	0	0	0	0	0	0	0	0	0	0	0	0	0	0	0	0	0	0
922.1741@10.883717					0	0	0	0	0	0	0	0	0	0	0	0	0	0	0	0	0	5955	0	0	0	15758	0	0	0	3370.5	6741	8306	3370.5	3370.5	3370.5	3370.5	3370.5	0	0	0	0	0	0	3664	14565	9091	3664	7328	8251
922.5208@11.448917					0	0	0	0	0	0	0	0	0	0	0	0	0	0	0	0	0	0	0	0	0	0	0	0	0	0	0	0	0	0	0	0	0	0	0	0	0	0	0	0	0	0	0	31628	0
922.5987@9.956243					0	0	0	0	0	0	0	0	0	0	0	0	0	0	0	0	0	0	0	0	0	0	0	0	0	0	0	0	0	0	0	0	0	0	0	0	0	0	0	17434	17434	17434	35378	34868	17434
922.6049@10.012848					0	0	0	0	0	0	0	0	0	0	0	0	0	0	0	0	0	0	0	0	0	0	0	0	0	0	0	0	0	0	0	0	0	0	0	0	0	0	0	0	0	0	0	0	0
924.2498@11.142602					0	0	0	23855	0	0	0	0	0	0	0	0	0	0	0	0	0	0	0	0	0	0	0	0	0	0	0	0	0	0	0	0	0	0	0	0	0	0	0	0	0	0	0	0	0
924.4801@10.635688					0	0	0	0	0	0	0	0	0	0	0	0	0	0	0	0	0	0	0	0	0	0	0	0	0	0	0	0	0	0	0	0	0	0	0	0	0	0	0	0	0	0	0	0	0
925.8441@7.8772817					0	0	0	0	0	0	0	0	0	0	0	0	0	6511	0	0	0	0	0	0	0	0	0	0	0	10711	0	0	0	0	0	0	0	0	0	0	0	0	0	9222.5	9222.5	33833	9222.5	9222.5	9222.5
926.6284@7.5595493					0	0	0	0	0	0	0	0	0	0	0	0	0	0	0	0	0	0	0	0	0	0	0	0	0	0	0	0	0	0	0	0	0	0	0	0	0	0	0	0	0	17237	0	0	0
927.3756@10.889828					0	0	0	0	0	0	0	0	0	0	0	0	0	0	0	0	0	0	0	0	0	0	0	0	0	0	0	0	0	0	0	29951	0	0	0	0	0	0	0	0	0	0	0	0	41110
927.3777@11.009109					20155	0	0	0	0	0	0	0	0	0	0	0	0	0	0	0	0	11265	0	0	0	0	0	0	0	0	0	0	0	0	0	0	0	0	0	0	0	0	0	0	0	0	0	0	0
927.568@9.2884445					2982	5964	2982	2982	2982	8527	2982	2982	11174	2982	2982	0	0	0	0	13356	0	0	0	0	0	0	0	0	17153	17755	0	0	0	0	0	0	0	0	0	0	0	9355	0	0	0	11876	0	0	0
928.1042@10.897611					0	0	0	0	0	0	0	0	0	0	0	0	0	0	0	0	0	0	0	0	0	0	0	0	0	0	0	0	0	0	0	0	0	0	0	0	0	0	0	11298	0	0	0	0	0
928.4627@7.75341					0	0	0	0	0	0	0	0	0	0	0	0	0	29222	0	0	0	0	0	0	0	0	0	0	0	0	0	0	0	0	0	0	0	0	0	0	0	0	0	0	0	0	0	0	0
928.965@11.260647					0	0	0	72212	0	0	0	0	0	0	0	0	0	0	0	259612	0	0	0	0	0	0	15507	0	0	0	0	0	0	0	0	0	104503	106573	1248301	563708	393249	7258	40403	0	0	0	0	0	0
930.506@8.980101	930,5076;	58017;	Angiotensin III;	C46H66N12O9;	0	0	0	0	11777	0	0	0	0	0	0	0	0	0	0	0	0	0	0	0	0	0	0	0	0	0	0	0	0	0	0	0	0	5820.5	18344	5820.5	5820.5	5820.5	11641	27780	5864	2932	2932	2932	2932
931.4534@10.389597					0	0	0	22650	0	0	0	0	0	0	0	0	0	0	0	0	0	0	0	0	0	0	0	0	0	0	0	0	0	0	0	0	23500	0	0	0	0	0	0	0	0	0	0	0	0
932.2162@11.183383					3104.5	3104.5	3104.5	76341	3104.5	6209	3104.5	3104.5	3104.5	6896	3104.5	0	0	0	0	0	0	0	0	0	0	0	0	0	0	0	0	0	0	0	0	0	0	0	0	0	0	0	0	0	0	19288	0	0	0
932.4923@11.588578					0	0	0	0	0	0	0	0	0	0	0	0	0	0	0	0	0	0	0	0	0	0	0	0	0	0	0	0	0	0	0	0	0	0	0	0	0	0	0	0	0	0	0	0	0
937.4295@9.686606					0	0	0	0	0	0	0	0	0	0	0	0	0	0	0	0	0	0	0	0	0	0	0	0	0	0	0	0	0	0	0	0	0	0	0	0	0	0	0	0	0	0	0	0	0
937.9103@5.605772					0	0	0	0	0	0	0	16284	0	0	0	0	0	0	0	0	0	0	0	0	0	0	0	0	0	0	0	0	0	0	0	0	0	0	0	0	0	0	0	0	0	0	0	18674	0
939.6377@8.966635					0	0	0	0	0	0	0	0	0	0	0	0	0	0	0	0	0	0	0	0	0	0	0	0	0	0	0	0	0	0	0	0	0	0	0	0	0	0	0	0	0	0	0	0	0
940.3102@9.684129					0	0	0	0	0	0	9224	0	0	0	0	0	0	0	0	0	0	0	0	0	0	0	0	0	0	7078	0	0	0	0	0	0	0	0	0	0	0	0	0	0	0	0	0	14359	0
941.6693@5.57109					0	0	0	0	0	0	0	0	0	0	0	0	0	0	0	0	0	0	0	0	0	0	0	0	0	0	0	0	0	0	0	0	0	0	0	0	0	0	0	0	0	0	0	0	0
942.5959@9.83218					0	0	0	0	0	0	0	0	21167	0	0	0	0	0	0	0	0	0	0	0	0	0	0	0	0	0	0	0	0	0	0	0	0	0	0	0	0	0	0	0	0	19636	0	0	0
942.6425@0.25701585					0	0	0	0	0	0	18712	0	0	0	0	0	0	0	0	0	0	0	0	0	0	0	0	0	0	0	0	0	0	0	0	0	0	0	0	0	0	0	0	0	0	0	0	0	0
943.8761@4.844988					0	0	0	0	0	0	0	7658	0	0	0	0	0	0	0	0	0	0	0	0	0	0	0	0	0	0	0	0	0	0	0	0	0	0	7920	0	0	0	0	0	0	0	13254	0	0
943.8934@7.700365					0	0	0	0	0	0	0	0	0	0	0	0	0	0	0	0	0	0	7052	0	0	0	0	0	0	0	0	0	0	0	0	0	0	0	0	0	0	0	0	0	0	20771	0	0	0
943.9166@8.103316					0	0	0	0	0	0	0	0	0	0	0	0	0	0	0	0	0	0	0	0	0	0	0	0	0	0	0	0	0	0	0	0	0	0	0	0	0	0	0	0	6943	0	0	0	0
944.5223@9.439576					0	0	0	24619	0	0	0	0	0	0	0	0	0	0	0	0	0	0	0	0	0	0	12575	0	0	19968	0	0	0	0	0	0	0	0	0	0	0	0	0	0	0	0	21109	0	0
946.5041@0.31264257					0	0	0	0	0	13337	0	0	0	0	0	0	0	0	0	0	0	0	0	0	0	0	0	0	0	0	0	0	0	0	0	0	0	0	0	0	0	0	0	0	0	0	0	0	0
946.5148@8.025697					0	0	0	0	0	0	0	0	0	0	0	0	0	0	0	0	0	0	0	0	0	0	0	0	0	0	0	0	0	0	0	0	0	0	0	0	0	0	0	0	0	0	0	0	0
946.5991@11.57352					75621	0	0	0	0	0	0	0	0	0	0	0	0	0	0	0	0	0	0	0	0	0	0	0	0	0	0	0	0	0	0	0	21144	0	0	0	0	0	0	0	0	15778	0	0	0
946.6999@2.9846292					0	0	0	0	0	0	0	0	0	0	0	0	0	0	0	0	0	0	0	0	0	0	0	0	0	0	0	0	0	0	0	0	0	0	0	0	0	0	0	35548	0	0	0	0	0
946.7183@9.420307					0	0	0	0	0	0	0	0	0	0	0	0	0	0	0	0	0	0	0	0	0	0	0	0	0	0	0	0	0	0	0	0	0	0	0	0	0	0	0	0	0	0	0	0	0
947.437@9.126382					0	0	0	0	0	0	0	0	0	0	0	0	0	0	0	0	0	0	0	0	0	0	0	0	0	0	0	0	0	0	0	0	0	0	0	0	0	0	0	0	0	0	0	0	0
949.8366@7.6434855					0	0	0	0	0	0	0	0	0	0	0	0	0	0	0	0	0	0	0	0	0	0	0	0	0	0	0	0	0	0	0	0	0	0	0	0	0	0	0	52364	11917	11917	31649	11917	42468
95.038@0.26648384					0	0	0	0	0	0	0	0	0	0	0	0	0	0	0	0	0	0	0	0	0	0	0	0	0	0	0	0	0	33493	0	0	0	0	0	0	0	0	0	36867	18433.5	18433.5	40726	18433.5	81921
950.2307@10.706599					0	0	0	0	0	0	0	0	0	0	0	0	0	0	0	0	0	0	0	0	0	0	0	0	0	0	0	0	0	0	0	0	0	0	0	53026	0	0	0	0	0	0	0	0	0
950.6336@10.744542					0	0	0	0	0	0	0	0	0	0	22155	0	15798	0	0	0	17595	0	0	0	0	0	0	0	0	0	0	0	0	0	0	0	0	0	0	0	0	0	0	22641	11320.5	11320.5	11320.5	43881	11320.5
950.639@10.67921					0	0	0	0	0	0	0	0	0	0	0	0	0	0	0	0	0	0	0	0	0	0	0	0	0	0	0	0	0	0	0	0	0	0	0	0	0	0	0	0	0	0	0	0	0
952.7673@10.942847					0	0	0	0	0	0	0	0	0	0	0	0	0	0	0	0	0	0	0	0	0	0	0	0	0	0	0	0	0	0	0	0	0	0	0	0	0	0	0	0	393614	0	0	0	0
954.5611@9.302282					81622	69070	60214	68241	66814	55886	11265	40773	56735.6	56735.6	56735.6	42205	65404	69151	55150	79996	40984	85028	57148	60904	67098	21409	98240	66458	62244.2	62034	61263	43080	57774	39309	75152	73608	58888.6	13248	89473	110550	19607	13925	49360.6	89751	15902	90371	99013	98802	38058
956.2774@6.1164074					0	0	0	0	0	9832	0	16691	0	0	0	0	0	0	0	0	0	0	0	0	0	0	0	0	0	0	0	0	0	0	0	0	0	0	0	0	0	0	0	0	0	0	0	0	0
956.4149@9.792962					0	0	0	0	0	0	0	0	0	0	0	0	0	0	0	0	0	0	0	0	0	0	0	0	0	0	0	0	0	0	0	0	0	0	0	0	0	0	0	0	0	0	0	0	0
956.4376@9.025572					0	0	0	0	0	0	0	0	0	0	0	0	0	0	0	0	0	0	0	0	0	0	0	0	0	0	0	0	0	0	0	0	0	0	0	0	0	0	0	0	0	0	0	0	0
956.4755@9.465308					0	0	0	0	10983	0	0	0	0	0	0	0	0	0	0	0	0	0	0	0	0	0	0	0	0	0	0	0	0	0	0	0	0	0	0	0	0	0	0	0	0	0	0	0	0
956.4994@0.23767836					0	0	0	0	0	0	0	0	0	0	0	0	0	0	0	0	0	0	0	0	0	0	95026	0	0	0	0	0	0	0	0	0	0	0	0	0	0	0	0	0	0	0	0	0	0
958.3647@8.919793					0	0	0	14896	0	0	0	0	0	0	0	0	0	33955	0	0	0	0	0	0	0	0	0	22707	38810	0	0	0	0	0	0	0	0	0	0	0	0	0	22242	0	0	0	16872	0	0
960.1416@11.033447					0	0	0	0	0	0	0	0	0	0	0	0	0	0	0	0	0	0	0	0	0	0	0	0	0	0	0	0	0	0	0	0	0	0	0	0	0	0	0	5547	7372	2773.5	2773.5	2773.5	2773.5
965.2317@9.719649					0	0	0	0	0	0	0	0	0	0	0	0	0	0	0	0	0	0	0	0	0	0	0	0	7642	0	0	0	0	0	0	0	0	0	0	0	0	0	0	0	0	0	0	0	0
966.3904@10.733714					0	0	0	18622	0	0	0	0	0	0	0	0	0	0	0	0	0	0	0	0	0	0	0	0	24531	0	0	0	0	0	0	0	0	0	0	0	0	0	0	0	0	0	0	0	0
968.2411@9.944285					0	0	0	0	0	0	0	0	0	0	0	0	0	0	0	0	0	0	0	0	0	0	0	0	0	0	0	0	0	0	0	0	0	0	0	0	0	0	0	0	0	0	0	0	0
968.3455@11.037774					0	0	0	54735	0	0	0	0	0	0	0	8070.5	8070.5	8070.5	21275	16141	8070.5	8070.5	8070.5	27388	22500	8070.5	8070.5	8070.5	8070.5	0	0	0	0	0	0	0	0	0	0	0	0	0	0	0	0	0	0	0	0
968.5645@9.459929					0	0	0	0	0	0	0	0	0	0	0	0	0	0	0	10917	0	0	0	0	0	0	21071	0	0	0	0	0	0	0	0	0	0	45506	60027.2	87009	60027.2	64333	43261	0	0	19719	0	0	0
968.6408@10.92995					0	0	0	0	0	0	0	0	0	0	0	0	0	0	0	0	0	0	0	0	0	0	0	0	0	77107	79801	29976	29976	59952	29976	29976	339189	0	0	0	0	0	0	141410	112315	167673	90437	160353	55267
97.954@10.695922					0	0	0	313680	0	0	0	0	0	0	0	0	0	0	0	0	0	0	0	0	0	0	0	0	0	0	0	0	0	0	0	0	0	0	0	0	0	0	0	0	0	0	415735	0	0
970.3484@10.755696					0	0	0	16857	0	0	0	0	0	0	0	0	0	0	0	0	0	0	0	0	0	0	0	0	0	0	0	0	0	0	0	0	0	0	0	0	0	0	0	0	0	0	0	0	0
971.6691@10.254459					0	0	0	0	0	0	0	0	0	0	0	0	0	0	0	0	0	0	0	0	0	0	0	0	0	0	0	0	0	0	0	0	0	0	0	0	0	0	0	0	0	0	0	0	0
972.335@6.584272					0	0	0	0	0	0	0	0	0	0	0	0	0	0	0	0	0	0	0	0	0	0	0	0	0	17221	0	0	0	0	0	0	0	0	0	0	0	0	0	10792	0	0	0	0	0
974.463@10.44753					0	0	0	0	0	0	10918	0	0	0	0	0	0	0	0	0	0	0	0	0	0	0	0	0	20828	0	0	0	0	0	0	0	0	0	0	0	0	0	0	4906	4906	4906	4906	9812	12496
974.7167@9.6770525					0	0	0	0	0	27177	0	37383	0	0	0	0	0	0	0	0	0	0	0	0	0	0	37482	0	0	0	0	0	0	23606	0	0	0	0	0	0	0	0	0	0	0	0	0	0	0
975.7006@14.440785					0	7582	0	0	0	0	0	0	0	0	0	0	0	0	0	10986	0	5166	0	0	0	0	0	0	0	0	0	0	0	0	0	0	0	0	0	0	0	0	0	0	0	0	0	0	0
976.2142@11.119948					3383.5	3383.5	3383.5	9338	3383.5	6767	3383.5	3383.5	3383.5	3383.5	7414	0	0	0	0	0	0	0	0	10177	0	0	0	12519	11191	0	0	0	0	0	0	5193	0	0	0	12947	0	0	0	0	0	38882	0	0	0
978.5188@0.25366482					0	0	0	0	0	0	0	0	0	0	0	0	0	0	0	0	0	0	0	0	0	0	0	0	0	0	0	0	0	0	0	0	0	0	0	0	0	0	30978	133576	168288	66788	66788	66788	145113
979.3911@10.411705					0	6475	0	0	0	0	0	0	0	0	0	0	0	0	0	0	0	0	0	0	0	0	0	0	8190	16792	0	0	0	0	0	0	0	0	0	46039	0	0	0	0	7188	0	0	0	0
979.5813@14.439006					0	0	0	0	0	0	0	0	0	0	0	0	0	0	0	0	0	0	0	0	0	0	0	0	0	0	0	0	0	0	0	0	0	0	0	0	0	0	0	0	0	0	0	0	0
980.4617@10.775364					0	0	0	12914	0	0	0	0	0	0	0	0	0	0	0	0	0	0	0	0	0	0	0	0	0	0	0	0	0	0	0	0	0	0	0	0	0	0	0	4892.5	4892.5	4892.5	17332	16712	9785
980.5398@4.461928					7348.5	14697	7348.5	18401	7348.5	7348.5	7348.5	7348.5	7348.5	18151	7348.5	0	0	23716	0	0	0	0	0	0	0	0	0	0	0	0	0	0	0	0	0	0	0	0	0	0	8533	0	0	0	0	0	0	0	0
980.5671@7.2886252					0	0	0	0	0	0	0	0	0	0	0	0	0	0	0	0	0	0	0	0	0	0	0	0	0	0	0	0	0	0	0	0	0	0	0	0	0	0	0	0	0	0	0	0	0
980.7262@5.7570987					0	0	0	0	0	0	0	0	0	0	0	0	0	0	0	16292	0	0	41760	0	0	0	0	0	0	0	0	0	0	0	0	0	0	18217	0	0	0	0	0	0	0	49783	0	0	0
980.7975@10.401753					0	0	0	0	0	0	0	0	0	0	0	0	0	0	0	0	0	0	0	0	0	0	0	0	0	0	0	0	0	0	0	0	0	0	0	0	0	0	0	0	0	0	0	0	0
981.8296@10.30711					0	0	0	0	0	0	0	0	0	0	0	0	0	0	0	0	0	0	0	0	0	0	22115	0	0	0	0	0	0	0	0	0	0	0	0	0	0	9494	0	0	0	0	0	0	0
982.5813@9.772233					0	0	0	34207	0	0	0	0	0	0	0	0	0	0	0	8260	0	0	0	0	0	0	21028	0	0	0	0	0	0	0	0	0	0	0	0	0	0	0	0	0	0	0	0	0	0
982.6483@9.807177					0	0	0	0	0	0	0	0	15616	0	0	0	0	0	0	0	0	0	0	0	0	0	0	0	0	0	0	0	0	0	0	0	0	0	0	0	0	0	0	0	0	0	0	0	0
984.6702@10.438906					0	0	0	0	0	0	0	0	0	0	0	0	0	0	0	0	0	0	0	0	0	0	0	0	0	0	0	0	0	0	0	0	19888	0	0	0	0	0	0	0	0	0	0	0	0
985.639@11.022377					0	0	0	0	0	0	0	0	0	0	0	0	0	0	0	0	0	0	0	0	0	0	0	0	0	0	0	0	0	0	0	0	0	0	0	0	0	0	6722	0	0	0	0	42533	0
985.6893@9.524722					0	0	15791	0	15554	0	0	0	0	0	0	0	0	0	0	0	0	0	0	46650	0	0	0	0	0	0	0	0	11777	0	0	0	0	22295	0	0	0	0	0	0	0	0	0	0	0
986.3795@12.132069					0	0	0	0	0	0	0	0	0	0	0	0	0	0	0	0	0	0	0	0	0	0	0	0	0	0	0	0	0	0	0	0	0	0	0	0	0	0	0	0	0	0	0	0	12931
986.4107@11.365178					0	0	0	0	0	0	0	0	0	0	0	0	0	0	0	0	0	0	0	0	0	0	0	0	0	0	0	0	0	0	0	0	0	0	0	0	0	0	0	0	0	0	0	0	0
990.2435@6.193068					0	0	0	0	0	0	0	5932	0	0	0	0	0	0	0	0	0	0	0	0	0	0	0	0	0	0	0	0	0	0	0	0	0	0	0	0	0	0	0	0	0	0	0	0	0
990.6472@9.657629					15989	0	0	65063	0	0	0	0	0	0	0	0	0	0	0	0	0	33188	0	0	0	0	0	0	0	0	0	0	0	0	0	0	0	0	0	0	0	0	0	0	0	0	0	0	0
992.4109@9.035947					0	0	0	0	0	0	0	0	0	0	0	0	0	0	0	0	0	0	0	0	0	0	0	0	0	0	0	0	0	0	0	0	0	0	0	0	0	0	0	23626	0	0	0	0	0
992.672@5.5857515					39462	0	0	0	0	0	0	0	0	0	0	0	0	0	0	0	0	0	0	0	0	0	0	129446	0	0	0	0	0	0	0	0	0	0	0	0	0	0	0	0	0	0	0	0	0
993.2958@7.38601					0	0	0	0	13695	0	0	0	0	0	0	42433	0	0	0	0	0	0	15460	0	0	0	0	18790	0	0	0	0	0	0	20056	0	0	0	0	0	0	0	40410	0	0	0	0	0	0
994.5674@10.446624					0	0	0	0	0	0	0	0	0	0	0	0	0	0	0	0	0	0	0	0	0	0	0	0	0	0	0	0	0	0	0	0	0	0	0	0	0	0	0	0	0	0	0	0	0
994.6832@7.682664					0	0	0	0	0	0	0	0	0	0	0	0	0	0	0	0	0	0	0	0	0	0	0	0	0	3887.5	3887.5	67641	13838	7775	3887.5	17570	3887.5	0	0	15391	0	0	0	0	0	0	0	0	0
995.5011@11.420161					0	0	0	0	0	0	0	0	0	0	0	0	0	0	0	0	0	0	0	0	0	0	0	0	0	0	0	0	0	0	0	0	0	0	0	0	0	0	0	27095	2996.5	2996.5	2996.5	2996.5	5993
1018.5986@4.4457626					0	0	0	0	0	0	0	0	0	0	0	0	0	8803	13226	0	0	0	0	0	0	0	0	0	0	12230	10318	4828.5	4828.5	4828.5	9657	4828.5	4828.5	0	0	0	0	0	0	0	0	0	0	0	0
1209.2205@7.948665					0	0	0	0	0	0	0	0	0	0	0	0	0	0	0	0	0	0	0	0	0	22368	0	0	0	5676.5	5676.5	26854	5676.5	5676.5	5676.5	5676.5	11353	0	0	0	0	0	0	0	0	0	0	0	0
1833.4033@11.024671					0	0	0	0	0	0	0	0	0	0	0	0	0	0	0	0	0	0	0	0	0	0	0	0	0	8738.5	8738.5	18210	50397	8738.5	24106	17477	70086	0	0	0	0	0	58736	0	19729	0	0	0	0
1846.535@7.696167					0	19488	0	17548	0	0	0	0	0	0	0	0	0	0	0	0	33056	0	0	11921	0	0	0	0	0	3260	3260	15128	26490	3260	10176	3260	6520	0	0	0	0	0	0	9681	0	0	0	0	0
244.9141@0.316616					0	0	0	0	0	0	0	11825	0	0	32069	0	0	0	0	0	0	0	0	0	0	0	0	0	14979	12924	12924	12924	12924	12924	25848	30611	223041	0	0	0	0	0	0	0	0	0	0	0	0
303.2542@6.9615417					0	0	0	0	0	1467446	0	0	0	0	0	0	0	0	0	0	0	0	1782020	0	301333	0	0	0	0	642820	642820	1967547	642820	1285641	642820	642820	642820	0	0	0	0	0	479308	0	0	0	0	0	0
313.7518@8.638029					0	0	28305	0	0	0	0	0	42536	0	0	0	0	0	0	11086	0	0	0	0	0	26758	0	23250	0	8685	17370	8685	20801	8685	8685	8685	8685	21401	0	0	0	0	0	0	0	0	0	0	0
335.9012@12.294122					0	0	0	0	0	189890	0	0	0	0	0	0	0	0	0	0	0	0	0	0	0	0	0	0	0	7216	7216	7216	7216	7216	14432	7216	223296	0	0	0	129477	0	0	0	0	0	0	0	0
357.2016@2.1093495					0	0	0	0	0	21016	0	0	0	0	0	0	0	65059	0	0	0	57251	17721	0	0	0	0	0	0	13020	13020	29709	49700	13020	27262	26040	34598	0	25835	0	0	0	0	0	0	0	0	0	0
453.7475@11.926073					0	0	0	0	0	0	57905	0	0	0	0	23218	0	0	0	0	0	0	0	55911	0	0	0	0	0	32792	65584	123730	32792	32792	32792	32792	32792	0	0	58185	0	0	0	0	0	29769	0	0	0
497.459@10.64928					0	0	0	177676	0	0	0	0	0	0	0	0	52651	0	66053	0	0	0	0	0	0	0	0	0	57248	31239.5	31239.5	31239.5	31239.5	31239.5	62479	31239.5	157022	49653	218089	123251	123251	115810	109452	0	0	0	0	0	0
552.2878@0.23645356					0	0	0	0	0	0	0	0	0	98584	54724	0	0	0	0	0	0	0	0	0	0	0	0	0	0	71014.5	71014.5	71014.5	71014.5	71014.5	71014.5	142029	170633	0	0	0	0	0	0	0	0	0	0	0	0
557.0658@11.459154					0	0	0	0	0	0	0	0	0	0	0	9470	0	0	0	0	0	0	10453	0	0	0	0	0	0	12585	6292.5	6292.5	6292.5	6292.5	6292.5	17525	6292.5	0	0	0	8553	0	0	7228	0	0	0	0	0
561.9087@11.245632					0	0	0	0	20194	0	0	0	0	0	0	0	0	0	0	18803	0	0	0	0	0	0	17043	0	11606	8884	8884	8884	8884	17768	8884	8884	37841	0	0	0	0	0	14989	0	0	0	0	0	0
607.5501@11.169785					0	0	0	0	0	0	0	0	260260	0	248164	0	0	0	0	67489	0	0	0	0	74425	0	0	0	45975	42611.5	85223	42611.5	42611.5	42611.5	42611.5	100244	196447	0	0	0	0	0	0	0	0	0	0	0	0
643.29@8.3701725					0	0	0	0	0	0	0	0	0	0	0	0	0	0	0	0	0	0	0	0	0	0	0	0	0	6757.5	6757.5	6757.5	15277	6757.5	18023	13515	17838	0	0	0	0	0	0	0	0	0	0	0	0
657.3062@8.787498					24820	0	0	0	0	0	0	0	0	0	0	0	0	0	0	0	0	0	0	0	0	0	0	0	0	9041	9041	9041	23703	9041	18082	24818	9041	0	0	0	0	0	0	0	0	0	0	0	0
684.9604@7.85586					0	0	0	111462	0	0	0	0	70296	0	0	0	0	0	0	0	0	0	0	0	0	0	0	0	0	27866	27866	55732	27866	92092	27866	27866	27866	0	0	25159	0	0	0	21980	8663	8663	60677	17326	31894
690.3575@0.26501438					0	0	0	0	0	40159	0	0	0	0	0	0	0	0	0	0	0	0	0	0	0	0	0	0	0	31722	31722	31722	83683	31722	31722	63444	31722	0	0	0	0	0	0	0	0	0	0	0	130773
696.6328@10.076347					0	0	0	0	0	0	0	0	0	0	0	8051	8051	8051	8051	8051	8051	16102	21282	8051	8051	21486	8051	28775	8051	16801	8400.5	8400.5	8400.5	8400.5	41684	8400.5	8400.5	0	0	0	0	0	0	0	0	0	0	0	0
709.4131@14.23065					6230.5	20122	6230.5	6230.5	12461	6230.5	22409	6230.5	6230.5	15797	6230.5	39369	5390.5	5390.5	10781	5390.5	5390.5	5390.5	18920	5390.5	5390.5	5390.5	5390.5	21689	5390.5	0	0	0	0	0	12438	0	0	6036	12072	23159	6036	6036	18226	5508.5	11017	5508.5	12853	5508.5	5508.5
740.4563@6.6112533					0	0	28079	0	0	0	0	0	0	0	0	0	0	0	0	0	0	0	0	0	0	0	0	0	0	23758	8733.5	8733.5	17467	8733.5	26678	8733.5	25396	0	0	16410	0	0	0	0	26775	0	0	0	0
764.6515@8.905626					0	0	0	0	0	0	0	0	0	0	0	0	0	0	0	0	0	0	0	0	0	0	0	0	0	62461	6421.5	6421.5	6421.5	12843	19906	6421.5	33006	0	0	0	0	0	0	0	0	0	0	0	0
769.6783@9.927321					0	0	0	0	0	66701	0	0	0	0	0	0	0	0	0	0	0	0	0	0	0	0	0	13560	0	5601.5	5601.5	16563	33413	11203	5601.5	5601.5	5601.5	0	0	0	0	0	0	0	0	0	0	0	0
873.6627@7.3422985					0	0	0	0	0	0	0	18732	0	0	0	0	0	0	13417	0	0	0	0	0	0	0	0	0	14543	5542	5542	13894	5542	11084	18268	5542	35105	0	0	0	0	0	0	15115	0	0	0	0	0
880.6566@10.874691					0	0	0	0	0	0	0	0	0	0	0	0	0	0	0	0	0	0	0	0	0	0	0	0	0	19520	28534	18591	4762.5	4762.5	4762.5	9525	4762.5	0	0	0	0	0	0	0	0	0	0	0	0
895.49@12.111722					56080	0	0	0	0	0	0	0	0	0	0	0	122168	172315	0	0	0	0	0	0	0	0	0	47534	0	15761.5	52824	31523	15761.5	63702	15761.5	15761.5	15761.5	0	0	0	0	0	0	0	0	0	0	31506	0
928.7275@8.732688					0	0	31438	0	0	0	0	0	0	149146	0	0	0	62997	0	0	0	0	0	0	0	0	0	0	0	263942	34261.5	34261.5	34261.5	34261.5	34261.5	68657	68523	0	0	0	0	0	0	0	0	0	0	0	0
966.4772@5.089506	966,4739;	89297;	Caffeoylferuloylspermidine;	C52H66N6O12;	0	0	0	0	0	0	0	0	0	19372	17329	14298	0	0	0	0	0	0	0	0	0	0	0	0	0	4948.5	4948.5	20951	4948.5	4948.5	9897	4948.5	4948.5	16694.4	12574	18637	10698	16936	24627	0	0	0	0	0	0
1152.7926@11.548244					61895	16041	16041	16041	16041	16041	16041	35840	32082	16041	16041	46740.5	106372	46740.5	100341	46740.5	46740.5	46740.5	93481	117347	46740.5	46740.5	46740.5	46740.5	46740.5	12898	12898	12898	25796	12898	12898	12898	73367	0	0	0	0	0	0	0	0	0	0	0	0
1450.6862@10.127766					0	0	0	0	0	0	44769	0	0	0	0	57492	7882	7882	7882	7882	7882	7882	54124	7882	15764	34900	7882	7882	7882	0	0	0	0	0	0	0	14167	0	0	0	40253	0	0	38076	0	0	0	0	0
1583.3892@11.376762					0	0	0	0	16093	0	0	0	0	0	0	24646.5	24646.5	24646.5	24646.5	24646.5	57137	24646.5	24646.5	24646.5	54880	24646.5	24646.5	74897	49293	0	80036	0	0	0	0	0	0	0	0	0	0	0	0	0	0	0	79636	0	0
276.2446@10.413788					0	0	0	0	0	0	0	0	0	0	0	16017.5	16017.5	16017.5	16017.5	16017.5	16017.5	16017.5	36556	16017.5	32035	16017.5	16017.5	49786	41839	0	0	0	0	0	0	0	0	0	0	0	0	0	0	313535	142407	79409	66951	104528	228001
385.3539@7.075443					0	0	0	12422	0	0	0	0	0	0	0	15277	15277	15277	45591	30554	44573	44691	44113	51837	43450	15277	15277	15277	15277	0	0	0	0	0	0	0	0	0	0	0	0	0	0	0	25335	0	0	0	0
416.0952@7.141295					0	0	0	0	0	9999	18191	0	0	0	0	5890	5890	5890	5890	5890	11780	5890	5890	5890	5890	61925	17675	5890	36763	4792	4792	16474	4792	4792	4792	4792	9584	0	0	0	0	0	0	0	0	0	0	0	0
438.3317@8.156093					9055.5	100923	9055.5	60406	86331	83660	9055.5	73956	9055.5	9055.5	18111	118545	24126	122910	23268	176514	107906	24032	45026	107906	47891	213400	107906	315508	75743	16176.5	16176.5	32353	16176.5	63840	16176.5	16176.5	97713	17925	17925	17925	17925	43041	35850	0	0	0	0	78389	0
449.2905@5.4755573					51512	116556	0	0	0	0	0	0	0	0	0	70061.5	513757	70061.5	70061.5	70061.5	70061.5	70061.5	140123	70061.5	360011	441863	70061.5	70061.5	70061.5	0	0	0	0	0	0	0	0	0	0	0	0	0	0	0	0	0	0	0	0
518.3945@7.3323255					0	0	0	72450	0	0	0	0	0	0	0	10040	10040	40525	41595	31115	10040	20080	100406	10040	10040	102275	10040	275075	10040	0	0	0	0	0	0	0	0	0	0	0	0	17698	0	0	0	0	0	0	0
520.2785@8.289888	520,2776; 520,2776;	41894; LMST03010008;	26,26,26,27,27,27-hexafluoro-25-hydroxyvitamin D2 / 26,26,26,27,27,27-hexafluoro-25-hydroxyergocalciferol; 26,26,26,27,27,27-hexafluoro-25-hydroxyvitamin D2 ;	C28H38F6O2; C28H38F6O2;	3355.5	3355.5	11810	9610	6711	3355.5	3355.5	3355.5	3355.5	3355.5	3355.5	42824.4	42824.4	42824.4	59102	24191	19829	66049	14600	42824.4	23471	85267	29656	54088	51991	0	0	0	0	0	0	0	0	0	0	0	0	0	0	0	0	0	22190	0	0
588.4107@11.06327					0	0	0	0	0	0	0	0	8584	0	0	17551.5	17551.5	17551.5	35103	17551.5	52188	57778	91355	17551.5	45889	17551.5	17551.5	88946	17551.5	0	0	0	0	0	0	0	0	0	0	0	0	0	0	0	0	0	0	0	39243
628.1734@7.6410856					0	0	0	0	0	0	0	0	0	0	0	23904.5	23904.5	106284	63474	23904.5	23904.5	47809	82221	23904.5	23904.5	23904.5	50069	23904.5	23904.5	0	0	0	0	0	0	0	33865	0	0	0	0	0	0	17968	8984	24189	8984	8984	8984
668.161@7.430449					0	0	0	10840	0	0	0	0	0	0	0	5752.5	5752.5	11505	5752.5	5752.5	5752.5	5752.5	11849	5752.5	35114	45724	5752.5	5752.5	31063	0	0	0	0	0	0	0	18114	13942	0	0	0	0	0	0	13155	0	0	0	0
711.5436@9.794302					0	0	0	0	446520	0	0	0	0	0	0	25650	25650	1275610	25650	25650	1391406	25650	25650	476137	25650	1649605	51300	25650	421070	0	0	0	0	0	0	0	0	0	0	0	0	0	0	0	0	0	0	0	0
747.8365@7.1252365					5305	5305	5305	10610	23392	5305	5305	5305	14587	5305	5305	0	0	0	0	0	0	0	0	11423	0	0	0	0	0	5759	20685	5759	5759	5759	5759	5759	11518	19164	9582	9582	21951	9582	9582	6399	6399	12798	35770	18440	6399
830.5857@11.278697					0	0	0	0	0	0	110453	0	0	299997	0	223176	111588	111588	111588	111588	270209	111588	111588	111588	111588	111588	111588	278129	251900	0	0	0	0	0	183213	0	0	0	0	0	0	0	0	0	0	0	110514	0	0
897.1579@10.370626					0	0	0	0	0	14328	9274	0	0	0	0	4041.5	4041.5	15338	4041.5	4041.5	26035	4041.5	13714	32648	8083	4041.5	4041.5	4041.5	4041.5	0	0	0	0	0	0	0	0	0	0	0	0	0	0	0	0	0	0	27583	0
909.4408@11.252443					0	0	0	0	0	0	0	0	0	0	0	22474.5	22474.5	100156	140664	22474.5	45462	22474.5	22474.5	22474.5	22474.5	44949	22474.5	22474.5	22474.5	0	0	0	0	0	0	0	0	0	0	0	0	0	0	0	0	71255	0	0	0
1348.9146@6.9168243					20445	13790	6694	6694	13388	18529	6694	6694	6694	6694	6694	0	0	46180	0	0	0	0	0	0	0	0	0	0	0	0	0	0	0	0	0	28622	0	10486	10486	10486	20972	10486	25475	47572	20041	20041	20041	20041	20041
247.0522@9.88112					13809	33184	47560	13809	13809	13809	13809	13809	13809	27618	13809	0	0	0	0	0	0	0	0	0	0	0	0	40407	32962	0	0	0	0	0	0	42256	0	27542	13771	45912	13771	13771	45530	28447	11220	11220	11220	11220	22440
392.2905@8.5869					296542	296542	296542	296542	593085	296542	822535	296542	690702	296542	296542	17558	17558	17558	17558	113360	35116	142881	17558	52276	17558	17558	17558	745945	737713	20436.5	20436.5	20436.5	40873	20436.5	20436.5	20436.5	134101	493744	246872	246872	671565	246872	246872	718236	359118	359118	859535	359118	359118
462.3701@8.60906	462,3709; 462,3709; 462,3709; 462,3709;	42553; 89932; 94268; LMST03020627;	2α-(3-Hydroxypropyl)-1α,25-dihydroxy-19-norvitamin D3; 6-Deoxohomodolichosterone; (3beta,22R,23R,24S)-3,22,23-Trihydroxystigmastan-6-one; 2alpha-(3-Hydroxypropyl)-1alpha,25-dihydroxy-19-norvitamin D3;	C29H50O4; C29H50O4; C29H50O4; C29H50O4;	135036	118865	367495	801355	191952	108274	344365	288965	252824	319349	231899	242654	68200	433813	545883	443822	535203	400763	510002	476878	627809	718858	512923	985388	678731	401496	259801	363945	222727	333850	372795	424293	292924	0	42837	0	0	0	0	1144774	969776	1109186	994466	1004297	905662
653.4446@5.9489493					0	0	0	42121	0	0	0	0	0	0	0	110156	42846	13959.5	13959.5	13959.5	27919	44280	13959.5	13959.5	13959.5	13959.5	13959.5	13959.5	70486	55436	19926	39852	53282	49050	69768	19926	19926	182944	176621	165483	243224	235931	254791	249905	217671	96121	192242	210968	96121
907.7418@10.339954					0	0	33203	0	0	25594	0	0	0	0	0	7657	7657	7657	7657	7657	7657	24127	7657	15314	7657	26746	44576	7657	7657	6627	6627	14006	13254	17696	6627	6627	6627	0	0	0	0	0	0	11835.5	28331	53923	11835.5	11835.5	23671
1031.4358@9.363465					5039	5039	21234	5039	34488	12471	5039	5039	5039	10078	16876	13681	0	0	0	0	0	0	0	0	0	10734	0	0	0	5638.5	5638.5	5638.5	23520	11277	5638.5	5638.5	5638.5	0	0	0	0	0	7947	0	0	0	0	16606	0
1159.1771@9.181339					6479	15266	6479	20898	18072	6479	6479	6479	12958	6479	6479	13899	0	0	0	0	0	27658	9152	0	0	0	0	0	0	0	0	0	0	0	9874	0	0	0	0	13580	0	0	0	0	0	0	0	0	29362
1423.3439@9.253945					20023	16101	8050.5	8050.5	8050.5	8050.5	8050.5	8050.5	16554	8050.5	8050.5	0	0	0	0	0	0	0	0	0	0	0	0	0	0	0	0	0	0	0	0	0	0	0	0	0	0	15603	0	0	0	0	0	0	0
147.0479@0.35057					4012.5	4012.5	4012.5	174549	4012.5	4012.5	18779	8025	4012.5	4012.5	4012.5	0	0	0	0	0	0	0	0	0	0	0	0	0	0	52001.5	52001.5	52001.5	52001.5	52001.5	52001.5	104003	272474	66480	75195	83121	78726.6	81577	87260	0	0	0	0	884776	0
1532.5652@11.416658					24258	10549	2225.5	39421	2225.5	4451	19644	2225.5	2225.5	2225.5	2225.5	0	0	0	0	0	5433	0	0	12942	0	0	0	0	0	0	0	0	0	0	0	0	0	0	0	0	0	0	0	0	13099	0	0	0	0
1939.4272@11.149118					5484.5	5484.5	5484.5	15236	5484.5	5484.5	5484.5	10969	5484.5	44381	32616	0	0	0	0	0	0	0	0	0	0	20648	0	25087	0	18200.5	36401	18200.5	18200.5	18200.5	18200.5	18200.5	153161	0	0	0	0	0	0	0	0	0	0	30368	0
370.221@7.791067					0	0	0	0	0	0	0	0	0	0	0	13052	13052	98439	26104	13052	13052	13052	67944	36187	13052	13052	13052	13052	13052	12694	67266	12694	12694	51436	12694	25388	12694	46115	90420	23057.5	23057.5	23057.5	23057.5	40935	20467.5	20467.5	20467.5	20467.5	135598
392.2937@11.083026	392,2927; 392,2927; 392,2927; 392,2927; 392,2927; 392,2927; 392,2927; 392,2927; 392,2927; 392,2927; 392,2927; 392,2927; 392,2927; 392,2927; 392,2927; 392,2927; 392,2926; 392,2926; 392,2926; 392,2926; 392,2926; 392,2926; 392,2926; 392,2926; 392,2926; 392,2926; 392,2926; 392,2926; 392,2926; 392,2926; 392,2926; 392,2926; 392,2926; 392,2926; 392,2926; 392,2926; 392,2926; 392,2926; 392,2926; 392,2926;…	C07880; 2982; LMST04010035; LMST04010039; 45670; C02528; 207; C17661; C17660; C17662; C04483; C15517; C15515; C17646; C17664; C17687; 42634; 42635; 42636; 42637; 42638; 42639; 42640; 42641; 42642; 42643; 42644; 42645; 42646; 42647; 42648; 42649; 42652; 42653; 42654; 42655; 42656; 42658; 42659; 42660; 42661; 42662; 42838; 42871; 42888; 42889; 42931; 42932; 42945; 42962; 42987; 43002; 5701; 5775; 8…	Ursodiol; Ursodeoxycholic acid; 3beta,7beta-Dihydroxy-5beta-cholan-24-oic Acid; 3beta,7beta-Dihydroxy-5alpha-cholan-24-oic Acid; 3-keto Petromyzonol; Chenodeoxycholate; Chenodeoxycholic Acid; Isodeoxycholate; Isochenodeoxycholate; Isoursodeoxycholate; Deoxycholic acid; Hyodeoxycholate; Murideoxycholic acid; 12-Epideoxycholic acid; Allochenodeoxycholate; Allodeoxycholate; 1α,3α-Dihydroxy-5β-cholan…	C24H40O4; C24H40O4; C24H40O4; C24H40O4; C24H40O4; C24H40O4; C24H40O4; C24H40O4; C24H40O4; C24H40O4; C24H40O4; C24H40O4; C24H40O4; C24H40O4; C24H40O4; C24H40O4; C24H40O4; C24H40O4; C24H40O4; C24H40O4; C24H40O4; C24H40O4; C24H40O4; C24H40O4; C24H40O4; C24H40O4; C24H40O4; C24H40O4; C24H40O4; C24H40O4; C24H40O4; C24H40O4; C24H40O4; C24H40O4; C24H40O4; C24H40O4; C24H40O4; C24H40O4; C24H40O4; C24H40O4;…	0	28069	0	0	0	0	0	0	0	0	0	13787	27574	43059	13787	13787	43780	13787	13787	13787	13787	13787	13787	13787	41856	16195	16195	16195	16195	45105	16195	32390	51360	23538	58229	41596	35074.8	35074.8	16936	12612.5	25225	12612.5	12612.5	12612.5	124425
402.2732@7.36447					197028	158379	184878	197545	197545	155291	325001	183577	182520	197545	193687	54512.5	54512.5	54512.5	54512.5	54512.5	116347	54512.5	109025	122474	126964	127521	54512.5	54512.5	115732	0	0	0	0	0	0	0	0	0	0	0	0	0	0	2471131	1964466	2590811	2436025	2116990	1651461
414.295@8.862163					37092	15864.5	15864.5	15864.5	15864.5	15864.5	15864.5	15864.5	31729	34332	43771	0	0	0	0	0	0	0	0	0	0	0	0	0	38468	0	0	0	0	0	0	0	0	0	0	0	0	0	0	0	0	0	0	0	49585
433.4275@10.343583					12900.5	12900.5	12900.5	73613	12900.5	12900.5	12900.5	12900.5	12900.5	25801	37834	0	0	0	0	0	0	0	0	0	0	0	0	0	0	0	0	16009	0	0	0	0	0	41340	63177.4	75126	66701	37259	95461	0	0	0	0	0	0
448.3316@7.70133					57107	114214	57107	366113	57107	167216	218844	57107	166733	57107	57107	17938	17938	135826	17938	35876	17938	127500	147020	17938	17938	17938	17938	294456	192002	100179	24719.5	24719.5	49439	24719.5	24719.5	24719.5	105101	0	0	0	0	0	0	494677	435659	465513	436214	457399	430411
449.2904@5.754315					45896	45896	106643	45896	45896	45896	45896	45896	91792	98421	145985	91307.5	91307.5	91307.5	91307.5	91307.5	91307.5	230574	205502	299052	182615	274011	91307.5	383528	91307.5	59153	29576.5	29576.5	29576.5	29576.5	29576.5	113305	29576.5	0	0	0	0	0	0	0	0	0	0	0	0
620.3011@8.123681					22141	36773	11070.5	11070.5	11070.5	44307	11070.5	11070.5	37038	11070.5	53185	0	0	0	0	0	0	0	0	0	0	0	0	0	0	0	0	0	0	0	0	0	0	0	0	0	0	0	0	183685	181222	210618	192218	179428	142103
720.5823@8.4647455					22770.5	22770.5	22770.5	22770.5	79199	22770.5	45541	103081	22770.5	22770.5	22770.5	0	28106	0	0	0	0	31395	0	0	0	0	0	0	0	0	0	0	0	0	0	0	81381	109768	100880	185284	109494	126356	126356	0	0	0	0	0	0
902.2557@11.419966					3425.5	6851	3425.5	15777	3425.5	3425.5	9374	3425.5	15902	3425.5	20333	0	0	0	0	0	0	0	0	10879	0	0	10646	0	0	0	0	0	0	0	0	0	0	0	0	0	0	0	0	0	0	0	0	9051	0
986.2433@8.172286					4277.5	8555	32637	4277.5	4277.5	9296	22322	4277.5	4277.5	4277.5	4277.5	0	0	0	0	0	0	0	0	0	0	0	0	0	0	0	0	0	23774	0	0	0	0	0	0	0	0	0	0	0	0	0	0	0	0
1210.8322@11.628337					17862	82047	17862	17862	17862	17862	17862	17862	35724	52062	17862	24033	0	0	0	0	0	0	0	0	0	0	0	27481	0	12528.5	12528.5	25057	12528.5	12528.5	58042	12528.5	12528.5	0	0	0	0	0	0	0	0	0	0	0	0
136.0905@6.3649993					72155	176896	78085	26334	26334	26334	26334	52668	26334	276125	104923	0	0	0	0	380623	0	0	0	76546	0	0	0	0	0	59777	29888.5	29888.5	29888.5	220101	29888.5	29888.5	305441	0	51804	0	0	0	0	0	0	0	0	0	0
829.3454@11.695484					7015.5	7015.5	7015.5	14031	7015.5	18428	7015.5	7015.5	16024	7015.5	30790	0	0	0	0	0	0	0	18009	20168	0	0	0	0	9654	5852	2926	2926	2926	2926	2926	2926	26273	0	0	0	0	0	0	0	0	0	0	0	11590
874.3122@11.632194					8056	7507	22490	3753.5	3753.5	3753.5	3753.5	12408	3753.5	3753.5	15114	2822	2822	2822	2822	2822	13196	2822	7587	21237	2822	14880	5644	2822	2822	5129.5	21026	5129.5	5129.5	5129.5	13721	10259	5129.5	15937	0	0	0	0	0	3725	8508	7450	3725	3725	3725
1084.9648@10.353776					0	0	0	0	0	24815	0	0	0	0	0	0	0	0	0	0	19821	0	0	0	0	0	0	0	0	7430.5	7430.5	24263	7430.5	14861	7430.5	7430.5	34459	62557.5	62557.5	125115	138314	62557.5	62557.5	19039.5	222809	38079	19039.5	19039.5	19039.5
1118.7666@8.095574					16471	8235.5	18928	8235.5	32883	8235.5	8235.5	27073	8235.5	8235.5	18652	8768	8768	8768	24423	8768	8768	17536	8768	21492	8768	22044	44594	28023	8768	9408	9408	26255	9408	9408	18816	9408	9408	0	0	0	0	0	0	21661	0	0	0	0	0
1188.527@11.468439					33490	3328	3328	11428	13766	3328	3328	18862	3328	6656	3328	59341	4692.5	4692.5	9385	4692.5	4692.5	23448	16222	4692.5	4692.5	18578	4692.5	4692.5	4692.5	0	0	0	0	0	6816	0	0	6765	6765	6765	15496	6765	13530	24085	0	0	0	0	0
1850.523@11.542586					9432	9432	32666	9432	18864	9432	24565	9432	9432	41440	38342	39631	21697	55812	33057	10848.5	10848.5	53292	10848.5	10848.5	10848.5	10848.5	10848.5	10848.5	10848.5	0	0	0	0	0	0	0	38368	0	0	15105	0	0	0	0	0	0	0	0	0
211.2315@11.859626					6222	12444	6222	19721	6222	6222	6222	22819	6222	6222	6222	10026	21291	25491	10026	10026	20052	10026	10026	10026	10026	27849	28307	26194	22721	21554	25476	25057	22286.3	21568	20061	20002	22286.3	0	0	0	0	0	0	0	0	0	32395	0	0
245.236@3.49561					0	0	0	0	0	0	0	0	0	0	0	0	0	0	0	0	0	0	25558	0	0	51375	37673	0	0	72438	31287	12412	6206	6206	6206	6206	6206	6929	13858	6929	6929	6929	28406	18650	5621	5621	5621	24614	11242
275.8716@7.8954754					0	0	45696	0	0	0	0	0	0	0	0	0	0	0	0	0	0	35495	0	0	0	0	0	0	0	18380	18380	71507	18380	36760	18380	18380	18380	32084	28648	14324	14324	14324	14324	42350	16673.5	33347	16673.5	16673.5	16673.5
355.0642@11.650729					37974	0	0	0	0	0	24903	0	0	0	0	32040	0	0	0	0	0	0	26360	0	0	0	0	0	16938	10629	10629	10629	10629	21258	10629	10629	34357	31724	15862	15862	15862	15862	34427	55005	13174.5	26349	13174.5	13174.5	13174.5
436.213@7.0766063					90599	82609	125469	92325	92325	89273	123508	92325	78204	68192	80746	5529	5529	41327	55443	5529	56699	82993	32713	5529	11058	5529	89007	101018	41890	0	0	0	0	0	0	0	0	0	0	0	0	0	19711	1076477	1017666	982930	1106668	805707	771279
458.0425@6.3603363					10895	2720	2720	2720	5440	2720	16344	7633	2720	2720	2720	3759.5	16206	3759.5	3759.5	3759.5	16231	3759.5	7519	3759.5	3759.5	20456	3759.5	3759.5	3759.5	9769.5	9769.5	19539	9769.5	9769.5	9769.5	27193	9769.5	0	0	20193	0	0	0	0	0	0	0	0	0
475.4744@11.315495					0	0	0	75771	0	0	0	6889	0	0	0	37048	0	0	0	0	0	0	0	0	0	0	0	0	0	22248	44496	22248	22248	22248	22248	22248	114902	104188	202461	99574	50161	89648	79094	43279	13621	13621	13621	13621	27242
517.3168@5.618527	517,3168; 517,3168; 517,3168; 517,3168; 517,3168; 517,3168;	40303; 40304; 40305; 61697; 61698; 76570;	PC(18:3(6Z,9Z,12Z)/0:0)[U]; PC(18:3(9Z,12Z,15Z)/0:0); PC(18:3(9Z,12Z,15Z)/0:0)[U]; LysoPC(18:3(6Z,9Z,12Z)); LysoPC(18:3(9Z,12Z,15Z)); PC(18:3(6Z,9Z,12Z)/0:0);	C26H48NO7P; C26H48NO7P; C26H48NO7P; C26H48NO7P; C26H48NO7P; C26H48NO7P;	21821	21821	43642	173122	21821	21821	21821	21821	21821	21821	64855	20212	10106	52051	10106	10106	10106	10106	10106	10106	32230	10106	10106	10106	42514	0	0	0	0	0	0	0	29251	0	0	0	0	0	0	361352	295082	60516	101977	296515	30258
632.4989@11.147393					15908	15908	40579	15908	36755	43250	15908	15908	15908	57985	31816	50006	10550	10550	10550	43786	36710	101971	21100	10550	182850	10550	47826	90150	22419	61210	55209	60384	21497	87515.3	145393	52624	216290	50682	457387	708110	693888	454018	424633	0	0	0	0	251703	0
269.2726@6.922847	269,2719;	C17515;	Capsi-amide;	C17H35NO;	21800000	1.35856e+07	18300000	15100000	13600000	15800000	16400000	13600000	77350	21000000	78773	13500000	43682.5	16300000	15900000	43700	43700	43700	43700	43700	21100000	23200000	43700	18700000	87365	16600000	6556154	6556154	13100000	6556154	21000000	18900000	19900000	72292.5	72292.5	72292.5	14600000	144585	72292.5	16500000	41719.5	83439	41719.5	16500000	12600000
435.4435@10.4970665					19548	94330.7	38486	423337	72442	34819	94330.7	36978	56185	44811	122370	19091	19091	19091	19091	57007	19091	19091	46044	19091	83564	63394	19091	38182	61390	42576	52137	21193	21193	65406	21193	42386	682426	225800	694838	540956	443294	443294	311583	0	0	0	0	0	0
467.3009@6.0088406	467,3012; 467,3012; 467,3012; 467,3012; 467,3012; 467,3012; 467,3012;	40038; 40039; 40278; 40279; 40339; 61689; 77696;	PC(O-12:0/2:0); PC(O-12:0/2:0)[U]; PC(14:0/0:0); PC(14:0/0:0)[U]; PC(0:0/14:0); LysoPC(14:0); PE(17:0/0:0);	C22H46NO7P; C22H46NO7P; C22H46NO7P; C22H46NO7P; C22H46NO7P; C22H46NO7P; C22H46NO7P;	66740	66740	66740	66740	177139	304406	66740	66740	277615	133480	66740	52029	340731	862802	52029	104058	320459	247438	350062	386851	52029	335773	52029	307611	52029	138276	248588	53694.5	53694.5	303905	107389	53694.5	308693	0	0	0	0	0	0	0	0	0	0	136346	0
538.0677@7.8872385					16868.5	108542	16868.5	33737	16868.5	16868.5	16868.5	16868.5	16868.5	156537	111529	48530	74158	21239	6137.5	6137.5	6137.5	6137.5	6137.5	6137.5	19814	6137.5	30374	34013	12275	11875.5	11875.5	11875.5	38548	23751	96252	116239	11875.5	89272	0	0	0	0	0	0	0	79917	0	0	0
548.5637@11.65739					20196	40392	20196	426383	67663	20196	20196	20196	20196	20196	249410	170413	13695.5	58139	135402	142653	34812	13695.5	50289	55937	13695.5	13695.5	27391	13695.5	51265	73378	92792	28387	28387	56774	28387	28387	536143	376007	1147032	1019406	286516	723403	377869	32874	60214	16437	16437	16437	16437
550.3272@11.498846					22857	27208	11428.5	11428.5	11428.5	11428.5	11428.5	11428.5	32097	11428.5	31013	10083.5	10083.5	22056	10083.5	10083.5	20167	10083.5	10083.5	30383	10083.5	27924	10083.5	10083.5	10083.5	8790	32035	8790	8790	8790	17580	8790	8790	0	0	0	0	0	0	0	0	0	0	0	0
553.192@6.1831613					11173	11173	11173	22346	27425	11173	11173	23253	11173	11173	11173	3895	10363	25945	3895	3895	3895	29277	7790	8694	3895	18382	38384	3895	36566	10322	4903.5	4903.5	4903.5	4903.5	9807	4903.5	27411	0	0	0	0	0	0	0	0	0	0	0	0
617.2067@5.578977					7246.5	7246.5	15300	7246.5	7246.5	14493	17327	7246.5	7246.5	7246.5	7246.5	3675.5	23289	28689	3675.5	7351	21037	15895	3675.5	3675.5	3675.5	3675.5	3675.5	3675.5	36844	3578	13640	3578	13708	7156	3578	9006	3578	0	0	0	0	0	0	0	7022	0	0	0	0
102.0089@12.866359					0	0	0	0	0	7404	0	0	0	17374	0	0	0	0	0	0	0	0	0	0	0	0	0	27805	0	0	0	0	0	0	15270	0	0	0	0	0	0	0	0	0	0	0	0	0	0
1044.5602@11.481894					0	0	0	0	0	0	0	0	0	0	0	0	0	0	0	0	0	0	0	0	0	0	0	0	16086	11900	0	0	0	0	0	0	0	0	0	0	10209	0	0	0	0	0	0	0	0
1179.1823@7.8872914					0	0	0	0	0	0	0	0	0	0	0	0	0	0	0	8503	0	0	0	37314	0	0	0	0	0	0	0	0	0	0	0	20562	0	0	0	0	0	0	0	12619	6309.5	6309.5	6309.5	6309.5	15977
1368.643@10.790374					0	0	20065	0	0	8505	0	0	0	0	0	0	0	0	0	0	0	0	0	0	0	0	9963	0	0	0	0	0	0	0	0	0	8044	6029	3014.5	16933	3014.5	3014.5	3014.5	0	0	0	0	0	0
145.0498@12.138249					248838	223626	195276	156389	213527	263573	201787	220052	212565	263643	219928	255874	241945	227248	291283	337358	160130	253570	200935	202261	241945	247618	191168	293955	241945	237090	224874	261594	213419	248160	237090	238764	235728	252307	229371	222368	145784	279716	225909	237703	276764	212301	178193	227733	193180
160.0888@14.225538					38582	0	0	0	0	0	36406	0	0	0	0	0	0	0	0	0	0	0	0	0	0	0	0	0	0	0	0	0	0	31365	0	0	0	0	0	0	0	0	0	0	0	0	0	0	0
1747.2792@11.108349					0	0	0	0	0	27082	0	0	0	0	0	0	0	0	0	0	0	0	0	0	0	0	0	0	13276	0	0	0	0	0	0	0	0	0	0	0	31791	0	0	0	12703	0	0	0	0
1784.9381@8.93518					0	0	0	0	0	0	0	0	0	0	0	0	0	0	0	0	0	0	0	0	0	0	0	0	0	16438	0	0	0	0	0	0	0	0	0	0	0	0	0	0	0	0	0	0	0
1818.4966@9.484861					0	0	0	0	0	0	18739	0	0	0	0	0	0	0	0	0	0	0	0	0	0	0	0	0	0	0	0	23983	0	0	0	0	0	0	0	0	0	0	0	0	0	0	0	0	0
205.9312@13.903444					5198.5	5198.5	10397	5198.5	12625	5198.5	5198.5	21004	5198.5	5198.5	17871	8212.5	8212.5	46982	8212.5	8212.5	8212.5	19213	33592	16425	8212.5	8212.5	8212.5	8212.5	8212.5	12347	6173.5	6173.5	28874	19533	6173.5	6173.5	6173.5	12008	24016	12008	12008	30982	12008	16499	29186	8249.5	8249.5	8249.5	8249.5
213.9188@11.933914					34880	31803	12836	12836	12836	30165	42429	12836	38420	25672	27737	32611.2	37824	32611.2	23728	32611.2	37330	36687	22841	30011	33740	41395	34394	32611.2	28162	15116	15116	15116	30232	15116	35911	33803	42380	40138	34906	34906	46909	30667	21910	37682	10877.5	46740	10877.5	21755	27249
228.0649@14.227585					0	0	0	0	0	0	0	0	0	0	0	0	0	0	0	0	0	0	0	0	16615	0	0	0	0	0	0	0	0	0	0	0	0	0	0	0	0	0	0	13694	0	0	0	0	0
301.2385@6.3962455					7478021	4009088	7169100	3708696	6539503	4583217	2650592	5813884	6182668	6411860	6245645	4146792	5034397	5398533	4039166	5825609	5398533	4374817	4900159	4811968	6142495	7243430	6058123	5563006	6642434	5258877	4905520	5428710	4832136	5178512	6467350	6166301	7148901	3229672	5683883	4623975	4434407	4755432	5370373	575096	575096	1722071	1939139	1798874	1150192
333.7809@12.3187475					0	0	0	0	0	0	0	0	0	0	0	0	0	0	0	0	0	0	0	0	132380	0	0	0	0	0	0	0	0	379507	0	0	0	0	0	0	0	0	0	20040	20040	350896	377871	40080	229648
336.1615@0.23859882					0	0	0	0	0	0	0	0	0	0	0	0	0	0	0	0	0	0	0	0	0	0	0	14442	0	0	0	0	0	0	0	0	0	179390	584622	356729	95557	204418	284143	0	0	0	0	0	0
338.28@6.660952					0	0	0	0	0	0	0	0	0	0	0	0	0	0	0	0	0	0	0	0	0	0	0	0	1021309	0	0	0	372484	0	0	0	0	0	31171	0	0	0	0	386594	773188	1359639	386594	1064579	386594
352.1652@4.4656653	352,1634; 352,1634; 352,1634; 352,1634;	65231; 65239; 65251; 65259;	Leu-Leu-OH; Ile-Leu-OH; Leu-Ile-OH; Ile-lle-OH;	C17H24N2O6; C17H24N2O6; C17H24N2O6; C17H24N2O6;	61786	65793	65352	77974	50940	62294	55820	50446	62688	70042	53548	54993	61170	57185	66629	57295	63251	63639	58031	59744	59009	65927	70459	60708	58047	56469	55227	49133	56830	51415	52805	56080	61329	50523	53095	48258	57390	55546	66889	94154	85400	112192	113838	107110	79711
356.2713@9.174577	356,2715; 356,2715; 356,2715; 356,2715; 356,2715; 356,2715; 356,2715; 356,2715; 356,2715; 356,2715; 356,2715; 356,2715; 356,2715; 356,2715;	62947; C16185; 34853; 42905; 42907; 42964; 6430; 57900; 57907; 73873; 74358; 84635; 84637; 84694;	Docosahexaenoic Acid ethyl ester; (4Z,7Z,10Z,13Z,16Z,19Z)-Docosahexaenoic acid ethyl ester; 4,8,12,15,19,21-tetracosahexaenoic acid; 5β-Chola-8(14),11-dien-24-oic Acid; 5β-Chola-7,9(11)-dien-24-oic Acid; 5β-Chola-3,11-dien-24-oic Acid; tetracosahexaenoic acid; (1S)-1-hydroxy-23,24-didehydro-25,26,27-trinorcalciol; chola-4,6-dien-24-oic acid; C24:6n-3,5,9,12,16,20; THA; 5beta-Chola-8(14),11-dien-2…	C24H36O2; C24H36O2; C24H36O2; C24H36O2; C24H36O2; C24H36O2; C24H36O2; C24H36O2; C24H36O2; C24H36O2; C24H36O2; C24H36O2; C24H36O2; C24H36O2;	0	0	0	0	0	0	0	0	0	0	0	0	0	0	0	0	0	0	0	0	0	0	0	0	0	0	0	0	0	0	0	0	0	29405	29405	58810	29405	29405	82975	0	0	0	0	0	0
359.3014@14.22467					0	0	0	0	0	0	0	10970	0	0	0	0	0	0	0	0	0	7972	0	0	0	0	11217	0	0	4769	4769	14251	9538	4769	4769	4769	4769	0	14249	0	0	0	0	0	0	0	29281	0	0
368.3198@9.992662					0	0	0	0	0	0	0	0	0	0	0	0	0	0	0	0	0	0	0	0	0	0	0	0	0	0	0	0	0	0	0	0	0	0	0	0	0	0	0	0	0	0	0	0	0
370.3592@8.109495					0	0	0	0	0	0	0	0	0	0	0	0	0	0	0	0	0	0	0	0	0	0	0	0	0	0	0	0	0	0	0	0	0	0	0	0	0	0	0	0	0	0	0	0	14239
372.303@7.060957					0	0	0	0	0	0	65542	0	129043	0	0	0	0	0	0	0	0	0	0	0	0	108456	0	0	0	12854.5	12854.5	25709	116600	12854.5	12854.5	12854.5	12854.5	0	0	0	0	0	0	0	34548	0	0	0	0
378.2759@6.676926	378,277; 378,277; 378,277; 378,277; 378,277; 378,277; 378,277; 378,277; 378,277; 378,277; 378,277; 378,277; 378,277;	62360; C13856; 43423; 36130; C13857; 43153; 62332; 62361; 84907; 84917; 90580; 91500; 91642;	1-AG; 2-Arachidonoylglycerol; MG(0:0/20:4(5Z,8Z,11Z,14Z)/0:0); 9-deoxy-9-methylene-16,16-dimethyl -PGE2; 1-Arachidonoylglycerol; 3α,7α,12α-Trihydroxy-24-nor-5β-cholan-23-al; MG(0:0/20:4(8Z,11Z,14Z,17Z)/0:0); MG(20:4(8Z,11Z,14Z,17Z)/0:0/0:0); 3alpha,7alpha,12alpha-Trihydroxy-24-nor-5beta-cholan-23-al; Norchenodeoxycholic acid; 1-Acetoxy-2-hydroxy-5,12,15-heneicosatrien-4-one; [12]-Gingerol; Persen…	C23H38O4; C23H38O4; C23H38O4; C23H38O4; C23H38O4; C23H38O4; C23H38O4; C23H38O4; C23H38O4; C23H38O4; C23H38O4; C23H38O4; C23H38O4;	0	0	0	0	0	0	0	0	0	0	0	0	0	0	0	0	0	0	0	24985	0	0	0	0	0	0	0	0	0	0	0	0	0	44806.5	44806.5	44806.5	89613	112767	44806.5	233446	12300000	14900000	212899	147293	906364
380.3257@9.847741					0	0	0	0	0	0	0	0	0	0	0	0	0	0	0	0	0	0	0	0	0	0	0	0	0	0	0	0	0	0	0	0	0	0	0	0	0	0	0	0	0	0	0	0	0
445.1145@7.4817224					20238	10119	42419	10119	10119	10119	10119	10119	21136	10119	10119	18007	0	26897	0	0	0	0	0	0	25508	0	0	0	0	8630.5	41427	8630.5	8630.5	8630.5	8630.5	17261	8630.5	6461	12922	25781	6461	6461	6461	5993.5	5993.5	12202	5993.5	5993.5	11987
454.3772@10.887307					0	0	0	77853	0	0	0	0	0	0	0	0	0	0	0	0	0	0	0	0	0	0	0	0	89405	0	0	0	0	0	0	28178	0	0	0	0	0	0	0	71955	113397	93087	59919	61645	29959.5
493.8319@11.293215					0	0	0	0	0	0	0	0	0	0	0	11806.5	11806.5	11806.5	11806.5	11806.5	11806.5	11806.5	24823	11806.5	55055	11806.5	23613	11806.5	36540	0	0	0	0	0	0	0	0	0	0	0	0	0	0	0	0	0	0	0	0
502.3719@7.193556					0	0	0	114058	0	0	0	0	0	0	0	0	0	0	0	38648	0	0	0	0	0	0	0	0	0	27303	0	0	0	0	0	0	0	0	0	0	0	0	0	0	0	0	0	0	0
504.2013@0.2581704					0	0	0	0	0	0	0	0	0	0	0	0	0	0	0	0	0	0	0	0	0	0	0	0	0	0	0	0	0	0	0	0	0	0	0	0	0	0	0	0	0	0	0	0	0
510.5851@14.667714					0	0	0	0	0	0	0	11583	26346	0	0	0	0	0	0	0	0	0	0	0	0	0	0	0	0	0	0	0	0	0	0	30014	0	0	0	0	0	0	0	0	0	0	0	0	0
539.5269@9.279707	539,5277;	41565;	Cer(d18:0/16:0);	C34H69NO3;	0	0	0	0	0	0	0	0	0	0	0	0	0	0	0	0	0	0	0	0	0	0	0	0	0	0	0	0	0	0	0	0	0	104070	180221	267999	64132	70783	137441	0	0	0	0	0	0
564.2994@10.490418					0	0	0	0	0	0	0	0	0	0	0	0	0	0	0	0	0	0	0	0	0	0	0	0	0	16868	0	0	0	0	0	0	0	0	0	0	0	0	0	0	0	0	0	0	0
596.5379@11.286844	596,538; 596,538; 596,538; 596,538; 596,538; 596,538; 596,538; 596,538; 596,538;	4257; 4269; 4274; 58655; 58895; LMGL02010347; LMGL02010370; LMGL02010388; LMGL02010435;	DG(18:0/16:0/0:0); DG(17:0/17:0/0:0); DG(16:0/18:0/0:0)[iso2]; DG(14:0/20:0/0:0); DG(20:0/14:0/0:0); DG(12:0/22:0/0:0)[iso2]; DG(13:0/21:0/0:0)[iso2]; DG(14:0/20:0/0:0)[iso2]; DG(15:0/19:0/0:0)[iso2];	C37H72O5; C37H72O5; C37H72O5; C37H72O5; C37H72O5; C37H72O5; C37H72O5; C37H72O5; C37H72O5;	0	0	0	0	0	0	0	0	0	0	0	83390	0	0	0	0	0	0	0	0	0	0	0	0	0	0	0	0	0	0	0	0	0	373228	69590	416260	483275	347164	393466	5380042	4262655	4708520	4377696	5062514	3969238
606.9984@6.393024					0	0	0	35341	0	0	0	0	0	0	0	0	0	0	0	0	10590	0	0	0	0	0	0	26477	0	0	0	0	0	0	0	0	0	0	0	0	0	0	0	0	0	0	0	0	0
610.7271@12.208078					0	0	0	0	0	0	0	0	0	0	0	0	0	0	18244	0	0	0	0	0	0	23171	0	0	0	0	0	13083	0	0	0	0	0	0	0	0	0	0	0	42122	0	0	0	0	0
611.5841@10.28838	611,5853; 611,5853; 611,5853; 611,5853;	LMSP02020031; LMSP02020036; LMSP02030007; LMSP02030010;	Cer(d18:0/20:0(2OH)); Cer(d20:0/18:0(2OH)); Cer(t18:0/20:0); Cer(t20:0/18:0);	C38H77NO4; C38H77NO4; C38H77NO4; C38H77NO4;	0	0	0	41728	0	0	0	0	0	0	0	0	0	0	14630	0	0	0	0	0	0	0	0	0	0	0	0	0	0	0	0	0	222823	0	36237	0	0	0	0	0	0	0	0	0	0
620.4764@9.756021					0	0	0	0	0	0	0	0	0	0	0	58229	155522	180312	167689	158202	150923	89698	188912	173600	100945	289072	155522	197666	111010	0	0	0	0	0	0	0	0	0	0	0	45693	0	0	132333	111108	132212	72818	136505	87758
631.4833@9.308878					0	0	0	0	0	0	0	0	0	0	0	0	0	0	0	0	0	0	0	0	0	0	0	0	0	0	0	0	0	0	0	0	0	0	0	0	0	0	0	0	0	0	0	0	0
635.3364@2.825331					0	0	0	0	4690	0	0	0	0	0	0	5813	6056	7988	0	0	0	0	0	0	0	0	0	0	0	3612	3612	3612	7224	3612	3612	3612	7354	0	0	0	0	0	5678	0	0	0	0	0	0
638.2838@5.9726105					0	0	0	0	0	0	0	0	0	0	0	4539	4539	4539	24948	4539	9078	4539	4539	4539	19622	4539	4539	24184	4539	0	0	0	0	0	0	0	0	0	0	0	29213	0	0	0	0	0	0	0	0
640.135@5.446692					0	0	0	0	0	0	0	0	0	0	0	0	0	10479	0	0	0	0	0	0	0	0	0	15320	0	0	0	0	0	0	0	0	0	0	0	0	0	0	0	0	0	0	57357	0	0
641.595@11.298346					0	0	0	0	20719	0	0	0	0	0	0	0	0	0	0	0	32382	0	0	0	0	0	0	0	0	0	0	0	0	0	0	0	0	41529.8	29133	38153	77639	41529.8	21194	503828	417845	457625	381241	458966	379985
645.3721@8.924619					0	0	0	0	0	0	0	0	0	0	0	0	0	0	0	0	0	0	0	0	0	0	0	0	0	0	0	0	0	0	0	0	190806	0	0	129253	0	0	0	0	0	0	0	0	0
689.5308@10.1482115					0	0	0	0	0	0	0	0	0	0	0	0	0	0	0	0	0	0	0	0	0	0	0	0	0	0	0	0	0	0	0	0	0	3559	11763	3559	3559	3559	7118	0	0	0	0	0	0
691.6062@7.696456					0	0	73215	0	0	0	72461	0	0	0	0	110193	0	0	0	0	0	0	0	0	0	0	0	0	21025	0	0	0	0	0	0	0	0	0	0	0	0	0	141831	9947	9947	9947	19894	9947	106629
697.5653@10.641534					0	0	0	0	0	0	0	0	0	46574	0	32613	32613	32613	73295	32613	32613	32613	32613	65226	32613	32613	32613	109679	121408	0	0	0	0	0	0	0	0	0	0	0	0	0	0	0	0	0	0	0	45650
700.3868@11.87169					0	0	0	0	0	0	0	0	0	0	0	0	0	0	0	0	0	0	0	0	0	0	0	0	0	17850	8925	8925	8925	8925	8925	8925	33228	0	0	0	0	0	0	0	0	0	0	0	0
701.5792@9.687708	701,5805; 701,5806;	41607; 83829;	GlcCer(d18:0/16:0); GalCer(d18:0/16:0);	C40H79NO8; C40H79NO8;	0	0	0	0	0	0	0	0	0	0	0	0	0	0	0	0	0	0	0	0	0	0	0	0	0	0	0	0	0	0	0	0	1011429	123712	123712	350705	123712	247423	123712	0	0	0	0	0	0
717.5726@8.926414					0	0	0	0	0	0	0	0	0	0	0	0	0	0	0	0	0	0	0	0	0	0	0	0	0	0	0	0	0	0	0	0	469563	0	0	0	0	0	0	0	0	0	0	256655	0
718.3285@7.553296					0	0	0	0	0	0	0	0	25844	0	0	18046	0	0	0	0	0	0	0	0	0	0	0	0	25548	5412.5	5412.5	5412.5	5412.5	10825	98464	5412.5	5412.5	0	0	0	0	0	0	18541	0	0	0	0	0
731.5314@8.5471735					0	0	0	0	0	0	0	0	0	0	0	0	0	0	0	0	0	0	0	0	0	0	0	0	0	0	0	0	0	0	0	12152	0	0	0	0	0	0	0	0	0	563257	0	0	0
737.5455@14.4982195					0	0	10055	0	0	0	0	0	10920	0	0	0	0	6713	0	0	0	0	0	0	0	0	0	0	0	0	0	0	0	0	15341	0	0	8773	0	0	0	0	0	0	0	0	0	0	0
738.569@9.716424					0	0	0	0	0	0	0	0	0	0	0	0	0	0	0	0	0	0	0	0	0	0	0	0	43586	0	0	0	0	0	0	0	0	0	0	0	0	0	0	0	0	50172	0	0	0
747.5484@7.1344876					0	0	0	0	0	0	0	0	0	0	0	0	0	0	0	0	0	0	0	0	0	0	0	0	0	0	0	0	0	0	0	0	0	0	0	0	0	53408	0	0	0	0	0	126392	0
762.3392@10.176226					0	0	0	0	0	0	0	0	0	0	0	0	0	0	0	0	0	0	10958	0	0	0	0	0	0	0	0	0	0	0	0	0	0	0	0	0	0	0	0	0	0	0	0	0	0
788.7027@5.719073					0	0	0	0	88620	0	0	0	0	26609	0	0	0	0	0	0	0	0	0	0	0	0	0	0	0	0	0	0	0	0	0	0	0	0	0	0	0	0	0	0	0	0	0	0	0
816.6298@8.957276					7047	34280	7047	25924	7047	7047	14094	7047	7047	7047	7047	22161	0	50816	0	0	0	0	0	0	0	24601	0	0	0	0	0	0	0	0	0	0	0	0	0	0	0	0	0	0	34574	0	0	0	0
826.699@9.652085					0	0	0	0	0	0	0	0	0	0	0	0	0	0	0	0	0	0	0	0	0	0	0	0	0	0	0	0	0	0	0	0	0	0	0	0	0	0	0	0	0	51733	0	0	0
840.6472@11.0403185					0	0	0	0	0	0	0	33265	30158	0	0	32504	0	0	0	0	0	0	0	98821	107646	0	0	0	0	0	0	0	0	0	0	0	0	0	0	0	98024	0	0	0	0	0	0	0	0
848.3936@8.829903					0	0	0	0	0	0	0	0	11694	0	0	0	0	0	0	0	0	0	0	0	0	0	10727	16733	0	0	0	0	0	0	0	0	65815	16366.5	34297	32733	16366.5	16366.5	16366.5	0	0	0	0	28590	0
856.1641@11.054169					16032	4611	4611	4611	17530	44531	4611	4611	4611	9222	4611	40312.2	38816	40312.2	40312.2	40312.2	27733	40015	29749	78519	31051	72413	50594	16006	18226	21930	9627.5	34376	9627.5	30355	9627.5	19255	64900	11647	5823.5	5823.5	5823.5	18172	5823.5	47019	5621.5	11243	5621.5	38899	5621.5
865.6823@10.772145					0	26594	0	0	0	0	0	0	0	0	0	8204	337465	8204	8204	8204	8204	22922	8204	16408	8204	8204	120617	50616	8204	0	0	0	0	0	0	0	0	0	0	0	0	0	0	0	0	0	0	0	0
894.6648@10.602109					55027	22677	45354	216676	22677	22677	22677	22677	74480	22677	22677	10250.5	10250.5	99155	51583	10250.5	59845	60344	10250.5	87649	10250.5	36573	10250.5	20501	44576	19975.5	19975.5	19975.5	19975.5	39951	19975.5	19975.5	129253	23011.5	23011.5	68208	23011.5	23011.5	46023	33825	97910	67650	99667	33825	33825
898.2728@11.276721					0	0	0	0	0	0	0	0	0	0	0	0	0	0	0	0	0	0	0	0	0	0	0	0	0	0	0	0	0	0	0	0	0	0	0	0	0	0	0	0	0	0	0	0	0
920.7769@10.871017					0	0	0	0	0	0	0	0	0	0	0	0	0	0	0	0	0	0	0	0	0	0	0	0	21847	0	0	0	0	0	0	0	0	0	0	0	0	0	0	28536	7984	37021	7984	15968	27329
93.0381@12.1323395					0	0	0	0	0	0	0	0	0	70753	0	0	0	0	83997	0	0	0	0	0	0	0	0	98108	0	0	0	0	0	0	0	0	0	0	59772	0	0	0	0	0	0	0	76273	0	0
938.2578@5.5831037					0	0	0	0	0	0	0	0	0	0	0	0	0	0	0	0	0	0	0	0	0	0	0	0	0	0	0	0	0	0	0	0	0	0	0	8921	0	0	0	0	0	0	0	0	0
938.3992@10.73829					0	0	0	0	0	0	0	0	0	0	0	0	0	0	0	0	0	0	0	0	0	0	0	0	0	0	0	0	0	0	0	0	0	0	0	0	0	0	0	0	0	20372	0	0	0
94.9457@12.202404					0	0	0	0	64949	0	0	0	0	0	0	0	0	0	0	0	0	0	0	0	0	133803	0	0	758311	807835	0	0	0	0	0	0	0	0	0	260914	0	0	0	0	0	0	0	722313	0
940.5316@9.419881					0	0	0	0	0	0	0	0	0	0	0	0	0	0	0	0	0	0	0	0	0	0	0	0	0	0	0	0	0	0	0	0	0	0	0	0	0	0	0	0	0	0	0	0	0
960.5352@8.848792					0	0	0	0	0	16093	0	0	0	54400	0	0	0	0	19341	0	0	0	0	0	0	0	0	0	0	0	0	0	0	0	0	0	0	0	0	0	0	0	0	0	0	0	31974	0	0
963.7069@9.314616					0	0	0	0	0	0	0	28121	32881	0	0	0	0	0	0	17995	18831	0	33322	0	0	0	0	0	0	0	0	0	0	0	0	0	0	0	0	0	0	0	0	0	0	0	0	0	0
970.6505@10.4264345					6930	0	0	0	17670	0	0	0	0	0	0	9914	0	0	0	0	0	0	0	0	13386	0	0	0	0	0	0	0	0	49043	0	0	0	0	0	0	0	0	0	0	0	0	0	0	0
972.6005@14.227877					0	0	0	0	42749	0	0	0	0	0	22152	0	0	0	0	0	0	0	52929	0	0	0	0	0	0	0	0	0	0	0	0	0	32005	0	0	0	0	0	30135	37839	0	0	0	0	0
1040.7472@14.486682					0	0	0	5425	0	0	0	0	0	0	0	0	0	0	0	16230	0	0	0	3759	0	0	0	0	0	1042	1042	1042	18126	1042	2084	1042	4683	16378	8189	17105	8189	8189	8189	0	25273	0	0	0	0
1447.0483@8.194614					0	0	0	14113	0	0	23964	0	0	0	0	0	0	0	0	0	0	0	0	0	0	0	0	0	0	6057	6057	6057	33662	39283	12114	6057	6057	0	0	0	0	0	18905	0	0	0	216660	0	0
1494.055@8.240664					0	72945	0	0	0	76220	0	0	0	0	0	0	0	0	0	0	0	0	0	0	0	0	0	0	0	28137.5	28137.5	116795	28137.5	28137.5	98604	56275	28137.5	0	85598	0	0	0	0	0	0	0	0	0	0
443.8001@12.095009					85292	11798.5	11798.5	23597	11798.5	11798.5	58825	11798.5	90917	47831	57241	76240	24671.5	24671.5	24671.5	24671.5	78342	24671.5	49343	24671.5	24671.5	24671.5	24671.5	24671.5	62129	35853	17926.5	17926.5	17926.5	70144	90915	17926.5	17926.5	42552	85104	42552	42552	115780	42552	0	102344	0	0	0	0
469.7297@12.984633					0	0	0	0	0	0	0	0	0	18446	0	0	0	0	0	15186	0	6289	0	4116	0	0	0	0	0	2737	2737	30438	2737	5474	6869	2737	38564	0	0	0	0	0	17059	0	0	0	0	0	0
516.4054@11.452343					0	0	0	0	0	0	51153	0	0	0	0	0	0	0	0	0	0	301239	0	0	0	0	0	114859	0	47452	47452	47452	94904	102848	47452	47452	47452	0	0	0	121795	0	0	0	0	0	0	0	0
618.4805@8.61401					0	0	43103	848009	0	0	0	0	0	0	0	32111	0	0	0	0	0	0	0	23543	0	0	0	0	0	14910	14910	61815	29820	14910	14910	14910	439978	0	0	0	0	0	0	0	0	0	0	0	0
794.5402@11.741761					55366	26764	0	0	0	0	0	0	0	0	0	0	0	0	0	0	0	0	0	0	0	0	59259	0	0	42865	53119.3	32444	26143	62392	60357	36009	111625	0	0	0	0	0	0	0	0	0	0	61532	0
795.682@11.628875					74812	8332.5	8332.5	8332.5	8332.5	8332.5	114517	51977	69607	65147	16665	12424.5	39369	82395	51157	41625	12424.5	12424.5	60039	24849	12424.5	12424.5	12424.5	12424.5	12424.5	19970	27569	8913	8913	63293	8913	8913	17826	78654	76131	59387.8	59387.8	73043	9723	0	0	0	50706	0	0
830.6173@7.3773456					22788	6264.5	46238	6264.5	23372	6264.5	6264.5	6264.5	6264.5	12529	6264.5	8663	8663	29343	8663	22752	8663	8663	8663	24701	8663	8663	8663	17326	8663	0	0	0	0	18441	0	0	0	12639.5	25279	28808	12639.5	12639.5	12639.5	8529.5	17059	8529.5	8529.5	8529.5	8529.5
845.6345@11.29727					0	0	0	0	0	0	0	0	0	0	0	0	0	0	0	0	0	0	0	0	0	0	0	0	0	54486	27243	27243	27243	27243	27243	27243	103241	0	0	0	0	0	0	0	0	0	0	0	67153
142.0323@14.355713					0	0	0	0	0	147937	0	0	0	0	0	15493.5	77804	15493.5	15493.5	15493.5	15493.5	100877	15493.5	115174	15493.5	15493.5	120028	15493.5	30987	0	0	0	0	0	76495	0	0	0	0	0	0	0	0	66061.5	66061.5	66061.5	133430	132123	66061.5
144.1266@0.24197304	144,1263; 144,1263; 144,1263;	44782; 6592; 62806;	N-(3-Aminopropyl)morpholine; N-Acetylcadaverine; 1-(3-Aminopropyl)-4-aminobutanal;	C7H16N2O; C7H16N2O; C7H16N2O;	0	170130	0	96248	0	0	0	0	0	0	0	22462	22462	22462	22462	22462	22462	202546	173781	212797	22462	59883	22462	44924	22462	0	0	0	0	0	0	0	0	135527	135527	170863	155715	70525	145005	0	0	0	175751	0	0
408.3692@6.8258343					20733	40963	58287	83385	50880.3	40777	79359	50453	51649	40874	42323	129377	65331	199154	120637	68904	158779	129377	84664	125862	93542	110773	129377	266126	129377	39137	12016	12016	12016	12016	24032	37102	12016	5333	5333	12080	10666	5333	34126	14620.5	29241	14620.5	37555	14620.5	14620.5
552.0806@11.313888					0	0	0	0	0	0	0	0	0	0	0	9280	4640	9902	4640	4640	16627	4640	4640	4640	15581	9899	16450	4640	4640	0	0	0	0	0	0	0	0	0	0	0	0	0	0	0	7644	0	0	0	0
673.5608@10.936719					0	0	0	0	0	0	0	0	0	69823	0	133892	133892	141263	110066	127448	172543	144936	10687	125998	145761	113709	133892	221641	158764	0	0	0	30236	0	0	0	0	0	0	0	0	0	0	0	0	0	0	0	0
685.5276@9.778741					227807	197193	179409	569308	241805	223857	167879	104475	326596	178994	242535	76103	322884	354449	360930	361884	336544	344831	207861	407043	364465	435369	110994	516592	387878	0	0	0	0	0	0	17035	0	0	0	0	0	0	0	1172661	25779	1160824	1150264	1126893	952374
789.6832@11.109617					28128	16015	8007.5	8007.5	20638	8007.5	8007.5	8007.5	8007.5	8007.5	64656	7404.5	7404.5	7404.5	7404.5	7404.5	23809	15247	7404.5	60772	44607	63911	14809	34207	37340	0	0	0	0	0	0	38666	0	0	11515	0	0	0	0	0	0	0	0	75292	0
79.9883@12.116401					12305	72660	4152	8304	4152	4152	4152	4152	4152	4152	4152	0	0	0	0	0	0	0	0	0	62581	15142	0	0	12184	4782	95215	98758	4782	9564	4782	4782	4782	14800	14800	83986	14800	29600	95996	52868	26434	26434	64313	26434	26434
811.2767@7.3507686					9086.5	9086.5	22214	9086.5	9086.5	18173	20436	9086.5	25140	9086.5	9086.5	10023.5	10023.5	20047	10023.5	10023.5	10023.5	24123	10023.5	10023.5	42560	30790	10023.5	10023.5	10023.5	0	0	0	0	0	29119	0	0	0	0	0	0	24955	0	25169	8127	8127	8127	8127	16254
873.8123@7.803596					0	0	0	0	0	0	17820	0	0	16221	0	9900	37704	4950	4950	16037	4950	15443	28272	4950	4950	4950	32115	29166	25825	0	0	16068	0	0	0	0	0	0	0	0	0	0	9408	0	0	6534	0	0	0
881.6162@11.772814	881,6146; 881,6146; 881,6146;	78365; 78476; 40835;	PS(21:0/22:4(7Z,10Z,13Z,16Z)); PS(22:4(7Z,10Z,13Z,16Z)/21:0); PG(21:0/22:6(4Z,7Z,10Z,13Z,16Z,19Z));	C49H88NO10P; C49H88NO10P; C49H88NO10P;	105032	210064	236516	105032	105032	105032	236847	105032	105032	105032	105032	0	0	0	0	0	0	216906	46753	0	0	0	0	0	216906	12617	25234	175147	12617	36770	206043	12617	45902	193453	12849	204778	25698	12849	12849	234416	101116	101116	101116	202231	101116
1095.3027@8.431428	1095,2982; 1095,2982; 1095,2982;	LMPK12010073; LMPK12010077; LMPK12010199;	Pelargonidin 3-O-[2-O-(6-(E)-feruloyl-beta-D-glucopyranosyl)-6-O-(E)-caffeoyl-beta-D-glucopyranoside]-5-O-(beta-D-glucopyranoside); Pelargonidin 3-O-[2-O-(6-(E)-caffeoyl-beta-D-glucopyranosyl)-6-O-(E)-feruloyl-beta-D-glucopyranoside]-5-O-(beta-D-glucopyranoside); Cyanidin 3-O-[2''-O-(2'''-O-(sinapoyl) xylosyl) 6''-O-(p-coumaroyl) glucoside] 5-O-glucoside;	C52H55O26; C52H55O26; C52H55O26;	24062	9230	9230	9230	9230	9230	9230	9230	20975	18460	9230	19498	0	0	0	12428	0	0	0	0	0	0	0	0	48065	0	0	0	0	0	0	26173	0	37447	17393	29545	24446	24446	13399	6371.5	6371.5	6371.5	19133	6371.5	6371.5
506.3592@8.180237	506,3607;	89990;	Theasapogenol A;	C30H50O6;	13417	13417	13417	39152	30034	13417	13417	276805	13417	13417	26834	111399	23182	176930	194441	90344	23182	23182	204125	239352	89754	23182	23182	46364	23182	175719	51311	25655.5	138570	25655.5	25655.5	25655.5	25655.5	0	0	0	0	0	0	134406	0	0	0	0	0
556.0217@6.6291976					5765.5	5765.5	26916	5765.5	15014	5765.5	11531	5765.5	5765.5	12493	5765.5	0	0	0	0	0	0	0	16564	0	0	0	0	0	16161	0	68286	0	0	0	0	0	0	4589.5	9179	4589.5	4589.5	4589.5	38882	10263.5	10263.5	10263.5	23725	47395	10263.5
596.0251@11.825475					0	0	0	0	0	0	0	17721	0	0	0	4567	9392	4567	9134	4567	4567	4567	9909	10644	4567	4567	18020	4567	4567	6807.5	6807.5	14474	6807.5	6807.5	13615	6807.5	6807.5	0	0	0	0	0	0	0	0	0	0	0	0
894.666@11.0588255					47134	96802	15839.5	15839.5	15839.5	15839.5	15839.5	31679	15839.5	15839.5	15839.5	0	127253	0	0	0	0	0	0	0	0	0	0	0	0	0	0	0	0	0	0	0	0	15296.5	15296.5	15296.5	42843	15296.5	30593	14116	28232	158894	14116	243114	14116
968.6467@14.229984					43410	55349	8829	8829	8829	8829	8829	8829	8829	17658	30309	0	35107	0	0	0	0	0	0	0	0	0	0	69894	16339	0	0	0	0	0	0	0	0	7598.5	40908	27436	15197	7598.5	7598.5	15915	7957.5	55276	7957.5	7957.5	7957.5
1100.6691@11.946898					10457.5	10457.5	38243	30501	20915	10457.5	10457.5	10457.5	10457.5	10457.5	10457.5	0	0	0	0	0	0	23730	0	16970	0	23086	0	0	0	0	0	0	0	0	0	0	0	0	0	0	0	7187	0	0	0	0	0	0	0
177.8665@12.395831					3139	6399	3139	3139	3139	14620	6278	3139	10282	15490	3139	6311.5	6311.5	6311.5	6311.5	22565	6311.5	21427	239984	12623	6311.5	6311.5	6311.5	6311.5	6311.5	8990	0	0	0	0	0	0	0	0	0	0	0	0	0	0	0	0	11469	0	0
231.1603@14.228206					27973	22341	11170.5	11170.5	11170.5	11170.5	11170.5	11170.5	11170.5	26293	11170.5	0	29022	0	0	0	20114	0	0	0	22180	0	0	0	0	0	0	0	0	0	0	0	0	0	0	0	0	0	0	0	0	0	0	28650	0
793.5765@11.999154					8267.5	8267.5	8267.5	8267.5	8267.5	95988	8267.5	8267.5	21941	8267.5	16535	0	0	0	0	0	0	0	0	0	0	0	0	104738	0	0	0	0	0	0	0	147525	0	0	0	0	0	42264	0	0	0	49882	0	0	0
850.6312@8.612893					43234	8617.5	103248	17235	8617.5	8617.5	8617.5	8617.5	8617.5	29957	59778	121849	19056	19056	19056	19056	19056	19056	19056	19056	106507	19056	68163	19056	38112	0	133506	0	0	0	0	0	0	0	0	0	0	0	0	114237	0	0	0	0	0
959.3373@9.8020935					0	0	0	0	12769	0	0	0	0	0	0	8089	8089	16733	8089	8089	8089	8089	8089	16749	8089	16178	8089	24931	8089	5733	11466	5733	5733	28198	5733	15401	5733	7080.5	7080.5	7080.5	14161	37123	7080.5	7659.5	17281	7659.5	7659.5	7659.5	15319
967.441@12.282128					109111	99989	0	0	0	0	0	0	0	0	0	149756	6551.5	6551.5	105291	6551.5	6551.5	6551.5	103318	13103	6551.5	6551.5	48550	115846	6551.5	50733.5	154878	50733.5	50733.5	50733.5	50733.5	214692	101467	121454	10998.5	10998.5	21997	64678	10998.5	22419	91105	22419	95012	22419	22419
267.8638@12.700161					6124.5	12249	15224	116081	6124.5	6124.5	6124.5	6124.5	6124.5	6124.5	6124.5	0	0	0	0	0	0	0	0	0	0	0	0	0	0	8624	17248	18307	8624	8624	8624	8624	8624	0	0	0	0	99661	0	0	0	0	25200	0	0
319.2486@11.329445					38419.5	38419.5	38419.5	198305	76839	38419.5	106351	111861	38419.5	38419.5	38419.5	0	88418	0	0	0	68864	0	0	0	0	0	0	0	0	101885	38260.5	38260.5	38260.5	38260.5	76521	38260.5	38260.5	0	60719	0	0	0	0	0	0	0	0	0	0
576.5949@11.6566					7613	7613	7613	364098	69934	7613	7613	7613	65868	15226	234685	56752	20244	8340.5	110889	8340.5	28032	8340.5	16681	26326	8340.5	30747	17123	19203	8340.5	111425	88682	29886	27357	48770	45209	89676	450396	350730	586822	865773	311335	474413	287795	9993.5	19987	22857	9993.5	43080	9993.5
928.2318@11.447898					11997	11997	38149	23994	34088	11997	11997	11997	45141	11997	11997	0	0	49472	0	0	0	0	0	0	32601	0	0	13583	0	6671	6671	63262	27842	6671	13342	6671	6671	0	0	0	0	0	0	3863	3863	3863	3863	13192	7726
645.7604@10.461933					16454	15898	31758	22081	7949	19300	7949	19798	7949	7949	7949	5561	5561	5561	5561	5561	5561	5561	11122	31074	13835	5561	5561	5561	24306	0	0	0	0	0	11743	0	0	8289	0	0	0	0	0	0	0	0	0	0	0
797.8688@7.396797					33160	9484.5	9484.5	9484.5	9484.5	18969	33731	25187	9484.5	75789	9484.5	7515	7515	7515	7515	22687	23399	7515	7515	7515	7515	7515	38129	15030	7515	0	0	0	0	0	20690	0	0	0	0	0	14359	0	0	33144	30703	39144.5	36166	36252	35405
970.2119@6.4345083					174534	0	0	0	0	0	0	13189	0	0	0	0	15568	0	0	0	0	0	0	0	0	0	0	0	21996	6223.5	27284	6223.5	12447	196419	6223.5	6223.5	6223.5	7564	15128	27672	7564	7564	7564	5222.5	5222.5	10445	5222.5	5222.5	19669
1320.9373@14.364589					0	0	0	0	0	0	0	0	0	0	0	0	0	0	0	0	0	6642	0	0	0	0	0	0	0	0	0	0	0	0	0	0	0	3331	21138	3331	3331	6662	3331	4371	4371	8742	4371	4371	15454
211.1941@7.707862	211,1936;	92642;	Ethyl menthane carboxamide;	C13H25NO;	12169.5	12169.5	12169.5	12169.5	37274	24339	12169.5	12169.5	34264	12169.5	30752	12910	12910	25820	12910	12910	12910	12910	12910	31050	12910	12910	33072	29965	12910	9139	23867	27201	18278	9139	25079	9139	9139	0	0	0	0	0	0	0	0	0	0	0	0
646.2847@14.230046					0	0	0	14011	0	0	0	0	0	0	0	17076	0	0	0	0	0	17507	0	0	0	0	19749	0	0	0	0	0	0	0	0	0	0	12409	6056.5	6056.5	12113	6056.5	6056.5	6159	6159	12730	19012	6159	12318
947.5098@12.4878025					0	13344	0	0	0	7117	0	0	0	0	0	0	0	0	11855	9599	0	0	0	0	0	0	0	0	13227	0	0	0	0	0	0	0	0	5198.5	5198.5	31309	5198.5	10397	5198.5	4696.5	4696.5	23076	4696.5	4696.5	9393
1028.7277@9.675276					0	83424	0	0	0	0	0	0	0	0	0	0	0	0	0	0	45790	0	0	0	0	0	0	0	0	0	0	39905	0	0	0	0	0	39591	19795.5	19795.5	48149	19795.5	19795.5	0	0	0	0	0	0
1032.7242@8.300824					0	0	0	0	0	0	48891	0	0	0	0	0	0	0	0	0	0	0	0	0	0	0	0	0	0	32518	0	0	0	0	0	0	0	0	0	0	0	58155	0	0	0	0	0	0	0
1102.6096@11.407729					0	0	0	0	63675	0	0	0	0	0	0	6255	6255	12510	6255	6255	19627	23709	6255	6255	6255	37496	6255	6255	6255	0	0	0	0	0	0	0	0	0	0	0	0	0	0	0	0	0	0	0	0
1129.1187@7.497447					0	0	0	23763	0	0	0	0	0	0	13144	13049	3641.5	3641.5	27788	3641.5	3641.5	3641.5	7283	45111	3641.5	3641.5	3641.5	3641.5	3641.5	28005	13048	6524	6524	6524	6524	6524	6524	0	24402	0	0	0	0	0	8612	0	0	0	0
1134.3254@5.5441732					8559.5	8559.5	8559.5	8559.5	17119	8559.5	8559.5	8559.5	18028	27300	8559.5	6442.5	6442.5	19246	18555	47388	19118	22862	6442.5	6442.5	6442.5	21447	12885	6442.5	6442.5	16167	13732	3784	3784	3784	7568	9178	3784	3525.5	3525.5	3525.5	10214	3525.5	7051	5556.5	5556.5	11113	22328	15080	5556.5
1224.346@8.23642					0	0	0	0	0	0	0	0	0	0	0	22791	0	0	0	0	0	0	0	0	0	0	0	0	0	0	0	0	0	0	0	0	0	0	11643	0	0	0	0	0	9534	0	0	0	0
123.08@11.602714					0	0	0	4203546	0	0	0	0	0	0	0	0	0	0	0	0	0	0	0	0	0	0	0	0	0	0	0	0	0	0	0	0	10400000	0	0	0	0	0	0	10300000	5665260	9600945	2832630	10500000	2832630
1247.3273@12.130491					0	0	0	0	0	0	0	0	0	0	0	0	0	0	15713	0	0	0	0	0	0	0	0	0	0	0	0	0	0	0	0	0	0	0	0	0	0	0	0	0	0	0	0	0	31626
1249.0853@6.8935986					0	0	0	0	0	0	0	0	0	0	0	40049	0	0	0	20182	0	0	0	0	0	0	0	0	0	0	0	0	0	0	0	0	0	0	0	0	0	0	0	29209.5	29209.5	298490	29209.5	29209.5	58419
1270.9272@7.860597					0	0	0	0	45734	0	0	0	0	0	0	0	0	0	0	0	0	0	0	91866	0	0	29963	0	0	0	15034	0	0	0	0	0	0	0	0	0	0	0	0	7239	7239	7239	7239	18419	14478
1354.9402@6.1178083					7992.5	7992.5	15985	51821	7992.5	7992.5	7992.5	7992.5	41478	7992.5	7992.5	0	0	0	0	0	0	0	31358	0	0	0	42454	0	0	52634	0	0	0	0	0	0	0	58606	0	0	0	0	0	49202	49202	134986	49202	49202	49202
1359.232@11.972029					0	0	0	0	0	35969	0	0	0	0	0	0	0	0	0	0	0	0	0	0	0	0	0	0	0	0	0	0	0	0	0	0	0	0	0	0	0	0	0	0	0	0	0	0	0
1361.1758@12.18007					0	0	0	0	0	0	0	0	0	0	0	0	0	0	0	0	0	0	0	0	0	0	0	0	0	0	0	0	0	0	0	0	51730	0	0	0	0	0	0	0	0	0	0	0	54423
1403.7072@8.770404					0	0	0	0	0	14283	13843	0	0	0	0	0	0	0	0	0	0	0	0	0	0	33005	0	0	0	4855.5	4855.5	9711	20231	4855.5	4855.5	4855.5	4855.5	13467	0	0	0	0	0	0	12488	0	0	0	0
150.1088@14.247928					37259	17036.5	17036.5	17036.5	17036.5	17036.5	34073	42336	17036.5	17036.5	17036.5	0	48631	0	0	0	0	25046	0	0	0	0	0	0	0	0	0	0	0	34219	0	0	0	0	0	0	0	0	0	0	0	0	43665	0	0
167.0619@0.26382187					0	0	0	0	0	0	0	121022	0	0	0	0	0	0	0	0	0	0	0	0	0	0	0	0	0	0	0	0	0	0	0	0	0	367208	398788	476080	497865	362631	421064	0	0	0	0	0	25371
1707.5778@11.478489					0	0	0	0	0	7235	0	0	0	0	0	0	0	0	0	0	0	0	0	0	0	0	0	0	0	0	0	0	0	0	0	0	0	0	0	0	0	0	0	0	0	0	0	0	8448
1718.8162@8.470541					25553	0	0	0	0	0	0	0	0	0	0	0	0	0	0	12828	0	0	0	0	0	0	0	0	0	0	0	0	0	0	0	0	0	0	0	0	0	0	0	12664	0	0	0	0	0
181.9781@0.5058323					40485.5	90437	88214	40485.5	80971	40485.5	40485.5	40485.5	40485.5	40485.5	40485.5	0	122244	0	0	55946	0	0	0	0	0	0	0	0	0	0	0	68987	0	0	0	0	0	0	0	0	0	0	0	0	0	0	0	0	0
1846.559@10.91927					0	0	0	0	0	0	166636	0	23403	0	0	0	0	0	0	0	0	16124	0	0	19822	0	16947	0	0	0	0	0	0	0	0	0	0	0	26465	0	0	0	0	0	0	0	0	0	0
192.9757@0.2900166					0	0	0	10935	0	0	0	0	0	0	0	0	0	0	0	0	0	0	0	0	0	0	14062	0	0	0	0	0	0	0	0	0	0	0	0	0	0	0	13939	0	0	0	0	0	0
1961.5103@11.342562					0	0	0	0	0	0	0	0	0	0	0	0	0	0	0	0	0	0	0	0	0	0	0	38284	0	0	0	0	0	0	0	0	0	0	0	0	0	0	0	0	0	0	0	0	0
232.1426@0.6389371					0	0	0	0	0	0	0	0	0	0	0	0	0	0	0	0	0	0	0	0	0	0	0	0	0	0	0	0	0	0	0	0	0	0	0	0	0	0	0	0	0	0	0	37007	0
271.2513@4.5380416	271,2511; 271,2511; 271,2511; 271,2511; 271,2511; 271,2511; 271,2511; 271,2511; 271,2511;	34491; 35936; 35937; 46563; 53900; 74869; 74870; 74871; LMFA01100016;	2-aminohexadecanoic acid; 2S-aminohexadecanoic acid; 2-amino-hexadecanoic acid; Myristoyl-EA; C16 Sphingosine; Hexadecanoic acid, 2-amino-, (R)-; (R)-2-Aminohexadecanoic acid; Hexadecanoic acid, 2-amino-, (S)-; Hexadecanoic acid, 2-amino-, (1)-; 2R-aminohexadecanoic acid;	C16H33NO2; C16H33NO2; C16H33NO2; C16H33NO2; C16H33NO2; C16H33NO2; C16H33NO2; C16H33NO2; C16H33NO2;	88052	75909	82608	85868	85333	71762	88563	75974	76700	87246	83059	88142	97958	97774	83167	70386	75552	74671	16403	93036	90237	119047	89706	13375	83724	72435	91457	104546	81258	79256	83954	35063	107832	86546	80638	80848	82924	81416	93680	280366	260609	271704	323166	252638	294563
298.2516@6.667601					44063	0	0	0	0	0	0	0	0	29789	0	0	0	0	0	0	0	0	0	0	0	0	0	33738	38505	0	0	0	0	0	0	0	41150	105102	0	0	0	0	0	0	0	0	0	201727	0
323.7985@9.972583					0	0	32468	0	0	0	0	0	0	0	0	0	0	0	0	0	0	0	0	0	0	0	0	0	0	0	0	0	0	0	0	0	43886	0	0	34378	0	0	0	0	0	0	0	0	0
327.3136@5.1172075	327,3137; 327,3137; 327,3137; 327,3137; 327,3137;	3720; 34487; 45095; C13914; LMFA08040051;	Stearoylethanolamide; N,N-Dimethylsphingosine; D-erythro-Sphingosine C-20; N,N-Dimethylsphing-4-enine; Stearoyl-EA;	C20H41NO2; C20H41NO2; C20H41NO2; C20H41NO2; C20H41NO2;	0	0	0	0	0	0	0	0	0	0	0	0	0	0	10648	22386	0	14217	0	0	0	0	0	0	0	0	0	0	0	0	0	0	0	0	0	0	0	0	0	0	0	0	0	0	0
330.1477@3.6672382	330,1467; 330,1467; 330,1467; 330,1467; 330,1467; 330,1467; 330,1467; 330,1467; 330,1467; 330,1467; 330,1467; 330,1467; 330,1467; 330,1467; 330,1467;	C11867; C09173; C11871; C11854; C18037; 44392; 44617; 87390; 87404; 89348; 90353; 91085; 92790; 93830; 95756;	Gibberellin A7; Podolide; Gibberellin A5; Gibberellin A51-catabolite; 5-Deoxystrigol; 3-DESHYDROXYSAPPANOL TRIMETHYL ETHER; TETRAHYDROSAPPANONE A TRIMETHYL ETHER; Gibberellin A105; Gibberellin A108; Fragransol B; Gibberellin A62; Hericenone A; Gibberellin A121; Gibberellin A88; Gibberellin A95;	C19H22O5; C19H22O5; C19H22O5; C19H22O5; C19H22O5; C19H22O5; C19H22O5; C19H22O5; C19H22O5; C19H22O5; C19H22O5; C19H22O5; C19H22O5; C19H22O5; C19H22O5;	0	0	0	0	0	0	0	0	0	0	0	0	0	0	0	0	0	0	0	0	0	0	0	0	0	0	0	0	0	0	0	0	0	307003	350530	302815	426093	352631	347814	0	0	0	0	0	0
343.7902@0.12062132					0	0	0	0	0	0	0	0	0	0	16060	0	0	0	0	0	0	0	0	0	0	0	0	0	0	0	0	0	0	0	0	0	0	0	0	0	0	0	0	0	0	0	13324	0	0
356.2699@3.3694596					0	0	0	0	28558	0	0	0	0	0	68434	0	0	0	0	0	0	25465	0	0	43173	0	0	0	26835	0	0	0	0	0	0	0	0	0	0	27801	0	0	0	0	0	0	0	0	0
362.1556@0.31228155					0	0	0	0	0	0	0	0	0	0	0	87847.5	87847.5	87847.5	362336	87847.5	416629	211628	87847.5	477850	87847.5	87847.5	87847.5	175695	87847.5	137860	137860	356447	137860	137860	137860	137860	275720	0	0	0	0	0	0	478382	478382	1226179	478382	478382	956765
364.1656@5.213319					26815	6354	6354	6354	27378	6354	6354	33710	17541	6354	12708	25897	10353	5176.5	20464	20238	15737	5176.5	29242	5176.5	5176.5	5176.5	13708	5176.5	5176.5	5017	10034	5017	5017	15744	21137	28230	5017	7791	15582	24299	7791	16092	7791	68386	14391	14391	28782	66744	14391
369.3853@10.967673					0	0	0	0	0	0	0	0	13898	0	0	11366	0	0	0	0	0	18422	0	0	0	0	0	16100	0	0	0	11383	0	0	0	0	0	0	0	0	0	14463	0	0	0	0	0	0	25709
371.28@12.300913					0	0	0	0	0	0	0	0	0	0	41894	0	0	0	0	67720	46066	0	0	0	0	0	0	13494	0	0	0	0	0	0	0	0	0	0	0	0	0	0	0	0	67952	0	0	0	0
388.1915@7.3653264					0	0	13611	0	0	0	0	0	0	0	0	0	0	0	0	22708	22150	0	0	0	0	0	0	0	0	32702	0	0	0	0	0	0	0	119900	123627	171188	142621	131833	148237	0	40812	0	0	0	0
394.3062@8.017156					79756	29452	29452	135918	154716	29452	115518	145431	29452	29452	58904	29234	29234	29234	77172	184279	79980	90708	118892	133728	29234	58468	29234	29234	29234	19964.5	102722	19964.5	95413	19964.5	19964.5	39929	86173	88893.2	88893.2	60875	157109	61233	76356	21869.5	21869.5	43739	52009	21869.5	1223557
408.2327@0.2754581					0	0	0	0	0	0	0	0	0	0	0	0	0	0	0	0	0	0	0	0	0	0	0	0	0	0	0	0	0	0	0	0	0	0	0	0	0	0	0	378091	756182	378091	847360	378091	378091
413.8661@13.532412					0	0	0	0	12819	0	10465	0	0	0	0	24024	0	0	0	0	0	0	0	0	0	0	17726	0	0	0	0	0	0	0	0	0	0	0	0	0	0	0	14751	0	0	0	0	0	0
430.3042@5.487007					237200	23709	23709	237224	47418	23709	312868	23709	256125	193105	230702	186532	435398	53114	64999	483760	63478	628478	384696	310406	92997	1012959	435398	1182316	761047	54207	54207	197269	54207	54207	178656	54207	108414	51496	32683	60945	16341.5	16341.5	16341.5	554778	22166	22166	44332	22166	54622
445.7969@9.525488					0	0	0	13965	0	0	0	0	0	0	19111	6964	6964	6964	6964	23861	6964	22976	6964	25874	6964	6964	6964	13928	6964	0	0	0	0	0	0	0	0	0	0	0	0	0	0	0	0	0	0	22133	0
447.7532@13.740781					3186.5	3186.5	3186.5	3186.5	3186.5	3186.5	3186.5	9301	3186.5	15761	6373	0	0	0	0	0	5263	30472	0	0	0	0	0	0	25585	0	0	0	0	0	0	0	0	7601	0	0	0	0	0	0	7253	0	0	0	0
463.4748@11.590015					0	0	0	24801	0	0	0	0	0	0	17639	0	0	0	0	0	0	0	0	0	0	0	0	0	0	0	17954	0	0	0	0	0	0	22686	223098	45326	21372	75396	77575.6	0	0	0	0	0	0
481.8082@12.009363					23268	0	0	0	0	0	0	35969	0	0	0	0	0	0	0	24190	0	0	0	34753	0	0	0	0	0	0	0	0	0	0	0	0	0	0	0	0	0	0	0	0	0	0	0	0	0
490.3027@0.27310658					0	0	0	0	0	0	0	110216	0	0	0	0	0	65023	0	0	0	0	0	118522	0	0	0	32354	0	23845.5	23845.5	23845.5	75433	47691	111650	23845.5	23845.5	9394747	3.51697e+06	7033943	3.51697e+06	3.51697e+06	8917887	0	0	0	0	0	0
495.1898@5.452006					9687.5	9687.5	21229	9687.5	9687.5	28259	24960	19375	28589	29336	29056	8735	33983	35850	14617	22743.6	22743.6	14971	21809	22743.6	16003	31026	30303	20139	22743.6	15848	17608	20113.2	34796	18744	23924	9759	20113.2	6966	13932	6966	14304	6966	6966	7380	3690	12354	3690	14761	3690
499.3718@4.841074					0	0	0	0	0	0	0	0	0	0	0	21847	26677	0	0	0	0	0	0	0	0	0	22520	0	0	0	0	0	0	27252	0	0	0	5617	5617	21247	5617	11234	5617	0	0	0	0	0	39375
521.3668@6.252464					0	0	0	0	0	0	0	0	0	0	0	0	0	0	0	0	0	0	0	0	0	0	0	0	0	0	0	0	0	0	0	0	0	0	0	0	0	0	0	0	0	0	0	0	0
536.4824@9.546166					0	0	0	149574	0	0	0	0	0	0	0	0	0	0	0	0	0	0	0	0	0	0	0	0	0	0	0	0	0	0	0	0	0	112146	0	0	0	0	0	0	0	0	0	0	0
540.8166@11.554712					0	0	0	0	0	10064	0	0	8850	0	0	6205	24109	6205	6205	25465	27796	6205	6205	12410	19644	6205	6205	6205	6205	0	0	0	0	33380	0	0	0	0	0	0	0	0	23518	0	0	0	36211	0	0
541.5058@11.599095					0	0	0	0	0	0	0	0	0	0	0	0	0	0	0	0	0	0	0	0	0	0	17564	0	0	0	0	0	0	0	0	0	0	0	0	0	0	0	0	0	0	0	0	0	0
570.9234@8.278132					0	0	0	0	0	0	0	0	0	0	0	66109	0	0	0	0	0	0	0	0	0	0	0	0	0	0	0	0	54731	0	0	0	0	0	0	0	0	0	0	0	0	0	0	0	0
587.4962@11.45893					19054	38108	19054	19054	19054	128809	146481	82697	122912	225134	19054	111841	59391	27636.5	97268	27636.5	27636.5	135293	27636.5	27636.5	27636.5	57913	55273	27636.5	27636.5	55023	35681	73699	17840.5	17840.5	17840.5	17840.5	17840.5	96400.8	70011	95471	96400.8	103006	117115	20029	40058	20029	20029	20029	143023
602.262@5.486539					0	0	0	0	0	0	0	0	0	0	0	0	0	0	0	0	0	11677	0	0	0	0	8169	0	0	0	0	0	0	0	0	0	0	0	6611	0	0	0	0	0	0	0	0	0	0
616.5014@10.19251					79570	16047	86504	16047	16047	36173	16047	207434	88134	32094	16047	15471	15471	15471	15471	15471	48552	153352	15471	30942	328390	15471	15471	15471	15471	115322	81712	241652	70040	44370	52677	129401	300034	362612	166019	41312	732160	21616	127306	694395	249052	498105	249052	747838	249052
622.503@11.747294					0	0	0	0	0	0	0	0	0	0	0	0	0	0	0	17158	17029	73255	0	0	0	0	0	0	0	0	21302	0	0	0	0	0	0	0	0	0	0	0	0	206317	0	0	0	0	0
624.412@9.2747555					0	0	0	87850	0	0	0	0	0	0	0	0	0	0	0	0	0	0	0	0	385547	515382	0	0	0	0	0	0	0	0	0	0	0	0	0	0	0	0	0	0	147962	0	0	0	0
626.0399@7.3033094					0	0	0	0	0	0	0	0	0	9819	0	0	0	0	0	0	0	0	0	0	0	0	0	0	0	0	0	0	0	0	0	0	0	0	0	0	0	0	0	0	0	0	0	0	0
627.5936@9.868878					0	0	22201	0	0	0	0	0	0	0	0	0	0	0	0	0	0	0	0	0	0	0	0	0	0	0	0	0	0	0	0	0	0	155636	0	0	0	0	0	0	0	58775	0	0	0
628.1735@7.2968106					0	0	0	0	0	0	0	0	0	0	0	0	0	0	0	0	0	0	31131	0	0	0	0	0	0	0	0	0	0	0	0	0	0	3524.5	3524.5	3524.5	18589	3524.5	7049	14637	7318.5	26023	7318.5	7318.5	21499
660.263@11.658516					0	0	0	0	0	0	0	0	0	0	0	0	0	0	0	0	0	32865	18310	0	0	0	0	0	0	0	0	0	0	0	0	0	0	0	0	0	0	0	0	0	0	16899	0	0	0
662.3657@11.205278					26413	13809	33307	6904.5	6904.5	26087	6904.5	19721	29491	6904.5	6904.5	23868	10258	26894	5129	5129	23224	5129	5129	39819	38645	37512	5129	5129	5129	10466	10466	10466	10466	30275	20932	26118	10466	0	0	0	0	0	0	0	0	0	0	0	0
669.9385@11.429982					0	0	0	0	26718	0	0	0	0	0	0	0	0	0	0	0	0	0	0	0	0	0	0	0	12367	4280.5	4280.5	4280.5	4280.5	4280.5	14821	8561	4280.5	0	0	0	0	7372	0	0	0	0	0	0	0
685.6932@12.716339					0	0	5364	0	0	0	0	11233	0	0	0	0	23132	0	0	61676	0	0	0	0	0	0	7131	0	0	51131	0	0	0	0	0	0	0	0	0	0	0	0	0	0	0	8370	0	0	0
701.8556@14.393309					0	0	0	7775	0	0	0	0	0	0	0	0	0	0	0	0	0	0	0	11899	0	0	5826	0	0	0	0	0	0	0	0	0	0	0	0	0	0	0	0	0	0	0	0	0	0
703.5977@10.716254					0	0	0	0	0	0	0	0	0	0	0	0	0	0	0	0	0	0	0	0	0	0	0	0	0	0	0	0	0	0	0	0	41644	0	0	0	0	0	0	43293.5	43293.5	43293.5	227847	43293.5	43293.5
729.2208@5.4405365					0	0	0	0	0	0	0	0	0	0	0	0	0	0	0	0	0	0	0	0	0	0	0	0	0	0	0	0	0	0	0	0	0	0	0	0	0	0	0	0	0	0	0	0	0
734.3869@11.81041					21483	10741.5	10741.5	10741.5	24456	27940	37208	10741.5	10741.5	10741.5	10741.5	11309.5	11309.5	24330	11309.5	62180	11309.5	35813	11309.5	11309.5	11309.5	11309.5	11309.5	22619	11309.5	10672	29239	24965	10672	10672	10672	34805	21344	20234	45098	10117	10117	10117	35845	8746.5	42934	8746.5	24559	8746.5	37828
735.5356@11.414937					8431303	6800976	8548300	9760174	8402563	7503843	9134202	8419859	124079	9964849	9655206	7439479	7960735	8420531	7060015	8813746	165555	7267531	7863709	7706526	9442973	10200000	7328508	8256490	9244385	8236434	7492976	6811561	7865987	7088068	8859317	197193	10900000	11000000	11500000	10400000	10500000	10700000	12100000	11500000	10600000	11200000	10800000	666748	8700429
736.6889@12.094219					0	0	0	0	0	0	0	24299	0	0	56779	14501	7250.5	7250.5	43618	7250.5	7250.5	7250.5	48246	34809	7250.5	7250.5	7250.5	7250.5	7250.5	36166	0	0	0	0	0	0	0	0	0	0	0	0	0	0	0	20196	0	0	0
757.6463@11.885747	757,6431; 757,6432;	41616; 83830;	GlcCer(d18:0/20:0); GalCer(d18:0/20:0);	C44H87NO8; C44H87NO8;	0	0	0	0	0	0	0	49961	0	0	0	0	0	0	0	0	25895	0	0	0	0	0	0	0	0	10380.5	10380.5	32108	20761	10380.5	10380.5	55164	10380.5	16935	16935	38964	16935	33870	34604	0	0	0	0	0	0
759.814@11.593964					7288.5	14577	7288.5	7288.5	7288.5	25859	37001	32331	7288.5	7288.5	7288.5	27226	113500	6228	28623	13690	22517	30308	6228	16901	6228	12456	17578	6228	6228	52677	7309.5	7309.5	7309.5	7309.5	27785	7309.5	14619	10542.5	10542.5	21085	39149	10542.5	10542.5	11605.5	23211	11605.5	11605.5	11605.5	11605.5
763.7301@9.903619					0	0	0	0	0	0	0	0	0	0	0	12419	0	0	0	0	0	0	0	9235	0	0	0	0	0	0	0	0	0	0	0	0	9023	0	0	0	0	0	0	0	0	0	0	9453	0
792.7012@9.278794					23727	2911.5	5823	2911.5	2911.5	2911.5	2911.5	2911.5	2911.5	12657	2911.5	0	0	0	0	0	0	0	0	0	0	0	0	0	27107	0	0	0	0	0	0	0	27894	0	0	0	0	0	0	0	0	0	0	0	0
803.482@10.427463					119147	13722.5	27445	13722.5	13722.5	13722.5	13722.5	13722.5	39556	13722.5	13722.5	17440	34880	17440	17440	52513	17440	17440	17440	17440	43831	17440	17440	49303	17440	0	33208	0	0	0	0	0	0	0	0	0	0	0	0	9028	18056	9028	9028	25052	9028
812.517@12.219238					72150	10653	21306	25349	10653	10653	37942	59900	10653	104968	10653	0	0	77041	0	0	0	0	0	0	57426	48295	0	0	0	25368.5	25368.5	50737	25368.5	25368.5	25368.5	56867	25368.5	0	0	0	0	0	0	13229.5	26459	13229.5	44603	13229.5	13229.5
821.5032@12.072785					0	0	19154	0	0	0	0	0	0	0	0	0	0	0	0	0	0	0	0	0	0	0	0	0	0	0	0	0	0	0	0	0	0	0	0	0	0	0	0	35559	0	0	0	0	0
824.6822@14.5963335					3816	0	0	0	0	0	0	0	2967	0	0	0	0	0	0	0	0	0	0	0	0	0	0	0	0	0	0	0	0	0	0	0	2985	0	0	0	0	0	0	0	0	0	0	0	0
827.5092@0.23404717					0	0	0	0	0	0	0	0	0	0	0	0	0	0	0	0	0	0	0	0	0	0	0	0	0	0	0	0	0	0	0	0	0	3621049	3832259	2456912	3759376	2418691	2571025	0	0	0	0	0	0
842.7078@10.964425					0	0	0	0	0	0	0	26440	0	0	0	24635	23819	59960	0	0	0	0	0	0	0	0	0	0	0	0	0	0	0	0	0	0	0	0	0	0	0	0	0	0	0	0	0	0	0
859.4075@7.322153					0	0	18304	0	0	0	17845	0	0	0	0	0	0	0	0	0	0	38515	0	0	0	0	0	0	0	0	0	0	0	10644	0	0	0	0	0	27927	0	0	0	0	0	0	0	0	34169
861.5958@8.266828					0	0	0	0	0	0	0	0	0	0	0	0	0	0	0	0	0	0	0	27349	0	0	0	0	0	0	0	0	0	0	0	0	0	0	0	0	0	0	0	0	0	0	0	0	16737
865.5171@8.765804					0	0	27855	0	0	0	0	0	0	0	0	0	0	0	0	0	0	0	0	0	0	0	0	0	0	0	0	0	0	0	0	0	0	0	0	0	0	0	0	0	0	0	0	0	0
870.632@11.009854					0	0	0	0	0	0	0	0	0	0	0	20880	24982	0	0	0	0	0	0	0	0	0	34331	0	0	0	0	0	17610	0	0	0	0	0	0	0	0	70918	0	0	0	0	0	0	0
872.1247@11.426719					0	0	0	0	0	0	0	0	0	0	0	0	0	0	0	0	0	0	0	0	0	0	0	0	0	0	0	0	0	0	0	0	0	0	0	0	0	0	0	0	0	0	0	0	0
872.5717@9.412703					6874.5	6874.5	6874.5	6874.5	28135	24017	6874.5	6874.5	6874.5	6874.5	13749	18322	0	0	0	0	0	0	0	0	18079	0	0	0	22681	9804.5	19609	9804.5	21116	9804.5	9804.5	9804.5	9804.5	9269	9269	28553	9269	9269	18538	10725.5	21451	10725.5	25573	10725.5	10725.5
881.4146@10.7642565					0	0	0	0	0	0	0	0	0	0	0	0	0	0	0	0	0	0	0	0	0	12319	0	0	0	0	0	0	0	0	0	0	0	0	0	0	0	0	0	0	0	0	25697	0	0
882.7312@8.01344					0	0	0	0	0	0	0	0	0	0	0	0	0	0	35256	0	0	0	0	0	0	0	0	0	0	0	0	0	0	0	20659	0	0	0	0	0	0	0	0	0	0	0	0	0	60682
903.1472@11.416448					3449.5	3449.5	3449.5	3449.5	6899	7821	10777	3449.5	3449.5	3449.5	15583	3608	3608	3608	11441	3608	43332	3608	3608	7216	3608	3608	8939	3608	3608	13962	6305	3152.5	3152.5	3152.5	11428	3152.5	3152.5	5937	2968.5	2968.5	16176	8612	2968.5	21011	5361	12096	10722	5361	5361
916.5428@7.663758					0	0	0	0	0	0	0	0	0	0	0	0	39614	0	0	0	0	0	0	0	0	0	0	0	0	0	0	0	0	0	0	0	0	0	0	0	0	0	0	0	0	0	0	0	0
917.1862@0.29057056					0	0	0	0	0	0	0	0	0	0	0	0	0	0	0	0	0	0	0	0	0	0	0	0	0	0	0	0	11492	0	0	0	0	0	0	0	0	0	0	51825	51825	103650	51825	51825	143014
918.5257@4.7982583					44588	0	0	0	0	0	0	0	0	0	0	0	0	24903	0	0	51893	0	0	0	0	0	0	0	14686	0	0	0	0	0	0	0	0	0	8288	0	0	0	0	0	0	0	0	0	0
953.8252@11.597794					0	0	0	0	0	0	0	0	0	0	0	0	0	0	0	0	0	0	0	0	14700	0	0	0	0	0	0	13126	0	0	0	0	0	0	0	0	0	0	0	0	0	0	35893	0	0
966.3799@8.854633					0	0	0	0	0	0	0	0	0	0	0	0	0	0	0	0	0	0	0	0	0	0	0	0	0	0	0	0	0	0	0	0	0	0	0	0	0	11400	0	0	0	0	0	0	0
969.6926@14.669556					0	0	0	0	0	5412	0	0	4370	0	0	0	0	0	0	0	0	0	0	0	0	0	0	0	0	0	0	0	0	0	0	0	7516	0	0	4545	0	0	0	0	0	0	0	0	0
972.6275@10.289368					0	10141	0	0	11864	0	0	0	0	0	0	0	0	0	0	0	0	0	0	0	0	17957	16723	8640	0	0	0	0	0	0	0	0	0	0	8756	0	0	0	0	0	0	0	0	0	0
972.7048@14.433615					0	0	0	0	0	0	0	9022	0	0	12853	0	0	0	0	0	0	0	3923	0	0	0	0	0	0	0	0	0	0	5389	0	0	0	1250.5	15566	2501	1250.5	1250.5	1250.5	0	0	13577	0	0	0
978.4374@11.662752					0	0	21889	0	0	0	0	0	0	0	0	0	0	0	0	0	0	0	71010	0	0	0	13891	0	0	0	0	0	0	0	0	0	0	0	0	0	0	0	0	0	0	0	0	0	0
986.7031@11.191702					0	0	0	0	0	26415	0	0	0	9887	0	0	0	0	0	0	0	0	0	0	0	0	0	0	0	0	0	0	0	0	0	0	0	0	0	0	0	0	0	0	0	0	0	0	0
990.6455@9.500054					0	0	0	20273	0	0	0	0	0	0	0	20702	0	0	0	0	0	0	0	0	0	0	0	0	0	0	0	0	0	0	0	0	0	0	0	0	0	0	0	0	0	0	0	0	0
993.9854@10.474375					0	0	0	0	0	0	0	0	0	0	0	0	0	0	0	0	0	0	0	0	0	0	0	0	0	0	0	0	0	0	0	0	0	0	0	0	0	0	0	12448	0	0	0	0	0
994.597@8.250264					0	0	0	0	0	0	0	0	0	0	0	0	0	0	0	0	0	0	0	0	0	0	0	0	0	0	0	0	0	14137	0	0	0	37787	45317	18893.5	18893.5	18893.5	39630	0	0	0	0	0	0
1352.7747@11.551499					0	0	0	0	0	0	0	0	0	0	0	0	0	67923	0	0	0	0	0	0	0	0	0	0	0	10210	10210	10210	10210	10210	20420	10210	21504	0	0	0	0	0	0	0	0	0	0	49638	0
1425.1687@11.373284					0	0	0	0	0	0	0	0	0	0	0	0	0	0	0	0	20874	0	25468	0	0	0	12951	0	0	11351	11351	22702	11351	11351	11351	23973	42327	10532	5266	5266	5266	5266	13807	0	0	0	72601	0	0
1692.9606@7.53525					0	18152	0	0	0	0	0	0	0	0	0	0	0	0	0	0	0	0	0	0	0	0	0	25116	0	7783	7783	7783	7783	19223	15566	7783	7783	0	0	0	0	0	0	0	0	0	0	0	0
1846.5289@10.911904					0	0	0	0	0	0	0	0	0	0	0	0	0	0	10001	0	0	0	0	0	0	0	24202	0	0	10484	47303	5242	5242	5242	5242	16574	5242	0	0	0	0	0	0	0	0	0	0	0	0
245.8559@12.312174					24300000	22100000	9957961	9957961	9957961	19900000	9957961	21400000	24200000	23000000	9960000	19700000	5455569	25000000	5455569	10900000	5455569	20700000	5455569	24900000	5455569	5460000	5455569	5460000	5455569	0	0	22500000	0	0	0	0	0	20700000	9594384	9594384	9594384	19200000	21700000	8824941	17600000	8824941	22300000	8824941	8820000
385.1986@7.4715114					23556	7906	7906	64702	7906	7906	7906	7906	7906	7906	15812	12135.5	127785	12135.5	12135.5	51873	25136	12135.5	12135.5	12135.5	12135.5	12135.5	12135.5	24271	79772	59509	0	0	0	0	0	0	0	12070.5	12070.5	12070.5	12070.5	24141	149836	11746.5	11746.5	11746.5	121075	23493	11746.5
451.1524@7.665556					12362	12362	12362	12362	12362	24724	12362	27832	12362	106527	12362	8689.5	8689.5	8689.5	30651	17379	8689.5	8689.5	19154	8689.5	24767	110311	8689.5	8689.5	8689.5	0	0	0	89080	0	0	0	0	13475	58572	13475	27422	26950	13475	13103	48588	13103	13103	13103	13103
547.7344@12.3623085					0	0	0	0	0	0	0	0	0	0	0	0	0	0	0	0	0	0	0	0	0	0	0	0	0	3717	3717	3717	3717	59946	3717	7434	3717	0	0	0	0	0	0	0	0	0	0	0	0
557.7874@12.824511					0	0	0	0	12064	0	0	0	0	0	0	0	14278	0	0	0	0	14431	0	0	0	0	0	0	0	33932	8049	8049	29956	8049	8049	8049	16098	0	0	0	15762	0	0	0	0	0	0	0	0
563.5271@11.076689	563,5278; 563,5278; 563,5278; 563,5278; 563,5278; 563,5278;	430; 62477; LMSP02010039; LMSP02010048; LMSP02010056; LMSP02010063;	Cer(d18:1/18:1(9Z)); Cer(d18:1/18:1(11Z)); Cer(d14:1/22:1); Cer(d16:1/20:1); Cer(d14:2(4E,6E)/22:0); Cer(d16:2(4E,6E)/20:0);	C36H69NO3; C36H69NO3; C36H69NO3; C36H69NO3; C36H69NO3; C36H69NO3;	0	0	0	0	0	0	0	0	0	30253	0	140869	10508	10508	10508	10508	137272	10508	10508	138473	10508	10508	10508	21016	10508	255175	187402	51690	157137	82696	66716	114366	341914	0	0	0	0	0	0	0	0	0	0	0	0
603.5088@9.509976					0	0	0	0	0	0	0	0	0	0	0	0	0	0	48957	0	0	0	0	43844	0	0	0	0	0	38546.5	77093	79280	38546.5	38546.5	38546.5	86539	169781	0	0	0	0	0	0	19239	41750	19239	38478	19239	19239
626.0861@8.016795					0	0	0	0	0	0	0	25275	0	30309	0	0	0	0	0	28426	0	0	0	0	0	0	29705	0	0	11905.5	11905.5	11905.5	33691	23811	11905.5	11905.5	11905.5	0	0	0	0	32158	0	0	0	0	0	0	0
776.4786@11.580986					0	0	0	0	0	0	0	0	0	0	0	0	11869	0	0	0	0	36141	0	0	0	0	0	0	0	18158.5	18158.5	18158.5	36317	18158.5	18158.5	18158.5	76853	0	0	0	0	0	0	63139	0	0	0	0	0
844.6019@9.641559					0	0	0	0	0	11992	0	0	0	0	0	17008	0	0	0	0	0	0	0	0	0	0	0	0	0	21107	133846	89662	21107	21107	21107	21107	42214	0	0	0	0	0	0	0	0	0	0	0	0
943.7163@11.820535					33838	37877	9647	9647	9647	43334	41618	49289	9647	19294	70341	17540	17540	17540	17540	17540	44056	17540	39891	95142	17540	46999	51746	35080	17540	0	0	0	0	0	0	0	0	47431	45016	66585	45938.6	20122	50539	41784	18255.5	39174	54359	18255.5	42144
960.3152@7.6907964					0	0	0	0	0	6962	0	0	0	0	0	0	0	0	0	0	0	18363	0	0	0	0	0	0	0	18785	7646	7646	21620	15292	7646	7646	7646	0	0	0	0	0	0	0	0	0	0	0	18047
982.8677@11.510474					0	6445	44972	0	0	0	0	0	0	0	0	4032.5	8065	4032.5	16417	4032.5	4032.5	4032.5	4032.5	4032.5	4032.5	18528	19540	4032.5	4032.5	2938	5876	50181	2938	2938	2938	30281	37648	0	0	0	0	0	11959	0	0	32869	0	0	0
991.7292@11.538737					137338	16949	8474.5	8474.5	8474.5	8474.5	8474.5	85283	8474.5	58667	8474.5	19628.5	65362	39257	19628.5	19628.5	19628.5	52267	19628.5	19628.5	19628.5	19628.5	167077	19628.5	110414	0	0	0	188244	0	0	0	0	75863	17771	17771	17771	51586	35542	17607.5	35215	17607.5	17607.5	412797	17607.5
1006.515@2.554541					0	0	0	0	0	0	0	0	12444	0	0	14923	4686.5	13033	4686.5	4686.5	12876	4686.5	9373	4686.5	4686.5	17457	4686.5	15338	14911	0	0	0	0	0	0	0	11346	0	0	0	0	0	11261	0	0	0	0	0	0
147.0801@11.862295					0	0	116728	0	0	0	121095	0	0	0	0	50055.5	100725	50055.5	137942	50055.5	133563	50055.5	50055.5	100111	50055.5	137374	50055.5	50055.5	106247	0	0	0	0	0	0	69225	0	0	0	44920	0	0	0	0	0	0	194399	0	0
198.1369@0.33082885					0	0	0	0	0	0	0	0	0	220474	0	69749	400528	286063	403810	69749	195494	69749	69749	139498	69749	69749	69749	324443	69749	0	0	0	0	0	380025	0	0	0	0	169463	0	0	0	0	0	0	0	0	103747
231.8919@12.260695					19569.5	19569.5	19569.5	19569.5	165548	19569.5	48150	19569.5	39139	19569.5	19569.5	0	0	0	0	0	0	0	72977	0	28074	0	0	0	0	135378	135378	270755	135378	135378	135378	135378	299735	17430.5	17430.5	34861	40559	17430.5	17430.5	40799.5	81599	264231	40799.5	40799.5	40799.5
482.0401@6.3652616					11773	11773	11773	23546	11773	11773	29898	11773	11773	11773	41249	0	0	0	8968	0	0	33838	29954	0	0	0	0	0	0	8009	8009	66758	23734	57590	16018	8009	8009	7993.5	7993.5	15987	7993.5	58972	22990	6725.5	13451	47497	20498	6725.5	6725.5
580.2788@11.812612					0	0	0	0	0	0	0	0	0	0	0	17919.5	17919.5	100177	17919.5	17919.5	17919.5	45338	35839	17919.5	17919.5	17919.5	17919.5	17919.5	40010	0	0	0	0	34766	0	0	0	0	25257	0	0	0	0	0	0	0	0	0	0
609.5043@10.509747					9171.5	9171.5	35936	239854	9171.5	9171.5	9171.5	9171.5	9171.5	9171.5	18343	0	0	0	0	0	0	0	0	0	0	0	0	0	0	33215	75300	81282	66430	33215	33215	33215	33215	136174	112489	100270	118043	96872	111088	260295	260295	566034	520590	260295	260295
637.4354@7.0952687					17139	17139	17139	17139	34278	17139	43180	17139	59606	102968	17139	0	0	0	0	39166	29897	0	0	0	0	0	0	46248	0	16466	16466	32932	16466	16466	71356	37542	16466	33077	16538.5	50213	16538.5	16538.5	51167	23687.5	23687.5	61658	47375	23687.5	23687.5
772.8678@7.135437					0	0	11321	0	0	12929	0	0	0	0	0	10053	3525	3525	3525	3525	3525	24916	7050	3525	3525	7616	23692	3525	3525	17795	0	0	0	0	0	0	0	0	0	0	0	0	14112	39138	0	0	0	0	0
961.606@11.835128					9654.5	9654.5	9654.5	19309	22591	9654.5	9654.5	9654.5	29151	32825	33909	0	35025	0	0	0	0	0	0	38117	0	0	22515	0	0	24598	30960	30524.1	37711	34997	13900	31876	39627	35448	33380	36527	31291	33380	30254	8061.5	8061.5	8061.5	34211	8061.5	16123
1145.2917@12.219916					0	0	10382	0	0	13831	0	0	0	0	0	3297.5	3297.5	3297.5	18809	3297.5	40495	3297.5	6595	3297.5	3297.5	57388	25782	3297.5	3297.5	15033	7516.5	7516.5	7516.5	65995	7516.5	7516.5	7516.5	0	0	0	0	0	0	0	0	0	0	0	62507
1871.6082@10.816671					8237	16474	29200	8237	8237	8237	8237	51435	8237	8237	8237	0	11879	0	0	0	0	0	0	21594	0	0	0	0	0	0	13671	0	0	0	0	0	0	8004	9923	23620	4002	4002	4002	6750	6750	6750	36792	6750	6750
278.2247@8.031855					28149.5	56299	66354	2429981	28149.5	70138	82668	28149.5	64939	28149.5	62675	92224	214226	92964	110083	132166	100571	92174	130061	86115	107905	148334	214226	121088	1357033	100590	93950.3	63189	140506	69879	67995	66881	148612	0	0	0	0	0	0	139991	146019	189891	2434277	163403	1351678
296.2364@5.5412993					0	0	0	0	33181	0	0	0	0	0	0	23004	124876	38616	47214	11502	11502	11502	11502	11502	11502	160158	11502	11502	153138	18145.5	36291	71047	18145.5	106109	18145.5	18145.5	36364	0	0	0	0	33081	0	0	137116	0	0	0	0
583.5366@10.807873					10640.5	1111042	10640.5	1449382	10640.5	10640.5	10640.5	21281	10640.5	10640.5	10640.5	0	0	0	0	0	0	0	26758	0	0	0	0	0	0	0	0	0	0	0	0	0	0	12595.5	25191	45538	12595.5	30514	12595.5	354326	708653	354326	354326	354326	354326
678.3592@10.102479					46380	234051	46380	92760	46380	46380	348745	46380	46380	163553	210202	0	56604	0	0	112715	0	0	0	0	0	0	0	0	0	0	0	0	0	0	0	116238	0	49861	159041	49861	49861	99722	49861	72191.5	72191.5	144383	72191.5	72191.5	171497
713.6697@8.571904					0	0	0	0	0	0	13975	0	33394	0	0	11177	11177	11177	28709	11177	11177	11177	22354	11177	22809	27292	11177	40762	11177	46178	7649.5	7649.5	7649.5	15299	7649.5	21064	7649.5	0	0	0	0	14811	0	0	0	0	0	41393	0
831.1515@11.199684					0	0	0	0	16002	12210	0	0	0	0	0	5956.5	5956.5	5956.5	5956.5	13785	14207	37205	16471	5956.5	5956.5	11913	5956.5	5956.5	5956.5	3363.5	3363.5	23007	3363.5	3363.5	6727	12866	3363.5	0	0	15667	0	0	0	0	0	18374	0	0	0
864.6929@9.654402					23326	7886.5	7886.5	7886.5	7886.5	7886.5	7886.5	16151	7886.5	15773	21353	0	0	0	0	14304	0	0	0	0	0	0	0	0	0	0	0	0	0	0	0	0	22132	15207	7603.5	18130	7603.5	7603.5	7603.5	23132	10740	5370	5370	34589	5370
1148.2322@7.84588					6846.5	6846.5	6846.5	6846.5	6846.5	6846.5	42575	13693	6846.5	16796	38931	0	0	0	0	13593	29281	0	0	14576	0	0	0	0	0	10530.5	21061	10530.5	10530.5	10530.5	10530.5	10530.5	60882	0	0	0	0	18056	0	0	0	0	0	0	0
1266.885@6.470944					44850	77229	21750	21750	21750	21750	21750	43500	21750	21750	21750	0	0	0	0	0	33785	0	0	0	0	0	0	0	0	0	29271	0	0	0	0	0	0	0	0	0	0	0	0	0	0	0	0	0	0
1384.9365@6.546364					0	9072	0	0	0	0	0	0	35161	0	0	7589	7589	7589	7589	33199	25822	7589	7589	85145	7589	7589	15178	7589	7589	20280	10140	10140	10140	10140	49850	30391	10140	77328	42366	21183	54140	21183	21183	16973.5	33947	16973.5	73961	16973.5	16973.5
1930.8018@12.120234					7442	7442	27831	14884	7442	7442	7442	7442	7442	7442	44685	0	0	0	51807	0	0	0	49789	0	0	31051	0	0	0	0	0	17572	0	0	0	0	0	0	0	0	0	0	0	0	0	0	0	0	0
288.1877@5.755353					6904.5	6904.5	6904.5	6904.5	6904.5	6904.5	13809	6904.5	6904.5	30058	14009	0	0	12444	0	0	0	0	0	0	0	0	0	0	0	0	0	0	0	0	0	46627	0	0	0	0	0	0	0	0	0	0	0	0	0
442.2071@5.9580197					0	0	0	0	0	0	0	0	0	0	0	48077	12469.5	12469.5	12469.5	12469.5	12469.5	12469.5	12469.5	12469.5	27737	12469.5	12469.5	36079	24939	10440.5	10440.5	10440.5	20881	10440.5	10440.5	10440.5	33763	89266.5	89266.5	89266.5	89266.5	376579	178533	23824	11912	149330	138097	11912	11912
517.5017@11.197758					5371.5	5371.5	5371.5	30732	5371.5	11859	5371.5	5371.5	5371.5	19948	10743	0	0	0	0	0	0	0	30649	0	0	0	0	0	0	0	0	0	0	0	0	0	73881	0	0	0	0	0	0	0	0	0	0	0	0
536.0509@6.089847					0	0	20426	0	0	0	0	0	0	0	0	10948	5474	16996	5474	13702	5474	5474	5474	5474	5474	30524	5474	5474	5474	6701	6701	18944	44465	23778	13402	6701	6701	36205	30945.5	18517	35879	33181	30945.5	50254	30155	5772	29784	5772	18314
566.0819@14.225372					3360.5	3360.5	3360.5	3360.5	34648	3360.5	3360.5	3360.5	12374	3360.5	6721	0	0	0	7133	0	0	0	0	0	0	0	0	0	0	0	0	0	8777	0	0	0	0	0	0	0	9034	0	0	2059	21839	2059	2059	2059	2059
579.7629@11.756133					10182	10182	10182	20364	22685	23654	10182	10182	10182	10182	10182	0	0	0	0	0	20855	0	20480	0	0	0	0	0	0	26713	78935	11379.5	11379.5	22759	11379.5	11379.5	28412	0	0	0	0	0	0	0	0	0	0	0	0
648.5105@11.526171	648,5094; 648,5094; 648,5094; 648,5117;	82169; 82189; 82229; 36802;	PA(O-18:0/15:0); PA(O-20:0/13:0); PA(O-16:0/17:0); 1-(8-[5]-ladderane-octanoyl)-2-(8-[3]-ladderane-octanyl)-sn-glycerol;	C36H73O7P; C36H73O7P; C36H73O7P; C43H68O4;	141657	32084	51983	11990.5	11990.5	50366	49814	23981	29620	11990.5	11990.5	63573	24222	46019	35870	12111	12111	31928	12111	26741	31727	12111	25382	12111	12111	29532	81179	10722.5	10722.5	10722.5	21445	10722.5	10722.5	0	36504	0	0	0	0	7130.5	14261	7130.5	7130.5	7130.5	60432
717.5744@9.456835					228288	228288	228288	1546038	228288	228288	228288	228288	456575	228288	614486	0	0	0	648096	983642	0	0	0	0	441986	0	0	0	0	0	0	0	0	0	0	0	3816564	1024524	2121750	2700130	732357	1850584	703421	0	0	0	0	0	0
836.6599@11.207637					17718	35436	17718	17718	37328	52695	17718	17718	17718	17718	17718	0	0	54779	0	0	35289	0	0	0	0	0	0	0	0	0	0	0	0	0	0	0	0	0	0	0	0	47739	0	35032.5	35032.5	78378	157365	70065	35032.5
887.7522@7.143495					19144	8375.5	23503	8375.5	8375.5	8375.5	8375.5	8375.5	8375.5	16751	8375.5	0	51162	0	8425	0	0	10814	0	0	0	0	0	0	0	0	0	0	0	0	18000	0	0	0	22104	0	0	0	0	0	0	0	0	0	0
967.5207@11.77215					8645	8645	25923	8645	8645	8645	21728	8645	17290	18577	8645	0	0	0	0	9854	31887	0	0	0	0	0	0	0	10475	0	0	0	0	0	0	0	0	0	0	0	0	0	0	0	0	0	0	0	0
1673.1812@11.274022					0	0	0	0	0	0	25518	0	0	0	0	7640.5	75296	7640.5	7640.5	17316	15281	15641	7640.5	33337	7640.5	7640.5	7640.5	7640.5	7640.5	0	0	0	0	0	0	0	0	8704	8704	17408	8704	8704	30674	16422	8211	8211	35164	8211	8211
318.1585@3.017794					0	0	0	25174	0	0	0	0	0	0	0	6212.5	6212.5	14021	14192	6212.5	6212.5	17629	6212.5	6212.5	6212.5	6212.5	6212.5	22929	12425	0	0	0	0	0	0	0	0	30107	30673	36666	27954	39942	37946	16038.5	32077	41702	33232	16038.5	16038.5
413.368@11.732307					16262	16262	16262	37387	33074	16262	117184	32524	16262	16262	16262	0	0	0	0	49948	0	0	0	0	0	0	0	0	97293	14575	14575	38075	14575	29150	80718	14575	14575	0	0	23744	0	0	0	0	0	28560	0	0	0
416.0329@10.330126	416,0336;	44942;	EUK 134;	C18H18ClMnN2O4;	8965.5	8965.5	22133	8965.5	8965.5	29131	8965.5	17931	8965.5	22010	8965.5	0	13610	0	0	0	0	0	0	0	19641	0	0	0	0	11767	11767	24700	11767	11767	11767	23534	11767	0	0	0	0	0	0	0	0	0	0	0	0
425.3138@4.4495764					0	0	0	56918	0	32146	0	0	0	0	0	12825	12825	12825	12825	31051	12825	12825	12825	12825	30105	25650	12825	12825	30454	0	0	0	0	0	0	0	0	77331	84490	82570	82892	75219	95910	91875	100076	94110	129109	92536	82708
513.7895@11.861886					99205	105331	134567	59874	128461	133746	87047	105331	113544	101179	90352	96448	92916	103756	105174	90745	82507	93805.3	82939	88530	93805.3	99719	95683	93441	93805.3	117717	119035	111238	119714	93919	92288	117521	19847	92331.2	79152	91297	92331.2	86433	112443	9211	18422	9211	22337	100564	86179
633.8783@10.199286					0	0	0	0	0	0	15989	0	0	0	11167	3565.5	3565.5	3565.5	7131	3565.5	3565.5	3565.5	11160	3565.5	3565.5	17226	3565.5	3565.5	12326	0	0	0	0	0	9094	0	0	16093	5517	11034	5517	5517	5517	30700	5572.5	5572.5	11145	5572.5	5572.5
685.6208@8.854527					6287	6287	6287	12574	6287	14198	6287	6287	34550	6287	6287	0	19694	0	0	0	0	0	12223	0	0	0	0	0	0	5195	19815	5195	5195	10390	5195	5195	5195	0	0	0	0	0	23276	0	14438	0	0	0	0
696.0752@11.930091					6216.5	12433	6216.5	6216.5	6216.5	14925	6216.5	6216.5	13233	6216.5	6216.5	9182	0	0	0	0	0	0	0	0	0	0	10324	0	0	6076.5	6076.5	12929	6076.5	6076.5	6076.5	12153	6076.5	0	0	0	0	0	0	0	0	13616	0	0	0
850.4319@9.26869	850,4351;	C16749;	Acetylgitaloxin;	C44H66O16;	0	0	0	0	0	0	0	0	0	0	0	52466	21120	21120	155085	42240	21120	21120	21120	21120	21120	56929	21120	21120	21120	0	0	0	0	0	47464	0	0	94336	82103.2	82103.2	113883	51903	68291	71678	37945	18972.5	55993	58423	18972.5
903.8252@8.03392					11509	5754.5	5754.5	5754.5	5754.5	5754.5	5754.5	25287	26126	5754.5	5754.5	0	0	0	0	9094	0	0	0	0	0	0	0	0	0	7115	7115	7115	15300	14230	7115	24933	18110	0	0	0	0	0	0	0	0	0	0	0	0
964.5614@10.754925					0	17968	0	0	0	0	16946	0	0	0	0	6128.5	6128.5	6128.5	35624	6128.5	6128.5	24968	6128.5	6128.5	6128.5	6128.5	12257	6128.5	15442	0	0	13186	0	0	0	0	0	9103.5	9103.5	18207	9103.5	9103.5	18552	17337	19350	8668.5	8668.5	8668.5	8668.5
978.6301@11.370736					0	0	0	0	23323	0	0	0	0	0	0	25667	5567	5567	5567	11134	22568	5567	5567	5567	23649	28105	5567	5567	5567	0	0	0	0	0	24058	0	0	19482	9741	9741	33049	9741	9741	14007	14007	14007	66296	14007	14007
444.1139@8.99877					49144	5373.5	121398	5373.5	87109	5373.5	87482	113570	10747	45337	5373.5	77709	134477	7467	7467	7467	7467	105283	7467	7467	59514	95892	89758	14934	104192	63029	128449	92068	75140	75140	19143	60437	87714	97058.2	60531	177873	79529	97058.2	70300	46283.5	46283.5	46283.5	46283.5	92567	46283.5
471.0823@7.8303313					0	0	0	0	0	68709	0	0	0	0	17013	0	0	71712	0	0	0	0	0	0	0	101179	0	19761	0	4689.5	4689.5	4689.5	24729	9379	4689.5	4689.5	4689.5	12100.5	49053	74776	12100.5	12100.5	24201	13696	6848	77335	6848	6848	32023
483.122@7.0779924					50655	50655	50655	101310	50655	50655	50655	50655	149996	140231	50655	53136.5	53136.5	53136.5	119235	145995	53136.5	53136.5	53136.5	53136.5	143147	53136.5	106273	53136.5	53136.5	7387	0	0	0	0	0	0	0	0	0	0	0	0	0	0	0	0	0	0	0
484.1467@6.0000324	484,1461; 484,1461;	LMFA03120056; LMFA03120058;	7-Acetoxy-7,8-dihydrobromovulone I ; 7-Acetoxy-7,8-dihydrobromovulone II ;	C23H33BrO6; C23H33BrO6;	25069	0	0	0	0	0	0	0	0	0	0	13679	0	0	0	0	0	57700	0	0	0	0	0	0	0	9148	9148	9148	9148	52763	9148	9148	18296	96711	48355.5	48355.5	127578	48355.5	48355.5	14668	7334	145743	81920	186534	7334
603.4861@11.55444					102697	68366	49302	73211.4	46015	31474	100219	50388	130792	73211.4	79650	87324	93639.8	110844	58840	80328	93639.8	93973	93639.8	126017	55511	93639.8	131197	143290	49074	10304.5	41218	10304.5	48719	10304.5	22453	20609	61484	8885	8885	8885	8885	17770	69654	0	0	0	0	73129	0
671.6181@12.112934					0	0	0	0	0	0	0	0	0	0	0	0	0	0	0	0	0	0	0	0	0	0	0	0	0	7252.5	18645	7252.5	7252.5	7252.5	7252.5	14505	106818	135466	36738	11095	11095	22190	11095	9432	9432	18864	9432	9432	9432
692.5565@11.578224					0	0	0	0	0	0	0	0	0	0	0	0	0	0	0	0	0	0	0	0	192445	0	0	0	0	83147	83147	279386	83147	83147	83147	83147	166294	50716	101432	529191	50716	50716	50716	889316	2505749	889316	6708644	889316	1778631
898.6568@11.20384					21344	9523.5	64530	9523.5	9523.5	9523.5	19047	9523.5	19048	9523.5	9523.5	65795	13188	33230	26376	51052	13188	126032	13188	13188	13188	36918	13188	34039	13188	0	0	0	0	0	0	0	37698	0	0	0	25768	0	0	0	0	0	0	0	0
1119.3665@12.190358					58192	26042	13021	13021	13021	13021	13021	62045	13021	13021	65262	19922	19922	110692	19922	19922	42595	52906	19922	19922	19922	66384	19922	39844	19922	7522.5	15045	77479	7522.5	7522.5	83782	7522.5	34512	0	0	0	0	0	0	0	0	0	0	0	0
1147.153@10.295153					0	19387	0	0	0	0	0	0	0	0	0	0	0	15190	0	0	31947	0	0	0	0	0	0	0	0	0	8766	0	0	0	0	0	0	9249	4624.5	18013	4624.5	4624.5	4624.5	4591.5	9183	4591.5	17983	4591.5	4591.5
1210.7267@3.2590504					0	0	0	0	0	0	0	0	0	0	0	0	0	0	0	0	0	0	0	0	0	0	0	0	19971	0	0	0	0	0	0	0	0	14616.8	10687	16762	23112	14616.8	7906	9933	4966.5	4966.5	13248	4966.5	4966.5
148.0164@14.576896					0	0	0	0	0	0	20208	22239	0	0	0	0	0	0	0	17014	0	25776	33906	0	0	0	0	0	0	0	0	0	0	0	23508	0	0	13190	26807	13190	26380	13190	13190	35993	10871	10871	30334	21742	32535
171.9874@12.157754					0	0	0	205099	0	0	0	0	0	0	0	0	0	168969	0	0	0	0	95496	0	0	0	0	0	0	0	84301	0	0	0	0	0	0	70195	35097.5	84356	35097.5	35097.5	35097.5	34734.5	93890	34734.5	34734.5	69469	34734.5
187.8722@12.598593					5544.5	5544.5	11089	17894	16920	5544.5	12508	5544.5	5544.5	5544.5	5544.5	3341.5	55986	20200	3341.5	11118	3341.5	3341.5	3341.5	27157	3341.5	3341.5	3341.5	6683	3341.5	49815	17434	3994.5	3994.5	3994.5	3994.5	3994.5	7989	0	0	0	0	0	0	0	0	0	0	0	0
225.9446@11.759225	225,9436; 225,945;	C12835; LMFA01090138;	2,5-Dichloro-4-oxohex-2-enedioate; Ethyl 3-iodo-2E-acrylate;	C6H4Cl2O5; C5H7IO2;	144138	144138	144138	513565	144138	329942	144138	288277	349709	144138	144138	331910	111732	321030	111732	111732	111732	111732	111732	111732	223464	346874	430814	111732	111732	141490	141490	141490	141490	141490	705008	141490	282980	0	0	0	182515	0	0	0	0	0	0	685513	0
260.2142@4.8929095					40905	0	28609	0	0	0	0	0	0	0	0	15930	0	0	0	0	17365	0	15321	0	0	0	0	0	0	0	0	0	0	0	0	189739	0	7468.5	7468.5	7468.5	76925	14937	7468.5	10979	25759	10979	21958	41836	10979
338.2136@5.9445033					0	0	0	0	0	0	0	0	0	0	0	0	0	0	0	0	0	0	0	0	0	0	0	0	0	0	0	0	0	0	0	0	0	14617	14617	81565	29234	14617	14617	54557	49013	18400	97002	51538	36800
347.8149@12.115003					45888	45888	45888	45888	91776	45888	45888	45888	162088	602683	151603	433619	116639	56970	133676	56970	56970	56970	113940	56970	56970	56970	135738	56970	56970	551638	172007	86003.5	86003.5	86003.5	179640	86003.5	86003.5	0	0	0	0	0	154302	0	0	0	0	0	0
354.1718@6.0421977	354,1705;	C02915;	(S)-cis-N-Methylcanadine;	C21H24NO4;	0	0	0	0	0	0	0	0	0	0	0	0	0	0	0	0	0	0	0	0	0	0	0	0	0	0	0	0	0	0	0	0	0	24284	59007.8	39164	83906	29553	118132	48625	13603	162792	6801.5	6801.5	6801.5
433.1439@5.968758					0	0	0	0	0	0	0	0	0	0	0	0	27411	0	0	0	0	0	0	0	0	0	10241	0	0	0	0	0	0	0	0	0	0	6037	23195	6037	12074	6037	6037	19948	9655	4827.5	4827.5	4827.5	4827.5
548.3263@0.24932992					0	0	0	0	0	0	0	0	0	0	0	0	0	0	0	0	0	0	0	0	0	0	0	0	0	0	0	0	0	0	0	0	0	1646361	1.80584e+06	1724213	1.80584e+06	1843364	2009413	161035	882977	161035	322070	161035	161035
556.0691@6.214223					0	0	0	0	0	0	0	24062	0	0	0	0	0	0	0	0	0	0	0	0	0	14544	0	0	0	0	0	0	0	0	0	0	0	7522.5	7522.5	15045	7522.5	7522.5	19106	29725	12449	6224.5	6224.5	6224.5	6224.5
590.3117@0.28605875	590,3104; 590,3104; 590,3104;	C05794; 58222; C05791;	Urobilin; I-Urobilin; D-Urobilinogen;	C33H42N4O6; C33H42N4O6; C33H42N4O6;	0	0	0	0	0	0	0	0	0	0	0	0	0	0	0	0	0	0	0	0	0	0	0	0	0	0	0	0	0	0	0	0	0	808049	1067984	716837	22021	802558	883572	198388	198388	467287	198388	396776	198388
611.6243@9.4268465					0	0	0	0	0	0	0	0	0	0	34003	0	0	0	0	0	0	0	0	0	0	0	0	0	0	0	0	0	0	0	0	0	0	11084	30635.2	30635.2	57080	42713	11664	22926	9202.5	18405	22098	9202.5	9202.5
656.1276@4.768909					0	0	0	0	0	0	0	0	0	0	0	0	0	9457	0	0	0	5473	0	0	0	0	0	0	0	0	0	0	0	0	0	0	0	27334	23438	29334	25098	39569	19231	6072	34221	26082	27970	25353	6072
656.4546@5.963251					0	0	0	0	0	0	0	0	0	0	0	35160	0	0	0	0	0	0	0	0	0	0	0	0	0	0	0	0	0	0	36654	0	0	187844	91561	158581	102750	90848	203682	263689	195144	338619	83045.5	265260	83045.5
711.4028@5.9502425					0	0	0	0	0	0	0	0	0	0	0	27187	0	0	0	15009	0	0	0	0	0	0	0	0	0	0	0	0	0	0	0	0	0	103970	103970	98659	109585	103733	103901	122584	112700	65487	22516.5	96186	22516.5
737.4868@7.1213336					0	0	0	0	0	0	0	0	0	0	0	0	0	0	0	0	0	10341	0	0	0	0	37866	0	9878	0	0	0	0	0	0	0	0	29513	7135.5	7135.5	7135.5	14271	7135.5	15549	15549	95595	15549	15549	31098
748.3473@5.948656					0	0	0	0	0	0	0	0	0	0	0	17296	0	0	0	0	0	0	0	0	0	0	0	0	0	0	0	0	0	0	0	0	0	26669	6636.5	51745	13273	6636.5	6636.5	54887	13388.5	13388.5	29520	48835	26777
757.7181@11.043265					0	0	0	0	32090	0	0	0	0	0	0	13711	0	18380	0	0	0	0	0	0	0	0	0	0	48860	0	0	0	0	0	0	0	0	13717	6858.5	6858.5	6858.5	6858.5	44900	18391	7141.5	53011	7141.5	32652	20939
778.3599@5.955435					0	0	0	0	0	0	0	0	0	0	0	0	0	0	0	0	0	0	0	0	0	0	0	0	0	0	0	0	0	0	0	0	0	15297	15297	37003	30594	15297	31624	34390	26925	33030	30938	31225	33745
792.4602@9.904066					0	0	0	0	0	24082	0	0	0	0	35712	0	0	0	21092	0	0	0	16952	0	0	0	0	0	0	4899.5	4899.5	4899.5	4899.5	9799	4899.5	19215	22792	21452	82816	10726	67954	10726	10726	51198	25599	71283	25599	57111	25599
798.385@5.9438868					0	0	0	0	0	0	0	0	0	0	0	0	0	0	0	0	0	0	0	0	0	0	0	0	0	0	0	0	0	0	0	0	0	17133	37975	17133	34266	37916	17133	45436	21251.5	54666	64077	91348	42503
808.3002@5.958054					0	0	0	0	0	0	0	0	0	0	0	0	0	0	0	0	0	0	0	0	0	0	0	0	0	0	0	0	0	0	0	0	0	9337	14773	14773	8727	16771	24257	27680	31847	7162	14324	15997	7162
817.3639@5.9532757					0	0	0	0	0	0	0	0	0	0	0	0	0	0	0	0	0	0	0	0	0	0	0	0	0	0	0	0	0	0	0	8038	0	8604	23833	27903	21396.2	27045	19596	23317	11658.5	27176	11658.5	11658.5	11658.5
856.3411@5.9395523					0	0	0	0	0	0	0	0	0	0	0	0	0	0	0	0	0	0	0	0	0	0	0	0	0	9776	0	0	0	0	0	0	0	38630.2	38630.2	21870	56710	43661	32280	5333.5	10667	33740	28116	13683	5333.5
857.5788@8.494088					0	0	0	81141	0	0	0	0	0	0	0	0	0	0	0	0	18647	0	0	0	0	0	0	14765	0	0	0	0	0	0	0	0	0	7978	44103	7978	30800	15956	7978	8777	8777	17554	8777	8777	8777
876.3092@5.970945					0	0	0	0	0	0	0	0	0	0	0	20681	0	0	0	0	0	0	0	0	0	0	0	0	0	0	0	0	0	0	0	0	0	23238	60868	54673	46865.4	70849	24699	17679.5	35359	54821	50137	17679.5	17679.5
898.3063@5.9666395					0	0	0	0	0	0	0	0	0	0	0	29996	0	0	0	0	0	0	0	0	0	0	0	0	0	0	0	0	0	0	0	0	0	15497.5	30995	15497.5	32242	32484	15497.5	33739	16709	38330	5235	5235	10470
932.2616@5.9837813	932,2587; 932,2587; 932,2587; 932,2587; 932,2587; 932,2587; 932,2587; 932,2587; 932,2587; 932,2587;	46838; 46843; 47019; 47024; 47129; 48761; 50239; 50377; 64277; 92816;	Pelargonidin 3-O-[2-O-(6-O-(E)-feruloyl-beta-D-glucopyranosyl)-beta-D-glucopyranoside]-5-O-(beta-D-glucopyranoside); Pelargonidin 3-O-[6-O-(E)-feruloyl-2-O-beta-D-glucopyranosyl-beta-D-glucopyranoside]-5-O-(beta-D-glucopyranoside); Peonidin 3-p-coumarylsophoroside-5-glucoside; Peonidin 3-caffeylrutinoside-5-glucoside; Petanin; Isovitexin 2''-O-(6'''-(E)-feruloyl)glucoside 4'-O-glucoside; Kaempfer…	C43H48O23; C43H48O23; C43H48O23; C43H48O23; C43H48O23; C43H48O23; C43H48O23; C43H48O23; C43H48O23; C43H48O23;	0	0	0	0	0	0	0	0	0	0	0	0	0	0	0	0	0	0	0	0	0	0	0	0	0	0	0	0	0	0	0	0	0	10273	10273	20546	46107	10273	10273	32611	15708	15708	55782	31416	15708
934.2632@5.9511595	934,259; 934,259; 934,259; 934,259; 934,259; 934,259; 934,259; 934,259;	50192; 50198; 50350; 50553; 88709; 92750; 93460; 94977;	Kaempferol 3-sophorotrioside-7-glucoside; Kaempferol 3-gentiobioside-7,4'-diglucoside; Kaempferol 3-sophoroside-7-cellobioside; Quercetin 3-rutinoside-7,3'-diglucoside; Kaempferol 7-cellobioside 3-sophoroside; Quercetin 3-rutinoside 3',7-diglucoside; Myricetin 3-[glucosyl-(1->2)-rhamnoside] 7-[rhamnosyl-(1->2)-glucoside]; Quercetin 3-sophorotrioside 7-rhamnoside;	C39H50O26; C39H50O26; C39H50O26; C39H50O26; C39H50O26; C39H50O26; C39H50O26; C39H50O26;	0	0	0	0	0	0	0	0	0	0	0	0	0	0	0	0	0	0	0	0	0	0	0	0	0	0	0	0	0	0	0	0	15757	38925.8	38925.8	26274	55901	38630	34898	6459.5	6459.5	53893	12919	6459.5	6459.5
997.6788@5.9691567					0	0	0	0	0	0	0	0	0	0	0	0	0	0	0	0	0	0	0	0	0	0	0	0	0	0	0	0	0	0	0	0	0	14629	5234.5	5234.5	5234.5	10469	5234.5	17154	7787.5	17090	7787.5	15575	7787.5
1016.6279@11.887686					43640	54049	40823	32196	38568	32385	59835	42679	43109	44989	41941	32007	37284	37574	54872	33746	32689	31170	33892	39278	43708	51722	37556	48089	43310	43065	39007	48394	42806	36149	50863	45243	43646.7	39663	39557	41100.6	43423	46276	36584	38026	43942	19013	19013	48671	19013
1024.748@14.2396755	1024,752; 1024,752;	39108; 61846;	TG(22:5(7Z,10Z,13Z,16Z,19Z)/22:6(4Z,7Z,10Z,13Z,16Z,19Z)/22:6(4Z,7Z,10Z,13Z,16Z,19Z))[iso3]; TG(22:6(4Z,7Z,10Z,13Z,16Z,19Z)/22:5(7Z,10Z,13Z,16Z,19Z)/22:6(4Z,7Z,10Z,13Z,16Z,19Z))[iso3];	C69H100O6; C69H100O6;	0	17226	0	0	0	0	0	0	0	0	0	0	0	0	0	0	0	0	0	0	14128	34563	0	0	0	0	0	0	0	0	0	11394	0	26906	28798	28113	25360	35465	24036	0	0	0	42450	0	0
1116.9269@10.762114					0	0	0	0	0	0	0	0	0	0	0	0	0	0	0	0	0	0	0	0	0	0	0	0	0	0	0	0	0	0	0	29419	0	0	0	0	0	0	0	0	32054	0	0	0	0
1272.6042@14.224514					0	0	0	17167	0	0	15430	0	0	0	0	0	11818	0	0	0	0	0	0	0	0	0	18839	21767	0	0	0	0	0	0	0	0	0	0	0	0	0	11657	0	0	0	0	12746	0	0
1467.0251@6.7326593					0	54010	0	0	0	0	0	0	0	0	0	0	0	0	0	0	0	0	0	0	0	0	0	0	0	0	0	0	0	0	0	0	0	0	0	0	0	0	0	0	0	85645	0	0	0
1575.0135@12.270855					0	0	0	0	0	0	0	0	0	37251	0	37276	0	0	224081	0	0	0	0	0	0	0	0	0	0	0	0	32837	0	0	0	0	0	44799	22399.5	22399.5	22399.5	46735	22399.5	0	45948	0	0	0	0
215.9079@12.276803					40382.5	40382.5	80765	165938	40382.5	40382.5	160704	40382.5	40382.5	40382.5	40382.5	49444	49444	98888	49444	49444	49444	195509	172987	49444	49444	220499	49444	49444	49444	128419	63708.5	127417	63708.5	63708.5	63708.5	63708.5	63708.5	40760.5	40760.5	88350	40760.5	40760.5	81521	201401	22640.5	102117	22640.5	22640.5	45281
382.176@4.4693594					41226	36898	38659	51236	30357	28471	43386	35770	36260	49832	34982	35405	27624	46077	35567	38785	34560	52418	36268	46143	31069	40360	30389	50645	52653	40305	38510	33573	37850	29719	32160	34253	39104	31995	33261	39953	36374	36387	37100	81475	81255	83420	71878	74405	76856.8
495.0085@3.851722					0	0	89731	0	0	0	0	0	0	0	0	0	0	0	0	0	0	0	0	0	16733	0	0	0	14554	0	0	0	0	0	0	0	0	0	0	0	0	0	12944	0	0	0	0	0	8517
550.8878@9.629667					0	0	0	0	0	0	0	22900	0	0	0	31087	0	0	0	0	0	0	0	29807	0	0	0	0	0	0	0	0	0	0	0	0	0	31822	0	0	0	0	0	0	0	0	0	0	0
641.806@11.087977					8771	4385.5	4385.5	10032	4385.5	4385.5	4385.5	4385.5	4385.5	4385.5	21636	0	0	0	0	0	0	0	0	0	28047	0	0	0	0	0	0	0	0	0	0	0	0	0	0	6380	0	0	0	0	0	0	0	0	0
681.6125@12.069605					0	0	24613	0	0	0	42480	0	0	0	0	0	0	0	0	0	0	0	0	0	0	0	0	0	0	0	0	0	0	0	0	20811	0	36364	36364	72728	36364	36364	100773	0	0	0	0	91030	0
715.5154@12.132966					0	0	13015	0	0	0	0	0	74760	0	0	0	0	0	0	0	118765	0	148943	12852	0	0	0	0	0	0	0	0	0	0	0	0	0	19323	0	0	0	0	0	0	0	0	0	0	0
788.6055@14.557413					0	0	0	0	0	0	0	0	0	3820	0	0	0	0	0	0	0	0	7480	0	0	0	7650	0	0	0	0	0	0	0	0	0	0	0	0	0	0	0	0	0	0	0	0	0	0
824.54@6.724909					27433	12508	12508	12508	12508	66618	12508	25016	12508	12508	12508	8229	8229	42081	8229	22170	53142	8229	8229	8229	16458	8229	8229	48565	8229	64304	41868	9967.5	60717	22669	19935	9967.5	9967.5	15148	41739	41450	15148	15148	30296	20507.5	20507.5	118295	20507.5	53949	86339
833.607@14.22357					0	0	0	0	0	0	0	0	20233	0	0	4251	4251	4251	4251	4251	4251	19645	4251	4251	4251	8502	4251	15178	24988	5679.5	5679.5	5679.5	11359	5679.5	5679.5	14247	5679.5	2448	1224	1224	1224	1224	15598	0	0	0	0	0	0
852.4624@9.249299					0	0	20687	0	0	0	0	0	0	0	0	0	0	0	0	0	26072	0	13458	0	0	0	0	0	0	0	0	0	0	0	0	0	36611	0	0	34247	0	0	0	0	0	0	0	0	129861
867.2719@10.951171					5672.5	5672.5	5672.5	23153	5672.5	5672.5	5672.5	5672.5	11345	23577	23696	6823.5	6823.5	15082	6823.5	6823.5	6823.5	6823.5	6823.5	6823.5	6823.5	13647	6823.5	14184	19489	7383	3691.5	3691.5	3691.5	3691.5	20087	12142	21473	24142.2	25493	19118	24142.2	24401	27557	7843.5	7843.5	15687	7843.5	7843.5	7843.5
893.4098@10.11052					0	0	0	0	9657	0	0	0	0	0	0	0	0	0	0	0	0	0	0	0	0	0	0	0	0	0	0	0	0	0	0	0	0	0	0	0	0	0	0	0	0	36905	0	0	0
918.6506@8.190406					0	0	0	0	0	0	0	23339	0	0	0	0	0	0	0	123907	0	0	0	0	0	0	0	0	0	0	0	0	49181	0	0	0	0	0	0	0	0	18224	0	0	0	0	0	0	0
928.3236@6.6686096					0	0	0	15406	0	0	0	0	0	12494	0	0	0	0	0	0	0	0	0	14378	0	0	0	0	0	5315	5315	10630	5315	5315	5315	22440	5315	0	0	0	0	0	0	0	0	0	0	0	0
937.3521@8.608865					9071.5	18143	38171	9071.5	9071.5	9071.5	9071.5	18463	9071.5	9071.5	9071.5	0	0	0	0	0	0	12079	0	0	14387	0	0	0	16194	0	0	0	0	0	0	0	23051	7551	3775.5	3775.5	3775.5	15873	3775.5	0	0	0	0	0	0
942.7756@11.172174					0	0	0	0	0	0	0	0	0	0	0	0	0	0	0	0	0	0	0	14173	0	19479	13406	0	0	0	11386	0	0	0	0	0	0	0	0	0	0	0	8488	0	0	0	0	0	0
945.7419@11.370468					0	0	0	55948	0	0	0	0	0	0	0	16254	16254	16254	16254	34918	16254	16254	16254	46107	32508	16254	16254	76467	16254	22605	7750	7750	7750	7750	7750	7750	15500	0	0	36637	0	0	0	0	0	0	0	40271	0
949.4154@12.193068					14317	47941	7158.5	7158.5	7158.5	7158.5	7158.5	7158.5	7158.5	7158.5	43714	11840.5	11840.5	62022	37174	11840.5	41918	39070	34791	11840.5	23681	35858	49096	11840.5	11840.5	5277	27608	5277	69269	5277	5277	10554	5277	20827	36377.5	30594	36377.5	58778	35311	41945	20972.5	20972.5	43222	20972.5	20972.5
953.7466@10.279527					8821.5	8821.5	8821.5	8821.5	17643	8821.5	24246	8821.5	8821.5	8821.5	28319	0	27211	0	0	9929	0	0	0	0	0	0	0	0	46247	14724	29448	14724	14724	14724	14724	14724	42956	0	13865	0	0	0	0	0	11527	0	0	0	0
964.6101@0.24496196					0	0	0	0	0	0	0	0	0	0	0	0	0	0	0	0	0	0	0	0	0	0	0	0	0	0	0	0	0	0	0	0	0	0	0	0	0	0	0	154268	513828	154268	533245	545705	308537
980.6208@11.606611					0	16919	0	0	0	0	0	24426	0	0	0	0	0	0	0	0	0	0	0	0	0	20109	24350	0	0	0	0	61975	0	0	0	0	0	0	0	0	0	0	0	19403	0	0	0	0	0
1435.4921@10.715083					3981	25274	3981	16244	3981	3981	3981	3981	37600	7962	3981	13509	5834.5	5834.5	5834.5	5834.5	11669	5834.5	12167	5834.5	5834.5	5834.5	5834.5	5834.5	22265	0	0	0	0	0	0	0	0	14666.8	16776	14666.8	11650	16825	13416	8348	14044	24413	33993	14545	8791
181.1833@6.4712057					0	0	0	0	0	0	0	0	0	0	0	0	0	0	0	29079	0	0	0	17959	0	0	0	0	0	17312	8656	8656	8656	8656	8656	8656	115913	0	0	0	0	0	0	42828	19168	19168	48879	57426	38336
282.1687@7.096881					16932.5	16932.5	16932.5	952222	71712	16932.5	54959	33865	16932.5	16932.5	16932.5	13481	13481	13481	13481	13481	13481	13481	55374	13481	13481	1495198	13481	27229	26962	11322.5	11322.5	22645	11322.5	39624	11322.5	11322.5	11322.5	31260	31260	299770	62520	31260	31260	28236.5	28236.5	28236.5	1226300	28236.5	56473
294.22@5.720652					35500	13567.5	27135	39804	13567.5	13567.5	13567.5	13567.5	13567.5	76603	13567.5	31396	15698	15698	15698	15698	15698	15698	49344	15698	39869	15698	37992	74595	142414	0	0	0	0	14734	0	0	0	51886	25943	92346	25943	25943	25943	114094	21242	21242	104429	21242	42484
368.3759@11.7277775					15879	15879	15879	15879	15879	38842	15879	32338	15879	31758	15879	13795	122849	27915	6897.5	6897.5	6897.5	6897.5	6897.5	6897.5	6897.5	28638	6897.5	6897.5	6897.5	0	0	0	0	0	0	0	24699	18689	9344.5	37596	9344.5	9344.5	9344.5	76364	29838	14919	14919	14919	14919
591.5183@8.933688					0	0	0	0	0	0	0	0	0	0	0	0	0	0	0	0	43465	0	37541	0	0	0	0	0	0	11592.5	11592.5	11592.5	23185	11592.5	41501	11592.5	68316	0	0	0	0	0	0	0	0	0	0	0	0
604.7388@12.01776					0	0	0	0	0	0	0	0	0	0	0	0	0	17944	0	0	0	51347	0	0	43120	0	0	0	0	24356	12178	32255	12178	12178	12178	12178	12178	0	0	29893	0	0	0	0	0	0	0	0	0
718.8453@11.485963					3431.5	8236	3431.5	3431.5	17714	8875	3431.5	3431.5	3431.5	7136	6863	5190.5	5190.5	16277	14039	5190.5	5190.5	5190.5	5190.5	5190.5	5190.5	24415	10381	5190.5	5190.5	0	0	0	0	0	0	21841	0	3064.5	3064.5	14793	6129	3064.5	3064.5	4314	4314	4314	21881	4314	8628
809.7279@10.029199					5204.5	5204.5	5204.5	5204.5	5204.5	10409	5204.5	5204.5	11755	18409	5204.5	0	0	0	15229	0	0	0	0	0	19895	0	0	0	0	6362.5	6362.5	26159	6362.5	6362.5	6362.5	6362.5	12725	12279	0	0	0	0	0	11603	3381.5	6763	3381.5	3381.5	3381.5
851.4344@11.530844					18805	37610	18805	40386	18805	18805	18805	40109	78638	18805	18805	98565	27211.5	27211.5	77134	27211.5	54423	27211.5	27211.5	27211.5	27211.5	27211.5	144763	152441	72734	0	0	0	0	0	0	0	0	90010	45005	108027	45005	45005	45005	26877.5	53755	164518	26877.5	26877.5	26877.5
894.6653@9.323974					63583	9939	75822	4969.5	11530	4969.5	14681	112075	4969.5	4969.5	4969.5	0	26988	0	0	0	0	0	41791	0	0	0	0	14319	0	13201	56400	6600.5	6600.5	38604	6600.5	6600.5	90497	0	0	0	0	0	32896	0	0	0	0	0	0
895.4914@12.177875					213507	146903	22908	45816	22908	141931	22908	22908	22908	22908	22908	8128	8128	16256	8128	190343	8128	8128	8128	8128	109220	8128	8128	196591	8128	0	211842	0	0	0	0	0	0	62255.5	170931	62255.5	62255.5	124511	157812	27785	85756	144610	13892.5	13892.5	13892.5
979.8496@11.294267					0	12405	0	0	0	0	0	0	0	0	0	0	0	0	38219	0	21363	0	0	0	15357	0	0	0	0	9113.5	18227	9113.5	9113.5	9113.5	9113.5	29642	29167	0	0	0	0	0	0	0	0	0	16916	0	0
992.2831@8.202162					0	0	0	0	0	0	0	0	0	0	0	0	0	0	0	0	0	0	0	0	0	22140	0	0	0	7547	3773.5	3773.5	3773.5	3773.5	22271	56898	3773.5	0	0	8504	0	0	0	13975	0	0	0	0	0
164.1071@14.2504					0	0	0	0	0	106819	0	0	0	0	0	62159.5	149909	62159.5	62159.5	62159.5	62159.5	62159.5	62159.5	162675	124319	62159.5	62159.5	190646	62159.5	0	0	0	0	0	0	0	0	0	0	0	0	0	0	0	0	0	0	191517	0
292.169@14.227893					0	0	0	0	0	0	0	149136	0	0	0	21599	21599	52112	21599	44431	195164	21599	21599	21599	21599	21599	43198	21599	21599	0	0	36311	0	0	0	0	0	0	0	0	0	66086	0	0	0	0	0	34217	0
372.166@0.2289137	372,1645; 372,1645; 372,1645; 372,1645; 372,1645; 372,1645; 372,1645;	C17395; 16466; 17296; 21778; 21820; 22510; 23147;	Clavamycin F; Pro Gln Glu; Pro Glu Gln; Gln Pro Glu; Gln Glu Pro; Glu Gln Pro; Glu Pro Gln;	C15H24N4O7; C15H24N4O7; C15H24N4O7; C15H24N4O7; C15H24N4O7; C15H24N4O7; C15H24N4O7;	0	0	0	169919	0	0	0	0	0	0	0	58022.5	58022.5	138090	123258	189320	116045	150860	58022.5	58022.5	58022.5	118837	58022.5	58022.5	58022.5	0	0	0	0	0	0	0	0	41244.5	41244.5	99083	82489	41244.5	41244.5	0	0	0	0	0	0
527.8142@12.85351					0	0	0	11591	0	0	0	0	3699	0	0	6049	3024.5	57496	3024.5	3024.5	6354	3024.5	3024.5	7168	21566	3024.5	10201	49211	25531	0	0	0	0	0	0	0	0	0	0	0	0	0	5444	0	0	0	0	0	0
565.8054@11.9159565					0	0	0	0	0	0	0	0	36079	0	0	13973	13973	33908	13973	355399	52412	27946	107726	13973	13973	42176	13973	13973	13973	55391	16928.5	16928.5	16928.5	145754	16928.5	33857	16928.5	41758.5	41758.5	41758.5	83517	85809	41758.5	70185	70185	70185	189126	70185	70185
625.9138@11.049998					6655	6655	26577	30223	6655	24043	13432	18316	13310	40128	6655	0	0	13461	0	28189	22032	0	0	0	0	0	0	0	0	13211	4818	15199	9636	4818	4818	11211	23713	16855	8427.5	8427.5	27263	27508	8427.5	8091.5	29363	8091.5	8091.5	8091.5	8091.5
717.8258@10.8371105					5098.5	5098.5	5098.5	5098.5	5098.5	10197	22183	5098.5	5098.5	5098.5	13847	9738	0	0	0	0	0	0	0	10220	0	0	0	0	10080	2996	13696	2996	2996	2996	2996	5992	2996	9237	10381	13782.2	16583	13782.2	18928	11818	9641	9001	4500.5	13349	19069
893.8046@7.860986					11322	11322	71978	11322	11322	11322	11322	26225	11322	22644	11322	23923	4368.5	12202	4368.5	4368.5	4368.5	4368.5	4368.5	26984	8737	4368.5	4368.5	4368.5	4368.5	12625	12625	12625	25250	12625	30792	12625	12625	0	0	0	0	0	0	8995.5	18697	17991	28597	8995.5	8995.5
968.6676@10.251491					0	0	0	0	0	0	0	23194	0	0	27848	15125	17290	7562.5	17878	7562.5	7562.5	7562.5	7562.5	7562.5	7562.5	7562.5	7562.5	7562.5	28419	0	0	0	0	0	0	0	0	0	0	0	0	0	0	0	0	0	0	0	0
635.1414@8.132897					9576	29782	29954	19152	9576	25290	9576	9576	9576	9576	9576	0	0	0	0	0	0	0	0	0	0	0	0	25099	0	0	0	0	0	0	0	0	0	17277	17277	17277	17277	34554	38650	24595	12297.5	12297.5	24886	12297.5	12297.5
663.6292@11.864279					53521	49729	11055	51508	11055	67802	11055	11055	11055	22110	11055	0	0	0	0	0	81579	0	0	0	49453	0	0	0	0	0	0	0	0	0	0	0	54926	24006.5	24006.5	48013	49949	24006.5	24006.5	25228.5	50457	25228.5	25228.5	56296	25228.5
835.6256@14.423736					16231	4569	2284.5	9724	2284.5	2284.5	2284.5	2284.5	2284.5	2284.5	2284.5	0	0	0	0	7821	0	0	0	0	0	0	0	0	0	0	0	0	0	0	0	0	0	3919	9559	1959.5	4599	1959.5	1959.5	5084	2542	2542	20510	8765	2542
850.7004@11.223558					31737	3947.5	102682	3947.5	3947.5	7895	91881	16122	3947.5	202580	52603	0	0	0	0	0	0	42808	53381	0	40715	0	0	0	0	0	0	0	0	0	0	0	0	24364	12182	12182	12182	12182	26533	12969	48392	12969	95877	34686	25938
104.0225@0.28860855	104,0222;	C01010;	Urea-1-carboxylate;	C2H4N2O3;	0	0	0	0	0	0	46506	0	32353	0	0	45788	15694	15694	15694	93009	15694	15694	31388	15694	15694	15694	51815	15694	15694	34621	17310.5	17310.5	17310.5	17310.5	54901	17310.5	93829	11483	11483	22966	11483	71260	11483	44609	12507	12507	12507	29869	25014
1072.2805@7.371145					104530	5628	45715	2814	2814	63544	27779	2814	2814	63886	2814	0	0	0	0	0	0	0	0	0	0	0	0	0	0	0	0	0	0	0	0	0	0	0	0	0	0	0	0	0	0	0	0	0	0
1664.9865@12.178103					10022	120965	10022	10022	10022	20044	10022	104457	10022	21283	10022	17951	0	0	0	0	0	0	0	0	0	0	48459	47138	0	27407.5	54815	182306	27407.5	27407.5	27407.5	27407.5	27407.5	0	0	0	0	0	0	0	0	0	0	0	0
1877.361@10.9605665					5486.5	5486.5	34415	11488	5486.5	10973	20384	5486.5	22169	5486.5	5486.5	0	0	37385	0	0	0	0	0	0	0	0	0	0	0	0	0	0	0	0	0	0	0	0	0	0	0	0	0	0	0	0	0	0	27073
367.7905@12.007055					217690	797145	217690	217690	217690	435379	217690	217690	217690	1146188	217690	14322	14322	14322	14322	14322	130913	14322	28644	135452	935331	879909	14322	68028	832979	993301	0	0	0	0	0	0	0	0	0	0	0	0	895349	0	0	0	772630	0	0
495.8679@8.424783					18116	4448.5	4448.5	14536	14625	4448.5	4448.5	4448.5	4448.5	21835	8897	0	0	0	0	0	0	0	0	0	0	0	0	15098	17642	12791	5728.5	5728.5	5728.5	5728.5	11457	5728.5	5728.5	65178	60812.2	77913	13899	60812.2	86259	0	0	0	0	0	0
530.8535@6.5858703					0	0	0	0	0	0	48330	0	0	0	52714	8275.5	16551	50721	39112	8275.5	8275.5	8275.5	8275.5	8275.5	56108	8275.5	8275.5	8275.5	8275.5	15536	55187	38449	7768	53250	7768	7768	7768	13453	47881	26906	56653	13453	13453	34030	9628	9628	19256	22005	34127
566.2166@8.550814	566,2152;	C12405;	100-1;	C31H34O10;	0	0	0	49498	0	0	0	0	0	0	0	19182	8335	8335	8335	16670	8335	8335	8335	8335	8335	22781	8335	18303	8335	8411.5	8411.5	16823	8411.5	8411.5	8411.5	8411.5	42298	8147	21087	8147	16294	8147	8147	5997.5	5997.5	13180	5997.5	5997.5	5997.5
773.9037@7.7869973					10533	5266.5	5266.5	5266.5	5266.5	26958	5266.5	5266.5	5266.5	5266.5	28465	0	0	0	12793	19939	0	0	0	0	0	0	0	0	0	0	0	0	0	0	0	0	0	0	0	0	0	0	0	0	0	0	0	0	0
83.0737@11.856802					30946.5	30946.5	30946.5	30946.5	64951	61893	30946.5	172876	63420	30946.5	30946.5	92374	0	0	0	0	0	0	0	0	82260	0	0	0	0	60871	30435.5	30435.5	30435.5	30435.5	71965	30435.5	30435.5	0	0	86624	0	0	0	0	0	0	0	0	0
888.7176@10.56305	888,7206; 888,7206; 888,7206; 888,7206; 888,7206; 888,7206; 888,7206; 888,7206; 888,7206; 888,7207; 888,7207; 888,7207; 888,7207; 888,7207; 888,7207; 888,7207; 888,7207; 888,7207; 888,7207; 888,7207; 888,7207; 888,7207; 888,7207; 888,7207; 888,7207; 888,7207; 888,7207; 888,7207; 888,7207; 888,7207; 888,7207; 888,7207; 888,7207; 888,7207; 888,7207; 888,7207;	37106; 37112; 37113; 37117; 37118; 37119; 37279; 37281; 37282; LMGL03012917; LMGL03013087; LMGL03014081; LMGL03014090; LMGL03014098; LMGL03014105; LMGL03014886; LMGL03015184; LMGL03015201; LMGL03015218; LMGL03015233; LMGL03015302; LMGL03015516; LMGL03015534; LMGL03015551; LMGL03015568; LMGL03015583; LMGL03015643; LMGL03015652; LMGL03015922; LMGL03015940; LMGL03016004; LMGL03016022; LMGL03016082; …	TG(17:2(9Z,12Z)/18:3(9Z,12Z,15Z)/20:3(8Z,11Z,14Z))[iso6]; TG(17:1(9Z)/18:3(9Z,12Z,15Z)/20:4(5Z,8Z,11Z,14Z))[iso6]; TG(17:2(9Z,12Z)/18:2(9Z,12Z)/20:4(5Z,8Z,11Z,14Z))[iso6]; TG(17:0/18:3(9Z,12Z,15Z)/20:5(5Z,8Z,11Z,14Z,17Z))[iso6]; TG(17:1(9Z)/18:2(9Z,12Z)/20:5(5Z,8Z,11Z,14Z,17Z))[iso6]; TG(17:2(9Z,12Z)/18:1(9Z)/20:5(5Z,8Z,11Z,14Z,17Z))[iso6]; TG(16:1(9Z)/17:2(9Z,12Z)/22:5(7Z,10Z,13Z,16Z,19Z))[iso6]…	C58H96O6; C58H96O6; C58H96O6; C58H96O6; C58H96O6; C58H96O6; C58H96O6; C58H96O6; C58H96O6; C58H96O6; C58H96O6; C58H96O6; C58H96O6; C58H96O6; C58H96O6; C58H96O6; C58H96O6; C58H96O6; C58H96O6; C58H96O6; C58H96O6; C58H96O6; C58H96O6; C58H96O6; C58H96O6; C58H96O6; C58H96O6; C58H96O6; C58H96O6; C58H96O6; C58H96O6; C58H96O6; C58H96O6; C58H96O6; C58H96O6; C58H96O6;	0	68974	0	0	0	0	0	0	0	0	0	60151	9118	9118	9118	9118	9118	136333	9118	25293	9118	18236	9118	9118	48209	89024	34403	34403	34403	34403	34403	34403	68806	19163	4582	4582	9164	75974	4582	24455.5	48911	24455.5	24455.5	86541	24455.5
1057.4076@12.284442					168273	16107	101075	8053.5	27883	107608	8053.5	8053.5	53080	8053.5	8053.5	47771.5	47771.5	47771.5	128439	95543	47771.5	47771.5	47771.5	47771.5	47771.5	355223	133416	106961	115971	26280	26280	26280	52560	26280	104500	26280	26280	50225.5	166011	50225.5	50225.5	100451	50225.5	0	0	0	0	0	0
1452.6884@11.236782					4470.5	8941	4470.5	16119	4470.5	4470.5	4470.5	17080	4470.5	4470.5	15809	0	0	0	0	0	0	0	0	0	12206	0	0	0	0	6217	6217	6217	6217	12434	6217	6217	13985	3157	3157	3157	3157	6314	7431	0	0	0	0	8404	0
646.3787@11.606714					0	0	59973	0	0	0	78456	0	0	0	0	75780	30465	30465	30465	30465	30465	60930	30465	30465	225647	30465	30465	153698	30465	0	0	0	0	0	0	80301	0	76358	38179	38179	188396	38179	38179	19746.5	65329	153492	19746.5	19746.5	19746.5
674.6083@11.973759					96472	44037.5	88075	44037.5	44037.5	44037.5	44037.5	44037.5	44037.5	115066	44037.5	0	56875	0	100528	0	0	0	0	0	0	0	0	0	0	17085	73678	121496	8542.5	8542.5	8542.5	8542.5	8542.5	0	0	0	0	0	0	0	113979	0	0	0	0
709.6611@12.595146					5254	5254	5254	5254	5254	75610	10508	16043	27702	5254	5254	5632.5	5632.5	5632.5	18761	5632.5	12380	5632.5	5632.5	5632.5	5632.5	59274	5632.5	11265	5632.5	12567	180724	6283.5	6283.5	6283.5	28009	6283.5	6283.5	15599	0	0	0	0	0	7048.5	7048.5	7048.5	14097	7048.5	7048.5
1217.0222@6.444765					0	0	0	0	0	0	0	0	0	9841	0	17408	0	0	0	0	0	0	0	0	0	14061	0	10798	0	4272.5	41720	8545	4272.5	4272.5	4272.5	4272.5	17644	3772.5	3772.5	3772.5	7545	16507	35470	10147.5	10147.5	10147.5	55525	20295	10147.5
1707.4203@11.535168					8541	17082	8541	8541	72470	8541	97050	8541	8541	8541	45688	11513	93540	73552	11513	11513	11513	23026	11513	11513	11513	11513	105179	11513	11513	0	0	0	0	0	0	44427	0	0	0	0	0	0	0	0	0	0	0	49036	0
295.8581@6.980802					0	0	0	0	0	0	0	0	0	0	0	0	0	27126	0	0	0	32383	0	0	0	0	0	0	0	12303.5	12303.5	12303.5	12303.5	30689	24607	12303.5	12303.5	45448	57790	32393	16196.5	16196.5	16196.5	18265	18265	18265	36530	18265	18265
299.2538@5.2875757					4498	14441	4498	4498	27032	9275	4498	11178	4498	8996	4498	11244	21321	5622	5622	5622	32813	17038	39289	5622	131191	5622	34530	5622	32257	6237.5	6237.5	6237.5	17318	12475	6237.5	6237.5	6237.5	0	0	0	0	0	0	0	0	0	0	0	0
492.1585@5.9213133					0	0	0	0	0	0	0	0	0	0	0	32019	0	0	0	0	0	0	0	0	0	0	14087	0	0	59687	19743.5	19743.5	19743.5	19743.5	19743.5	39487	19743.5	16043	45117.8	51706	14062	61635	82143	8968	74832	8968	8968	8968	41473
499.9297@12.427152	499,9287; 499,9287; 499,9287; 499,9287; 499,9287; 499,9287; 499,9287; 499,9287; 499,9287; 499,9287; 499,9287; 499,9287; 499,9287; 499,9287; 499,9287;	C11555; 5973; C01272; C04477; C04520; 45125; 45126; 45090; 45110; 45112; 45113; 45114; 45115; 45117; 6066;	1D-myo-Inositol 1,4,5,6-tetrakisphosphate; D-myo-Inositol-1,3,4,5-tetraphosphate (sodium salt); 1D-myo-Inositol 1,3,4,5-tetrakisphosphate; 1D-myo-Inositol 1,3,4,6-tetrakisphosphate; 1D-myo-Inositol 3,4,5,6-tetrakisphosphate; D-myo-Inositol-2,3,5,6-tetraphosphate; D-myo-Inositol-2,3,4,5-tetraphosphate; D-myo-Inositol-1,4,5,6-tetraphosphate; D-myo-Inositol-1,2,5,6-tetraphosphate; D-myo-Inositol-1,2…	C6H16O18P4; C6H16O18P4; C6H16O18P4; C6H16O18P4; C6H16O18P4; C6H16O18P4; C6H16O18P4; C6H16O18P4; C6H16O18P4; C6H16O18P4; C6H16O18P4; C6H16O18P4; C6H16O18P4; C6H16O18P4; C6H16O18P4;	18136	2925	2925	2925	50705	16403	2925	5850	2925	2925	45154	4393.5	4393.5	11285	21770	4393.5	4393.5	12324	4393.5	21743	4393.5	61052	4393.5	27605	8787	18558	0	0	0	0	0	0	0	0	21274	0	0	0	0	0	0	24419	0	0	0
712.465@7.501397					0	0	57472	0	0	38397	0	0	0	0	0	0	0	0	0	41646	0	0	0	0	0	0	0	0	0	19966.5	112142	39933	77430	19966.5	19966.5	19966.5	71301	9862	9862	64703	9862	19724	9862	38828.5	77657	215192	38828.5	38828.5	38828.5
1078.7849@10.923523					0	0	0	0	0	0	0	24407	0	0	0	0	0	32690	0	0	0	0	0	0	0	0	22716	0	0	0	0	0	0	0	0	36670	0	21847.5	211243	21847.5	43695	65667	21847.5	13802	13802	27604	13802	13802	13802
1153.8243@11.926654					0	17059	0	0	0	0	0	0	0	27380	0	0	0	0	0	0	0	24642	0	0	0	30198	0	0	0	14777	0	0	0	0	0	0	0	9834.5	19669	9834.5	9834.5	23593	9834.5	10080.5	28291	20161	10080.5	20186	21392
1235.0947@7.281202					0	0	0	0	0	0	30222	0	0	0	0	0	26406	22898	0	0	0	0	0	0	0	0	0	0	0	0	0	0	0	0	0	0	0	21097	42194	21097	21097	21097	60572	12503	25006	12503	12503	30540	46079
1363.4111@10.308142					0	0	0	0	0	20110	0	0	0	0	0	0	0	0	0	0	0	0	0	0	0	0	0	0	0	0	0	0	0	0	0	0	0	9445.5	9445.5	9445.5	18891	9445.5	27354	5126.5	14070	10253	5126.5	32749	5126.5
141.1157@6.1651025					37774.5	75549	86376	366761	37774.5	37774.5	37774.5	113284	37774.5	125291	114792	109061	166271	98674	73623	129043	109061	109061	116793	109061	25343	154116	115395	76452	134903	97446	36214	85249.3	85066	74303	113329	85249.3	105138	0	0	0	0	0	0	0	0	0	0	0	0
1622.6606@7.3779554					0	0	0	87413	0	0	0	0	0	0	0	16295	0	0	0	0	0	0	0	0	0	0	0	0	0	0	0	0	0	0	0	0	0	9781	23966	9781	19562	9781	9781	17334.5	42280	17334.5	55863	34669	38457
1676.7552@6.286261					0	0	0	0	0	0	0	0	0	0	0	0	6756	10147	0	0	0	6099	0	0	0	0	0	0	0	0	12686	0	0	0	0	0	0	4270	8540	14391	4270	4270	14724	25277	11347	11347	22694	24172	11347
239.2607@0.22059822					0	0	0	0	36750	0	0	0	0	0	0	0	0	0	0	0	0	0	0	0	0	0	0	0	0	0	0	0	0	0	0	0	0	16488	34985	8244	24072	8244	8244	17773.5	35547	17773.5	17773.5	17773.5	17773.5
272.2138@6.09394	272,214; 272,214; 272,214; 272,214; 272,214; 272,2151; 272,2151; 272,2151; 272,2151;	C00619; C01034; C02941; 57816; 57826; 46328; 46329; LMFA01090049; LMFA01090050;	3-Oxo-delta4-steroid; 3-Oxo-delta5-steroid; 3-Oxo-delta1-steroid; 5alpha-androst-16-en-3-one; 5a-Androst-3-en-17-one; 14-Fluoro-11E-tetradecenyl acetate; 14-Fluoro-11Z-tetradecenyl acetate; 16-fluoro-7Z-hexadecenoic acid; 16-fluoro-9Z-hexadecenoic acid;	C19H28O; C19H28O; C19H28O; C19H28O; C19H28O; C16H29FO2; C16H29FO2; C16H29FO2; C16H29FO2;	0	0	0	0	0	0	0	11673	0	0	0	0	0	0	0	0	0	0	0	0	0	0	0	0	0	0	0	0	0	0	0	0	0	17175	8587.5	8587.5	8587.5	8587.5	26860	8902	47728	90144	17804	8902	46738
292.2765@8.152054	292,2766; 292,2766; 292,2766; 292,2766; 292,2766; 292,2766;	46161; LMFA12000309; LMFA12000310; LMFA12000311; LMFA12000312; LMFA12000313;	3,7,11,15-Tetramethyl-6,10,14-hexadecatrien-1-ol; 9R,10S-Epoxy-3Z,6Z-eicosadiene; 9S,10R-Epoxy-3Z,6Z-eicosadiene; 6R,7S-Epoxy-3Z,9Z-eicosadiene; 6S,7R-Epoxy-3Z,9Z-eicosadiene; 3,4-Epoxy-6Z,9Z-eicosadiene;	C20H36O; C20H36O; C20H36O; C20H36O; C20H36O; C20H36O;	0	0	0	0	0	0	0	0	0	0	0	0	0	0	0	0	0	0	0	0	0	0	0	0	0	0	0	0	0	0	0	0	0	7751.5	7751.5	15503	7751.5	21988	31180	6965.5	13931	6965.5	6965.5	18195	6965.5
321.879@6.8059554					0	0	0	0	0	0	0	0	0	0	24092	0	0	0	0	0	0	0	27295	0	0	0	28460	0	0	0	0	0	0	0	0	0	0	10269	10269	20538	10269	24021	10269	5899.5	11799	5899.5	5899.5	19556	12221
325.298@6.7885046	325,2981; 325,2981;	24103; 75539;	Oleoyl Ethanolamide; N-oleoyl ethanolamine;	C20H39NO2; C20H39NO2;	0	0	50607	253262	0	0	0	0	0	0	0	0	0	0	0	280972	0	0	0	0	0	0	0	0	0	0	0	0	434387	0	0	0	0	31791	31791	455309	31791	31791	63582	750811	671068	53620	856777	107240	111461
468.0851@7.747307					8459	8459	16918	8459	8459	24606	8459	8459	8459	8459	19294	4495	8990	22074	4495	4495	4495	4495	4495	14717	4495	4495	4495	18030	4495	11378	3490.5	3490.5	58708	6981	26126	3490.5	9827	16761	18959	16761	7973	21237	18875	0	0	0	0	20368	0
495.706@12.013786					1224873	1148028	654285	902593	902593	1142598	717428	645703	1117002	750378	723041	1103343	1412161	599613	703163	657728	607650	581243	871436	1116926	802651	658426	1205820	871436	1008508	1268991	1214712	759915	1201609	682749	1163321	1224708	1198185	1023764	1014401	605694	1030255	937552	1013646	265852	1015908	531704	265852	987522	737071
553.6763@9.3043375					0	0	0	0	0	0	0	0	0	0	0	0	0	0	0	9742	0	0	0	0	0	0	0	0	0	0	0	0	0	0	0	0	0	34716	15783	15783	31566	15783	15783	31755	15647.5	50110	15647.5	15647.5	31295
573.5304@9.485104					9692.5	33478	9692.5	488695	9692.5	9692.5	161937	9692.5	19385	9692.5	9692.5	29869	14934.5	32328	14934.5	14934.5	52211	59018	14934.5	41475	14934.5	14934.5	14934.5	14934.5	45596	25345.5	145529	25345.5	25345.5	25345.5	50691	25345.5	25345.5	12536	6268	13217	6268	6268	35461	0	0	0	0	0	144914
645.6043@9.715285					0	0	0	0	0	0	0	0	0	0	0	0	762009	0	0	0	0	372483	0	0	0	0	0	63158	0	0	0	0	0	0	0	0	0	75402	303446	339691	187603	792312	339691	20746.5	20746.5	20746.5	764318	20746.5	41493
768.6786@7.8226795					0	0	0	0	23831	0	0	0	0	0	0	0	0	0	0	0	0	0	0	0	0	0	0	0	0	0	0	0	0	0	0	0	0	9426.5	9426.5	9426.5	9426.5	19110	18853	52829.2	81130	38478	85295	18961	24628
816.2869@7.3446255					0	0	0	37135	0	0	0	0	0	0	0	0	0	0	0	0	0	0	0	0	0	0	0	0	0	0	0	0	0	0	0	0	0	13081.5	27525	26163	13081.5	13081.5	13081.5	15590.5	15590.5	15590.5	33531	32330	31181
866.529@5.1582737	866,5309;	81170;	PI(P-16:0/22:6(4Z,7Z,10Z,13Z,16Z,19Z));	C47H79O12P;	8099	8099	25600	8099	16198	8099	8099	8099	8099	8099	18055	13783	12949	14170	18853	6474.5	6474.5	16716	6474.5	6474.5	6474.5	6474.5	6474.5	6474.5	6474.5	13837	16456	6313	6313	12626	6313	6313	15972	14610	12398	19839	16012.2	17202	16012.2	0	0	0	0	0	0
872.4608@7.061252					0	0	0	16600	0	0	0	0	0	0	0	0	0	0	0	0	38490	0	0	0	0	0	18012	0	0	0	0	0	0	0	0	0	0	16496	31629	8248	8248	8248	8248	19234	19234	38468	136957	19234	19234
884.2799@6.253275					15143	0	0	0	0	0	0	0	0	0	0	0	0	0	0	0	0	0	0	0	0	0	0	0	29181	0	0	0	0	0	0	0	0	31762	31762	31762	31762	65786	63524	3304	3304	150562	6608	3304	3304
956.3664@6.6556563					0	0	0	0	0	0	27856	0	0	0	0	0	0	0	0	0	0	9226	0	0	0	0	0	0	0	0	0	0	0	0	0	13750	0	3704.5	3704.5	3704.5	3704.5	14305	7409	46076	17008	34016	17008	37343	17008
976.1581@11.295249					3886	3886	3886	3886	7772	3886	3886	10188	3886	16366	3886	13490	4594	4594	4594	4594	12843	4594	14458	4594	4594	15081	4594	4594	9188	3669	3669	55574	3669	3669	7338	3669	3669	0	0	12844	0	0	0	0	0	0	0	0	0
1026.63@14.228288					0	28773	0	0	0	0	0	0	0	29306	0	10204.5	10204.5	27471	10204.5	10204.5	20409	10204.5	28788	10204.5	10204.5	10204.5	10204.5	25533	10204.5	0	0	0	0	0	24319	0	0	13050	26262	13050	26100	27873	13050	0	0	0	0	0	0
1082.403@7.8573303					0	0	0	0	0	0	0	0	0	0	11010	0	0	19242	0	0	0	0	0	0	0	0	0	0	0	0	0	0	0	0	0	0	0	21263	37547	14867	7433.5	7433.5	7433.5	0	0	0	15368	0	0
1247.1488@7.59153					0	0	0	0	0	0	18668	0	0	0	12184	6758.5	23173	6758.5	6758.5	6758.5	13765	13517	28325	6758.5	6758.5	6758.5	6758.5	6758.5	6758.5	0	0	33800	0	0	0	0	0	27576	8705.5	8705.5	17411	31855	8705.5	0	0	0	0	24362	0
139.0609@8.59442					0	0	0	0	0	0	0	0	0	0	0	0	0	0	0	0	0	0	0	0	0	0	0	0	0	0	0	0	0	0	0	0	151131	87173.5	174347	183380	87173.5	180028	87173.5	427127	145744	460900	145744	145744	291489
1420.8024@7.494606					6670	6670	39120	6670	6670	13340	6670	6670	25050	6670	6670	0	8277	0	0	0	0	15271	0	0	0	0	0	0	21615	0	0	33423	0	0	0	0	0	5172.5	5172.5	29405	10345	5172.5	47909	0	0	42861	0	0	0
147.0358@0.26358432	147,0354;	C03901;	Thiomorpholine 3-carboxylate;	C5H9NO2S;	0	0	0	0	0	0	0	0	0	0	0	0	0	0	0	0	0	0	0	0	0	0	0	0	0	0	0	0	0	0	0	0	0	36201.5	36201.5	27093	29284	36323	52106	0	0	0	0	0	0
196.921@13.205096					0	0	0	0	0	0	0	0	0	0	0	79006	0	0	24945	0	0	0	0	0	0	0	0	0	0	4202.5	4202.5	4202.5	4202.5	12572	8405	4202.5	4202.5	7597	7597	7597	16460	15194	7597	0	0	0	0	0	0
229.2408@11.5113325	229,2406;	53933;	Xestoaminol C;	C14H31NO;	0	0	0	0	0	0	32522	0	0	38359	0	20404.5	64080	20404.5	20404.5	20404.5	20404.5	20404.5	20404.5	20404.5	20404.5	80637	40809	74356	20404.5	0	0	0	0	0	0	51696	0	13551.5	39705	13551.5	13551.5	27103	13551.5	0	0	0	0	0	0
255.293@11.878893					0	0	0	0	0	0	0	0	0	111829	2600748	0	0	0	0	0	0	0	129064	0	0	0	187352	2795804	0	0	0	0	0	0	122713	0	0	94640	47320	2717424	47320	47320	47320	0	0	0	0	0	0
286.124@3.6878207					0	0	0	0	0	0	0	0	0	0	0	0	0	0	0	0	0	0	0	0	0	0	0	0	0	0	0	0	0	0	0	0	0	0	0	71357	0	0	0	0	0	0	0	0	0
373.3185@11.864478					11206.5	11206.5	22413	11206.5	11206.5	11206.5	11206.5	11206.5	29239	23883	11206.5	13503.5	38503	13503.5	13503.5	13503.5	28625	13503.5	13503.5	13503.5	13503.5	29955	13503.5	13503.5	27007	12000	24000	24268	12000	24128	12000	12000	12000	0	0	0	0	23737	0	11324.5	11324.5	11324.5	11324.5	37787	22649
383.9986@12.119228					0	0	0	0	0	0	0	0	0	0	0	0	0	0	0	77993	0	295430	0	0	0	0	0	0	0	77680.5	77680.5	77680.5	77680.5	77680.5	155361	259529	77680.5	54827	54827	109654	144875	202609	54827	0	125860	0	0	0	0
387.7409@8.402977					0	0	0	0	0	11905	0	0	0	0	0	0	0	0	25177	0	0	0	0	0	0	0	49546	0	0	0	0	0	0	0	0	0	0	44525	5620.5	5620.5	5620.5	11241	13648	0	0	0	0	0	0
401.1013@6.59294					0	0	0	38752	0	0	0	0	0	0	0	0	0	0	0	12285	0	0	0	9978	0	0	0	0	0	0	0	0	0	0	0	0	11839	6415	12830	6415	6415	13649	6415	0	0	0	0	0	0
412.7576@12.018122					52292	26146	76173	26146	98438	359959	26146	26146	26146	95296	83195	85896	88998	86583.8	86583.8	80241	86583.8	86583.8	81840	59256	88365	99585	84382	100704	96571	121042	24544	24544	74914	49088	70756	95085	24544	0	0	0	0	96861	0	32596	88218	32596	32596	32596	32596
431.2772@0.25510502					0	0	0	0	0	0	0	0	0	0	0	0	809879	0	0	0	0	0	0	0	0	0	0	0	0	1567	1567	3134	449330	1567	1567	1567	1567	3072	615361	847420	837455	541761	569014	0	0	0	0	0	0
472.6805@0.11985245					0	0	0	0	0	5067	0	0	0	0	0	0	0	0	0	0	0	0	0	0	0	0	5402	0	0	0	0	0	0	0	0	0	0	10675	4489.5	4489.5	4489.5	4489.5	8979	0	0	0	0	0	0
482.4005@7.265549					0	0	0	0	0	0	0	0	0	0	0	0	0	0	0	0	0	0	0	143361	0	0	0	0	0	0	0	0	0	40131	0	0	0	234917	224359	112180	112180	112180	112180	0	0	0	0	0	0
489.4086@10.695181					0	0	0	0	0	0	0	0	41081	22362	0	0	11132	0	0	0	26654	0	0	14832	0	0	0	0	0	0	0	0	0	0	0	0	0	22197	84462	11098.5	65914	11098.5	11098.5	0	0	0	0	0	0
492.1144@11.760891					0	0	0	0	0	0	0	43285	74104	0	0	11348.5	32077	45578	53348	22697	11348.5	11348.5	11348.5	11348.5	11348.5	44619	50904	11348.5	11348.5	38246	30526	15263	56737	52104	37528	15263	15263	0	0	0	0	0	47151	0	0	0	0	0	0
575.7784@14.338043					0	0	0	0	0	0	45306	0	0	0	39239	0	0	0	0	0	0	0	25281	0	0	0	0	0	0	54878	0	0	0	0	0	0	0	10680	43553	21360	52314	10680	10680	0	0	0	32375	0	0
607.6018@8.542234					13318	0	0	0	0	0	0	0	0	12078	0	0	0	0	0	0	0	11085	0	0	0	0	0	13424	22071	0	0	0	11988	0	0	0	0	9012.5	9012.5	9012.5	18025	9012.5	19948	0	0	0	0	0	0
672.0922@7.9614477					0	0	0	0	0	17800	0	0	0	0	0	0	0	0	0	0	31091	0	26833	0	0	0	0	0	0	0	0	0	0	11505	0	0	0	10205	25801	20410	10205	10205	10205	0	0	0	42323	0	0
703.2694@7.8197165					27297	0	0	0	0	0	0	0	0	0	0	0	0	26270	23922	0	0	0	0	0	0	0	0	8794	0	0	0	0	0	0	26857	0	0	9825.5	19651	9825.5	29655	9825.5	22267	29633	0	0	0	0	0
719.9738@6.076564					0	0	0	0	0	0	0	0	0	0	0	0	0	0	0	0	0	0	0	0	0	0	0	0	0	9001	4500.5	4500.5	4500.5	4500.5	4500.5	4500.5	37879	20387	5385	5385	5385	5385	10770	0	0	0	0	0	0
722.4454@0.2118139					0	0	0	0	0	0	0	0	0	0	0	0	0	0	0	0	0	0	0	0	0	0	0	0	0	0	0	0	0	0	0	0	0	0	0	118478	0	0	0	165577	180663	46123	92246	108299	46123
732.6236@7.7243595					0	0	0	0	0	0	0	0	0	0	0	0	0	0	0	0	0	0	0	0	0	0	27376	0	0	0	0	0	0	0	0	0	0	526979	0	0	0	0	0	81971	81971	289209	297227	81971	163942
734.4544@8.362728					0	0	0	45006	0	0	0	0	0	0	0	0	0	0	26264	0	0	0	0	0	0	0	0	13854	0	0	0	0	0	0	0	0	111769	0	82864	0	0	0	0	0	0	0	42181	0	0
739.3607@10.698167					0	0	0	0	0	0	0	0	0	0	0	0	0	0	0	0	0	0	0	0	0	0	0	0	0	0	0	0	0	0	0	0	0	6099	27464	18589	3049.5	3049.5	3049.5	0	11554	0	0	0	0
741.5778@9.601579	741,5754; 741,5755; 741,5755; 741,5755; 741,5755;	41633; 83842; LMSP0501AA67; LMSP0501AA72; LMSP0501AA79;	GlcAβ-Cer(d18:1/18:0); GlcAbeta-Cer(d18:1/18:0); GlcCer(d14:1(4E)/22:1(13Z)(2OH)); GlcCer(d14:2(4E,6E)/22:0(2OH)); GlcCer(d16:2(4E,6E)/20:0(2OH));	C42H79NO9; C42H79NO9; C42H79NO9; C42H79NO9; C42H79NO9;	0	0	0	0	16813	0	0	0	0	0	0	0	0	0	0	0	0	0	0	0	0	0	0	0	0	0	0	0	0	0	0	0	0	91059.2	91059.2	83161	101381	65720	113975	0	0	0	0	0	0
762.3643@6.2105236					0	0	0	0	0	0	0	0	0	0	0	0	0	0	0	0	0	0	0	0	0	0	200024	0	0	0	0	0	0	0	0	0	0	0	0	47785	0	0	0	12680.5	12680.5	12680.5	25361	26588	26406
775.8706@7.408914					0	0	0	0	17099	0	0	0	0	0	0	0	0	45171	0	23412	0	0	0	0	0	0	0	0	0	0	19651	0	0	0	0	0	0	8444.5	23883	16889	8444.5	8444.5	8444.5	11690	4726	11953	4726	4726	4726
789.6481@14.508377	789,6449;	C11363;	Sulfobromophthalein;	C20H10Br4O10S2;	0	7953	0	0	0	0	0	0	0	0	0	0	0	0	0	0	0	0	6263	0	0	0	0	0	0	0	0	0	0	0	0	0	0	2637.5	2637.5	8405	5275	2637.5	2637.5	0	0	0	0	0	0
807.619@12.349268					0	0	0	0	0	0	0	0	0	0	0	21043.5	21043.5	155034	21043.5	184958	21043.5	42087	189474	21043.5	21043.5	21043.5	21043.5	21043.5	21043.5	0	0	0	0	0	30549	0	0	26242	52484	26242	26242	54107	26242	0	0	0	0	0	36701
825.6275@10.556649	825,6248; 825,6248; 825,6248; 825,6248; 825,6248; 825,6248; 825,6248; 825,6248; 825,6248; 825,6248; 825,6248; 825,6248; 825,6248; 825,6248; 825,6248; 825,6248; 825,6248; 825,6248; 825,6248; 825,6248; 825,6248; 825,6248; 825,6248; 825,6248; 825,6248; 825,6248; 825,6248; 825,6248;	60520; 60552; 60584; 60668; 60700; 60732; 60765; 60888; 60889; 60917; 60949; 61108; 61109; 61138; 75828; 75857; 75945; 75974; 76027; 76057; 76133; 76163; 76245; 76246; 76294; 76324; 77133; 77296;	PE(18:2(9Z,12Z)/24:1(15Z)); PE(18:3(6Z,9Z,12Z)/24:0); PE(18:3(9Z,12Z,15Z)/24:0); PE(20:1(11Z)/22:2(13Z,16Z)); PE(20:2(11Z,14Z)/22:1(13Z)); PE(20:3(5Z,8Z,11Z)/22:0); PE(20:3(8Z,11Z,14Z)/22:0); PE(22:0/20:3(5Z,8Z,11Z)); PE(22:0/20:3(8Z,11Z,14Z)); PE(22:1(13Z)/20:2(11Z,14Z)); PE(22:2(13Z,16Z)/20:1(11Z)); PE(24:0/18:3(6Z,9Z,12Z)); PE(24:0/18:3(9Z,12Z,15Z)); PE(24:1(15Z)/18:2(9Z,12Z)); PC(17:1(9Z)/22:…	C47H88NO8P; C47H88NO8P; C47H88NO8P; C47H88NO8P; C47H88NO8P; C47H88NO8P; C47H88NO8P; C47H88NO8P; C47H88NO8P; C47H88NO8P; C47H88NO8P; C47H88NO8P; C47H88NO8P; C47H88NO8P; C47H88NO8P; C47H88NO8P; C47H88NO8P; C47H88NO8P; C47H88NO8P; C47H88NO8P; C47H88NO8P; C47H88NO8P; C47H88NO8P; C47H88NO8P; C47H88NO8P; C47H88NO8P; C47H88NO8P; C47H88NO8P;	18320	0	0	0	0	0	0	0	0	0	0	39504	0	0	0	0	0	0	0	0	0	0	20222	0	0	0	22360	0	0	0	0	0	0	34597.5	48226	34597.5	14871	40610	34683	0	0	0	0	0	0
842.7265@10.266393	842,7241; 842,7241; 842,7241;	41593; 41599; 83788;	SM(d18:1/26:0); SM(d18:0/26:1(17Z)); SM(d20:0/24:1);	C49H99N2O6P; C49H99N2O6P; C49H99N2O6P;	22519	9574.5	20204	9574.5	9574.5	9574.5	9574.5	9574.5	9574.5	9574.5	19149	0	0	0	0	0	0	0	0	0	0	0	0	0	0	0	0	0	0	31849	0	0	0	18861	9430.5	22356	9430.5	9430.5	36655	0	0	0	0	0	0
843.3306@10.573837	843,3332;	92651;	N-(1-Deoxy-1-fructosyl)threonine;	C30H57N3O24;	0	0	0	0	0	0	0	0	0	0	0	0	0	0	0	0	0	0	0	0	0	0	0	0	0	0	0	0	0	0	0	0	33635	6441	13173	22815	14693	16343	14693	0	0	0	0	0	0
843.4405@11.947803					0	23416	0	0	0	0	0	37877	0	0	0	0	0	0	0	0	18760	0	0	0	0	0	0	0	0	0	0	0	0	19908	0	0	0	38793	37182	18591	18591	18591	44290	0	0	0	0	19269	0
844.5906@9.691224					5622	5622	5622	11244	11709	5622	23051	5622	15719	5622	5622	14492	0	0	0	19289	0	0	0	0	14975	0	0	0	0	0	0	0	0	0	0	0	0	13132	21748	6566	6566	6566	22307	14127	0	0	0	0	0
865.8024@10.88292					0	0	0	0	0	0	0	0	0	0	0	0	0	0	0	0	0	0	0	0	0	36485	0	0	0	0	0	0	0	0	0	0	0	9369	9369	58909	9369	9369	18738	17785	0	0	0	0	0
872.5621@11.046438					9529.5	9529.5	9529.5	28021	9529.5	26754	9529.5	9529.5	9529.5	19059	9529.5	0	0	0	0	0	0	0	0	36427	0	0	0	0	0	0	0	0	0	0	0	0	0	15349	30026	35856	30026	34248	34651	5374	5374	10748	5374	5374	5374
893.6118@9.2007265	893,6146; 893,6146;	78418; 78478;	PS(22:1(11Z)/22:4(7Z,10Z,13Z,16Z)); PS(22:4(7Z,10Z,13Z,16Z)/22:1(11Z));	C50H88NO10P; C50H88NO10P;	0	0	0	0	0	0	0	0	0	0	0	0	0	0	0	0	0	0	0	0	0	0	7760	0	17061	0	0	0	0	0	0	0	0	9067	43348	9067	18134	9067	9067	0	0	0	0	15508	0
933.5306@8.671031					0	0	0	60399	0	0	0	0	16262	0	0	18817	0	0	0	0	0	0	0	0	0	0	0	0	0	0	0	0	0	0	0	0	225956	76463	133055	144994	30913	157598	29113	0	0	0	0	0	0
939.2785@6.518181					0	0	0	0	0	0	0	0	0	0	0	0	0	0	0	0	0	0	0	0	0	8013	0	0	0	0	0	0	0	0	0	0	0	16233.2	16233.2	28089	11311	20406	5127	0	12898	0	0	0	0
962.1758@7.302688					0	0	0	0	0	13599	0	22528	0	0	0	0	0	0	0	0	0	0	0	30520	0	0	0	0	0	0	0	0	0	0	0	0	23793	9006.5	18013	49731	9006.5	9006.5	9006.5	0	0	0	0	6352	0
971.5419@9.4498					0	0	0	0	0	21807	0	0	0	0	0	0	0	18576	0	10796	0	18519	0	0	0	0	0	0	0	0	0	0	0	0	0	0	0	8080.5	8080.5	20035	8080.5	16161	8080.5	0	0	0	0	0	0
982.269@9.774688					0	0	0	0	0	0	0	0	0	0	0	8526	0	0	0	0	0	0	0	0	0	40184	0	0	0	0	0	0	0	0	19383	0	0	12486	24972	12486	12486	28744	12486	0	0	0	0	0	32872
989.3755@12.073667					0	0	0	0	0	0	0	0	0	0	46212	49642	4932	41125	4932	4932	4932	4932	4932	4932	52348	4932	9864	4932	4932	0	54287	0	0	0	0	0	0	42282	21141	21141	21141	47384	48670	0	0	0	0	0	0
101.1203@11.584167	101,1204; 101,1204; 101,1205;	C08306; C14691; 58435;	Hexylamine; Triethylamine; Nervonyl carnitine;	C6H15N; C6H15N; C6H15N;	0	0	0	71777	0	0	0	0	0	0	181487	0	0	0	0	0	0	0	0	0	0	0	85081	0	0	32457	32457	32457	32457	32457	32457	64914	509868	51184	25592	182982	25592	25592	25592	0	0	0	0	0	0
1324.9928@7.9353213					0	0	0	0	64965	0	0	0	0	0	0	0	0	0	0	0	0	38817	0	0	0	0	0	0	0	29571	5165	10330	5165	5165	5165	27776	129561	0	0	56536	0	0	0	0	0	0	0	0	0
148.9456@0.5711532					11120	11120	11120	22240	26314	11120	11120	11120	11120	11120	32557	34585.5	181874	34585.5	34585.5	34585.5	119621	34585.5	69171	34585.5	34585.5	180599	170875	135182	99289	35492	17746	17746	17746	36220	17746	17746	17746	7786	15572	7786	35942	131838	7786	0	0	0	0	0	0
1876.5986@11.721026					51912	0	0	0	0	20517	0	0	0	0	0	0	0	0	0	0	0	0	0	0	0	0	0	0	0	6570.5	6570.5	13141	6570.5	6570.5	52135	6570.5	6570.5	7296	3648	23461	3648	3648	52225	0	0	0	0	0	0
591.8054@9.7282295					0	0	23886	0	0	0	0	0	16706	0	0	12802	0	0	0	0	0	0	10249	0	0	0	0	0	0	6190.5	12381	6190.5	6190.5	6190.5	6190.5	6190.5	17952	4679.5	4679.5	18268	15352	9359	4679.5	0	8427	0	0	0	0
618.3019@8.740694					0	0	0	0	27005	0	0	0	0	35213	0	0	0	0	0	0	0	0	0	0	0	0	0	0	0	94901	9396.5	9396.5	9396.5	34772	18793	9396.5	397523	10947.5	21895	153758	10947.5	10947.5	10947.5	43386	11490	11490	22980	11490	11490
795.912@6.079945					0	0	0	0	0	0	0	0	0	0	0	0	0	0	0	0	0	0	0	0	0	0	0	0	0	15195	7597.5	7597.5	7597.5	22171	20376	7597.5	7597.5	11758	13279	20663	5879	5879	5879	0	0	17857	0	0	0
911.7005@10.533627					0	0	0	0	0	0	0	0	0	49170	102041	0	0	0	0	0	15498	0	16055	0	0	0	0	117572	0	15564	7782	7782	7782	25046	7782	7782	7782	19149	0	0	0	0	0	49578.5	176709	49578.5	49578.5	49578.5	99157
937.3466@8.49647					0	0	0	0	0	0	0	17903	0	0	0	0	0	0	0	0	0	0	0	0	0	0	15988	0	18059	7027	7027	7027	14054	7027	26714	7027	7027	10482	33476	5241	5241	5241	5241	0	0	0	0	15614	0
942.2109@11.497036					0	0	0	0	9671	0	0	0	13728	0	0	0	27118	0	0	14777	0	0	0	0	0	0	0	0	0	10632	10632	10632	10632	10632	10632	40055	21264	9017	9017	9017	9017	19627	18034	12083	0	0	0	0	0
961.4364@12.166358					0	0	0	0	34193	0	0	0	0	0	727158	10440.5	10440.5	10440.5	10440.5	10440.5	31111	38035	26690	10440.5	1023989	10440.5	20881	10440.5	594751	44749	44749	958885	89498	44749	44749	44749	44749	232995	62185.5	669198	62185.5	62185.5	124371	0	0	0	0	0	0
992.6257@9.353532					0	0	0	0	0	0	0	0	0	0	130188	0	0	17586	0	0	0	0	0	0	0	0	0	0	0	10443	34931	10443	10443	10443	10443	44066	20886	6629.5	6629.5	31127	6629.5	6629.5	13259	3560.5	3560.5	3560.5	3560.5	8436	7121
345.7841@11.923452					0	0	0	0	44891	0	0	0	0	0	0	102018	17460	53844	17460	298937	17460	17460	17460	17460	17460	17460	34920	17460	17460	0	0	82227	0	0	0	0	0	24591.5	89851	49183	24591.5	24591.5	24591.5	0	0	0	0	0	0
609.7009@9.69539					0	0	0	0	34991	0	0	0	0	0	0	3955.5	7911	18410	3955.5	3955.5	3955.5	3955.5	10211	3955.5	3955.5	3955.5	27529	3955.5	3955.5	0	0	0	0	0	0	0	0	0	0	15352	0	0	0	0	0	0	0	0	0
705.7261@12.387111					13051	0	0	0	0	0	0	0	0	0	0	25307	2845.5	2845.5	5691	2845.5	2845.5	2845.5	2845.5	17434	20794	2845.5	14176	2845.5	2845.5	0	13696	0	0	0	0	0	0	8555	3683.5	3683.5	7919	7367	3683.5	0	0	0	0	0	8484
960.8902@11.035877					3163	3163	10265	6326	10199	3163	3163	3163	3163	3163	3163	4459.5	18474	16335	4459.5	8919	4459.5	15357	9349	4459.5	10230	12420	4459.5	4459.5	4459.5	5233	10466	5233	5233	5233	5233	19744	5233	0	0	0	24400	0	0	0	0	0	0	0	14740
1334.9231@6.719056					96048	424503	192096	405138	96048	467390	96048	96048	96048	96048	96048	0	0	0	493501	0	12045	0	0	0	0	0	0	0	0	0	0	458171	0	0	0	0	0	0	0	0	0	0	0	28542	397178	114832	97753	20721	79144
753.8871@7.047447					13748	0	0	0	0	0	0	0	0	0	0	14719	5926	24313	18654	5926	5926	5926	5926	5926	5926	5926	5926	5926	11852	3671	3671	3671	3671	7342	3671	36819	3671	5150.5	19912	5150.5	10301	5150.5	5150.5	0	0	0	0	0	0
896.6805@10.824636					28509	0	0	0	0	0	0	0	0	0	0	7676.5	27613	7676.5	7676.5	7676.5	32791	34806	15353	7676.5	57758	24798	16550	7676.5	7676.5	12914	12914	26917	25828	12914	38400	12914	12914	7207	20915	28335	7207	7207	14414	56580	8736	8736	8736	8736	19109
1331.6132@11.464167					83634	30063	8233.5	8233.5	39273	8233.5	8233.5	16467	50615	36860	8233.5	0	0	0	0	43755	0	0	0	0	0	0	0	0	0	0	0	0	0	0	0	0	0	14024	28048	46879	14024	14024	14024	0	0	0	0	0	0
324.1809@14.228957					16949.5	16949.5	33899	16949.5	16949.5	16949.5	16949.5	16949.5	16949.5	78137	62584	55436	0	0	0	96504	0	0	0	0	0	0	0	0	0	42283	0	0	0	0	0	0	0	88375	62656	31328	31328	31328	31328	0	0	0	0	0	0
881.7539@10.959399					6279	26669	36861	6279	6279	6279	43973	6279	6279	12558	14818	26320	13160	37621	13160	28581	13160	13160	13160	38281	13160	13160	13160	13160	13160	0	0	0	0	0	0	39399	0	15859	7929.5	7929.5	7929.5	47784	25855	0	0	0	0	0	0
1186.8824@11.201693					6552.5	22845	6552.5	6552.5	6552.5	6552.5	6552.5	13105	26922	27480	6552.5	0	0	0	0	15017	0	22494	0	0	0	0	25391	0	0	11605	11605	64947	11605	11605	23210	11605	11605	9984	9984	97976	9984	9984	19968	27390	0	0	0	0	0
642.6092@7.4729233					40500.5	40500.5	40500.5	40500.5	40500.5	95297	81001	40500.5	103950	96203	40500.5	0	0	0	0	0	0	63973	0	0	0	0	0	0	53741	56872.5	127211	56872.5	148297	113745	56872.5	56872.5	56872.5	21697	81876	21697	51378	43394	21697	11612	11612	23224	11612	98945	28112
393.7881@12.27908					528871	609484	11782.5	231627	335529	11782.5	23565	11782.5	11782.5	11782.5	11782.5	59505.5	602411	59505.5	59505.5	59505.5	59505.5	59505.5	119011	59505.5	408198	700456	330721	59505.5	59505.5	0	0	0	0	0	0	0	593353	132238	536550	132238	313250	132238	264475	108808	0	0	0	0	0
556.2867@9.899495					5732	5732	11464	5732	5732	20821	5732	34496	5732	25788	5732	9387	17429	3595	20691	9081	16085	28783	3595	3595	3595	7190	3595	3595	3595	0	0	0	0	0	0	0	0	16108	30732	8054	8054	25247	8054	17361.5	17361.5	17361.5	59863	34723	55719
926.9496@11.468306					0	34207	0	0	19696	0	0	0	0	0	0	10755	15367	0	28794	0	0	0	0	0	0	0	0	0	0	2281	2281	5444	2281	2281	2281	4562	2281	0	0	0	0	0	0	14462	5767.5	5767.5	11535	5767.5	5767.5
1148.143@11.525727					8534	18136	25222	8534	27166	17068	8534	20923	22404	23359	8534	3925	31652	3925	3925	20479	3925	3925	3925	3925	7850	12746	3925	3925	11294	8308	8308	16616	8308	45860	18019	29540	8308	50841	0	0	0	0	0	0	0	0	0	0	0
285.2654@4.7319164	285,2668; 285,2668; 285,2668; 285,2668; 285,2668;	41557; 46566; 53905; 53906; LMSP01040002;	D-erythro-Sphingosine C-17; Pentadecanoyl-EA; iso (4E,15-methyl-d16:1) sphingosine; anteiso (4E,14-methyl-d16:1) sphingosine; C17 Sphingosine;	C17H35NO2; C17H35NO2; C17H35NO2; C17H35NO2; C17H35NO2;	9471.5	9471.5	9471.5	9471.5	9471.5	32062	9471.5	32762	9471.5	9471.5	18943	9904	9904	9904	9904	9904	22808	19808	9904	9904	9904	26785	9904	22101	9904	19287	7308	7308	7308	14616	7308	7308	33269	7540.5	7540.5	7540.5	7540.5	26051	15081	55203	32149.2	21254	18376	44050	37633
413.2112@6.7007647					48498	10043	10043	10043	40208	10043	32648	37773	10043	20086	10043	38373	15434.5	15434.5	45611	15434.5	30869	15434.5	36505	15434.5	15434.5	15434.5	34706	15434.5	15434.5	18223.5	18223.5	36447	18223.5	18223.5	18223.5	18223.5	50955	19921	19921	19921	52142	19921	39842	0	0	0	0	0	0
528.7012@12.084373					95543	191086	224343	95543	95543	219923	95543	95543	95543	95543	95543	19772.5	158860	19772.5	19772.5	202411	19772.5	19772.5	39545	19772.5	19772.5	19772.5	227402	248177	19772.5	221660	110830	232282	110830	110830	110830	110830	262573	42613	42613	85226	42613	42613	177468	0	0	0	214274	0	0
596.0314@7.8744535					7346.5	7346.5	37310	7346.5	14693	7346.5	7346.5	7346.5	19870	7346.5	7346.5	5507	5507	25969	30932	25573	11134	5507	5507	5507	5507	77973	5507	11014	5507	14429	7214.5	23089	7214.5	7214.5	17529	7214.5	38990	8800	4400	10756	4400	4400	4400	0	0	0	0	18107	0
789.4941@8.730938					8090	8090	8090	8090	8090	8090	32889	8090	123531	16180	8090	15420	7710	7710	7710	7710	7710	15515	7710	7710	78295	7710	27682	7710	7710	4849.5	25501	4849.5	17799	9699	4849.5	29297	4849.5	24676	177829	24676	49352	24676	24676	0	61513	0	0	0	0
1144.4657@4.225607					0	0	0	0	0	0	0	0	0	0	0	0	0	0	0	0	0	0	0	0	0	0	0	0	0	0	0	0	0	0	0	0	0	9252	6845	3422.5	3422.5	3422.5	17578	0	0	0	0	0	0
1222.81@10.611805					0	22142	0	0	27028	0	0	0	0	0	0	0	0	0	0	0	0	0	29263	0	0	0	0	0	0	7461.5	7461.5	20736	7461.5	7461.5	14923	7461.5	7461.5	55456	17716	31354.5	27307	31354.5	24939	0	0	0	0	0	0
125.0818@14.2954645					0	0	0	0	0	13138	0	0	0	3804	0	0	0	0	0	0	0	0	0	0	0	0	0	0	0	22936	8876	8876	8876	17752	8876	8876	8876	11048.5	11048.5	44500	22097	11048.5	11048.5	0	0	0	0	0	0
1379.1531@12.17427					0	0	0	0	0	0	0	0	0	0	0	0	56042	0	95964	0	0	0	0	0	0	0	0	0	0	0	0	0	0	0	0	0	0	26474	13237	13237	145775	13237	13237	0	46318	0	0	0	0
212.1971@6.815086					0	0	0	0	0	0	0	0	60229	61129	0	0	43336	0	0	0	0	0	0	0	0	0	56856	0	0	8238.5	8238.5	8238.5	23522	8238.5	16477	8238.5	8238.5	14450.5	56815	14450.5	14450.5	28901	49245	0	0	0	0	0	0
284.2354@5.4995875	284,2351; 284,2351; 284,2351; 284,2351; 284,2351; 284,2351; 284,2351; 284,2351; 284,2351; 284,2351;	C13792; C13946; C14996; 35753; 35797; 35798; 35799; 43517; 65441; 93340;	2-Methoxy-5Z-hexadecenoic acid; 2-Methoxy-6Z-hexadecenoic acid; 12-(2,3-Dihydroxycyclopentyl)-2-dodecanone; 9-Keto heptadecylic acid; 16-oxo-heptadecanoic acid; 2-oxo-heptadecanoic acid; 3-oxo-heptadecanoic acid; AVOCADYNE; Tanikolide; Muricatacin;	C17H32O3; C17H32O3; C17H32O3; C17H32O3; C17H32O3; C17H32O3; C17H32O3; C17H32O3; C17H32O3; C17H32O3;	0	0	0	0	0	0	0	0	0	0	38247	0	0	0	0	0	16535	0	0	0	21481	0	0	0	0	6204	15576	6204	6204	6204	6204	6204	12408	8929	31630	8929	17858	8929	8929	0	0	0	0	0	0
298.2508@6.4497795	298,2508; 298,2508; 298,2508; 298,2508; 298,2508; 298,2508; 298,2508; 298,2508; 298,2508; 298,2508; 298,2508; 298,2508; 298,2508; 298,2508; 298,2508; 298,2508; 298,2508; 298,2508; 298,2508; 298,2508; 298,2508; 298,2508; 298,2508; 298,2508; 298,2508; 298,2508; 298,2508; 298,2508; 298,2508; 298,2508; 298,2508; 298,2508; 298,2508; 298,2508; 298,2508; 298,2508; 298,2508; 298,2508; 298,2508; 298,2508;…	C08365; C19418; C00869; C13791; C19616; 35484; 35486; 35565; 35566; 35567; 35568; 35569; 35595; 35648; 35649; 35650; 35651; 35652; 35653; 35654; 35655; 35656; 35657; 35658; 35659; 35660; 35754; 35755; 35756; 35757; 35758; 35759; 35760; 35796; 35800; 35802; 35803; 35804; 35805; 35806; 35807; 35808; 35809; 35810; 35861; 36008; 36009; 45838; 45939; 74507; 74654; 74655; 74656; 74657; 74658; 74659; 74…	Ricinoleic acid; cis-9,10-Epoxystearic acid; 2-Oxooctadecanoic acid; (6R,7S)-6,7-Epoxyoctadecanoic acid; 18-Hydroxyoleate; 9-hydroxy-12Z-octadecenoic acid; Ricinelaidic acid; 12-hydroxy-10E-octadecenoic acid; 9-hydroxy-10Z-octadecenoic acid; 9-hydroxy-12-octadecenoic acid; 17-hydroxy-9Z-octadecenoic acid; 18-hydroxy-9Z-octadecenoic acid; 12R-hydroxy-9Z-octadecenoic acid; 5-hydroxy-2-octadecenoic …	C18H34O3; C18H34O3; C18H34O3; C18H34O3; C18H34O3; C18H34O3; C18H34O3; C18H34O3; C18H34O3; C18H34O3; C18H34O3; C18H34O3; C18H34O3; C18H34O3; C18H34O3; C18H34O3; C18H34O3; C18H34O3; C18H34O3; C18H34O3; C18H34O3; C18H34O3; C18H34O3; C18H34O3; C18H34O3; C18H34O3; C18H34O3; C18H34O3; C18H34O3; C18H34O3; C18H34O3; C18H34O3; C18H34O3; C18H34O3; C18H34O3; C18H34O3; C18H34O3; C18H34O3; C18H34O3; C18H34O3;…	210407	210619	231498	603618	260871	241315	198539	269683	176400	183833	282798	497864	302609	312667	273784	193675	276215	216758	302609	302609	263725	376523	447790	345032	124663	171921	185484	186838	171921	124981	219605	146828	167788	380392	361502	803577	475104	373749	463337	1589305	1390612	1450569	1.42015e+06	1302861	1288621
343.1026@5.6938753					0	0	0	0	0	0	0	0	0	0	0	0	0	0	0	0	0	0	0	0	0	0	0	0	0	0	0	0	0	0	0	0	0	5652	23803	15692	10528	13918.8	13918.8	0	0	0	0	0	0
343.1029@5.0771766					0	0	0	0	0	0	0	0	0	0	0	0	0	0	0	0	0	0	0	0	0	0	0	0	0	0	0	0	0	0	0	0	0	15578.8	25382	15578.8	19612	8860	8461	0	0	0	0	0	0
346.7818@9.169497					12521	0	0	0	0	0	0	8888	0	0	0	0	0	0	23539	0	0	0	0	17804	0	0	0	11943	0	0	0	0	19343	0	0	0	0	4487.5	23175	4487.5	8975	4487.5	22561	14995	0	0	0	0	0
380.2377@8.839419					0	0	0	56906	0	0	0	0	0	0	0	0	0	0	0	0	0	0	0	0	0	0	0	0	0	0	0	0	0	0	0	0	45995	47001	23500.5	60964	23500.5	23500.5	23500.5	0	0	0	0	0	0
426.2133@6.416638					16388	32776	16388	16388	16388	214969	44958	16388	16388	66069	16388	12244	115247	12244	38693	12244	24488	524507	25656	12244	12244	12244	12244	52480	111840	13869.5	13869.5	28483	13869.5	13869.5	13869.5	13869.5	27739	0	0	0	0	0	0	154204	17106.5	34213	17106.5	17106.5	17106.5
462.0829@6.2776656	462,083;	898;	Oxazepam glucuronide;	C21H19ClN2O8;	0	10338	0	0	0	0	0	0	48142	0	0	0	0	0	0	0	0	0	0	0	0	0	0	0	0	0	0	16193	0	0	0	0	0	9546	9546	9546	35160	9546	19092	31309.8	26390	39138	20507	30241	27826
462.2817@3.8862414					17334	6612	6612	6612	13224	6612	6612	6612	6612	16160	6612	6420.5	6420.5	6420.5	6420.5	12841	6420.5	6420.5	17785	6420.5	6420.5	23831	18843	6420.5	13617	6121	6121	6121	6121	12242	6121	14381	6121	22364.8	17689	29625	24603	16468	23439	0	18136	0	0	0	0
468.2308@12.032041					0	0	0	0	0	0	0	0	0	0	0	0	0	0	19611	0	0	0	0	0	0	0	0	0	0	0	0	0	0	0	0	0	0	12293.5	12293.5	50667	12293.5	24587	12293.5	0	0	0	0	0	0
477.1545@11.6315975					0	0	0	0	0	0	0	0	0	0	16455	0	0	0	0	0	0	0	0	18455	0	0	0	0	0	0	0	0	0	0	0	0	0	7594.5	15189	27851	15243	7594.5	7594.5	0	0	0	0	0	0
485.1615@5.452198					0	0	0	0	0	0	0	0	0	0	0	0	0	0	0	0	0	0	0	0	0	0	0	0	0	0	0	0	0	0	0	0	0	9646	8754	8033	13399	8398	9646	0	0	0	0	0	0
553.5057@8.319456	553,507;	LMSP02010068;	Cer(d14:1(4E)/20:0(2OH));	C34H67NO4;	11295	25933	5647.5	37365	5647.5	5647.5	5647.5	5647.5	5647.5	5647.5	5647.5	6362.5	6362.5	18098	6362.5	6362.5	12725	6362.5	23136	6362.5	6362.5	6362.5	6362.5	6362.5	13132	0	0	0	0	0	0	0	33480	24047	48094	24047	24047	186462	24047	7556	7556	27290	7556	7556	15112
571.5166@8.898172	571,5176;	LMSP02030015;	Cer(t18:0/16:0(2OH));	C34H69NO5;	4301	19835	4301	460321	4301	4301	33494	8602	98888	4301	4301	66403	8348	8348	110102	8348	8348	60982	8348	8348	16696	68947	8348	40619	8348	57688	17638.5	17638.5	17638.5	35277	17638.5	17638.5	630437	103386	216935	269418	93343	148659	82354	0	0	56779	0	0	0
572.2332@4.8577313					0	0	0	0	0	0	0	0	0	0	0	0	0	11667	0	0	16893	0	0	0	0	0	0	12685	0	0	0	0	0	0	0	0	0	25440	17713	34406	32762	29230	28647	0	0	0	0	0	0
588.2199@5.1375556					0	0	0	0	0	0	0	0	0	0	0	0	0	0	0	0	0	0	0	0	0	0	0	0	0	0	0	0	0	0	0	0	0	8138	7880	8772.75	10300	8772.75	8773	0	0	0	0	0	0
602.5955@4.9389915					0	0	0	0	0	0	213724	0	0	0	229112	0	0	0	0	0	0	0	11897	17715	0	0	0	18212	0	40019	0	0	0	0	0	0	0	12784.5	12784.5	25569	12784.5	38225	12784.5	0	0	0	0	0	0
660.0232@11.739157					4155	9996	16147	8310	4155	4155	4155	14380	4155	4155	4155	4412	15715	4412	13568	8824	10042	12302	4412	4412	4412	4412	11589	4412	19190	22681	6124	6124	12248	6124	18160	6124	6124	0	12191	0	0	0	0	13721	6860.5	14465	6860.5	6860.5	15465
670.3187@7.16206					46360	0	0	0	8872	0	0	0	0	0	0	0	0	19979	0	0	0	0	0	0	0	0	0	0	0	0	0	0	0	0	0	43646	0	7325	14373	18348	15888.2	15888.2	23507	0	0	0	0	0	10949
674.4078@11.536873					0	0	24083	0	0	0	0	83926	0	0	0	0	99207	0	0	0	0	0	49558	0	0	82721	0	0	0	20191.5	20191.5	20191.5	20191.5	40383	20191.5	74136	20191.5	26388.5	26388.5	52777	26388.5	26388.5	72244	0	0	122292	0	0	0
[truncated: 17,286 more rows]
[truncated: 40 more columns]

## Sheet: Panel B (LC-)
Compound (mass@retention time)	Mass DB	Identifier	Name	Formula	VU6	VU15	VU14	VU4	VU5	VU7	VU11	VU2	VU13	VU1	VU3	IR4	IR5	IR10	IR8	IR12	IR9	IR14	IR2	IR15	IR1	IR3	IR11	IR6	IR7	INR1	INR9	INR15	INR13	INR2	INR10	INR4	INR3	CDADt+ 1	CDADt+ 4	CDADt+ 10	CDADt+ 11	CDADt+ 15	CDADt+ 24	HCh 6	HCh 8	HCh 19	HCh 20	HCh 26	HCh 29
101.0478@0.24343276	101,0477; 101,0477; 101,0477; 101,0477; 101,0477; 101,0477; 101,0477; 101,0477; 101,0477; 101,0477;	C02926; C08267; C01234; 44303; C07509; C11106; C17234; C19456; C19777; 6029;	Homoserine lactone; L-Azetidine 2-carboxylic acid; 1-Aminocyclopropane-1-carboxylate; t-4-AMINOCROTONIC ACID (TACA); Diacetylmonoxime; 3-Oxobutanamide; 2-Aminobut-2-enoate; N-Methylolacrylamide; L-Homoserine lactone; 1-Aminocyclopropane-1-carboxylic acid;	C4H7NO2; C4H7NO2; C4H7NO2; C4H7NO2; C4H7NO2; C4H7NO2; C4H7NO2; C4H7NO2; C4H7NO2; C4H7NO2;	0	0	0	0	0	0	0	0	0	0	0	0	0	0	0	0	0	0	0	0	0	0	0	0	0	0	0	0	0	0	0	0	0	0	0	0	0	0	0	0	118333	0	0	0	0
1051.6807@6.5860868					0	0	0	0	0	0	0	0	0	0	0	0	0	0	0	0	0	0	0	0	0	0	0	0	0	0	0	0	0	0	0	0	0	0	0	0	0	0	0	2288	0	0	0	0	0
1128.684@11.86704					0	0	0	0	0	0	4488	0	0	0	0	0	0	0	0	0	0	0	0	0	0	0	0	0	0	0	0	0	0	0	0	0	0	0	0	0	0	0	0	8162	8287	3559.5	7119	8701	3559.5
115.0632@0.24890216	115,0633; 115,0633; 115,0633; 115,0633; 115,0633; 115,0633; 115,0633;	C00148; 44305; C00763; C16435; C18170; 86953; 89778;	L-Proline	C5H9NO2; C5H9NO2; C5H9NO2; C5H9NO2; C5H9NO2; C5H9NO2; C5H9NO2;	0	0	0	0	0	0	0	0	0	0	0	0	0	0	0	0	0	0	0	0	0	0	0	0	0	0	0	0	0	0	0	0	0	0	0	0	0	0	0	0	0	0	0	0	0
1180.2406@0.30650383					0	0	0	0	0	0	0	0	0	0	0	0	0	0	0	0	0	0	0	0	0	0	0	0	0	0	0	0	0	0	0	0	0	0	0	0	0	0	0	10563	24326	21338	31922	21126	10563
1198.255@0.3284854					0	0	0	0	0	0	0	0	0	0	0	0	0	0	0	0	0	0	0	0	0	0	0	0	0	0	0	0	0	0	0	0	0	0	0	0	0	0	0	0	0	0	17022	0	0
1220.2264@0.3138582					0	0	0	0	0	0	0	0	0	0	0	0	0	0	0	0	0	0	0	0	0	0	0	0	0	0	0	0	0	0	0	0	0	0	0	0	0	0	0	0	0	0	0	0	0
129.9824@0.37309566					0	0	0	0	0	0	0	0	0	0	0	0	0	0	0	0	0	0	0	0	0	0	0	0	0	0	0	0	0	0	0	0	0	0	0	0	0	0	0	0	0	0	0	0	0
130.9902@0.37423563					0	0	0	0	0	0	0	0	0	0	0	0	0	0	0	0	0	0	0	0	0	0	0	0	0	0	0	0	0	0	0	0	0	0	0	0	0	0	0	0	0	0	0	0	0
132.0899@0.26243824	132,0899; 132,0899; 132,0899; 132,0899; 132,0899;	45121; C00515; C01602; C03943; LMFA01100057;	L-Ornithine; D-Ornithine	C5H12N2O2; C5H12N2O2; C5H12N2O2; C5H12N2O2; C5H12N2O2;	0	0	0	0	0	0	0	0	0	0	0	0	0	0	0	21279	0	0	0	0	0	0	0	0	0	9201	9201	9201	18402	9201	9201	9201	48603	0	0	0	0	0	0	95678	316398	331828	392772	364751	350827
141.0835@0.2458344					0	0	0	0	0	0	0	0	0	0	0	0	0	0	0	0	0	0	0	0	0	0	0	0	0	0	0	0	0	0	0	0	0	0	0	0	0	0	0	31301	54829	27666	28545	32182.2	22059
1425.8658@0.22213869					0	0	0	0	0	0	0	0	0	0	0	0	0	0	0	0	0	0	0	0	0	0	0	0	0	0	0	0	0	0	0	0	0	0	0	0	0	0	0	0	0	0	0	0	8907
145.9962@0.37074777					0	0	0	0	0	0	0	0	0	0	0	0	0	0	0	0	0	0	0	0	0	0	0	0	0	0	0	0	0	0	0	0	0	0	0	0	0	0	0	0	0	0	0	0	0
152.9855@0.38608894					0	0	0	0	0	0	0	0	0	0	0	0	0	0	0	0	0	0	0	0	0	0	0	0	0	0	0	0	0	0	0	0	0	0	0	0	0	0	0	0	0	0	0	0	0
154.0007@0.40381098					0	0	0	0	0	0	0	0	0	0	0	0	0	0	0	0	0	0	0	0	0	0	0	0	0	0	0	0	0	0	0	0	0	0	0	0	0	0	0	0	4550	0	0	0	0
1593.7874@0.22113101					0	0	0	0	0	0	0	0	0	0	0	0	0	0	0	0	0	0	0	0	0	0	0	0	0	0	0	0	0	0	0	0	0	0	0	0	0	0	0	0	0	6131	0	0	0
1647.1533@0.24530339					0	0	0	0	0	0	0	0	0	0	0	0	0	0	0	0	0	0	0	0	0	0	0	0	0	0	0	0	0	0	0	0	0	0	0	0	0	0	0	9202	3379	6879	7991	6758	3379
1669.7878@0.22266968					0	0	0	0	0	0	0	0	0	0	0	0	0	0	0	0	0	0	0	0	0	0	0	0	0	0	0	0	0	0	0	0	0	0	0	0	0	0	0	0	0	0	0	0	0
169.8946@12.459402					0	13770	0	0	0	0	0	0	0	0	0	0	0	0	0	0	0	0	0	0	0	0	0	0	0	0	0	0	0	0	0	0	0	0	0	0	0	0	0	3178	1589	1589	1589	1589	1589
1697.8195@0.21221298					0	0	0	0	0	0	0	0	0	0	0	0	0	0	0	0	0	0	0	0	0	0	0	0	0	0	0	0	0	0	0	0	0	0	0	0	0	0	0	0	0	0	6733	0	0
1705.8021@0.21203594					0	0	0	0	0	0	0	0	0	0	0	0	0	0	0	0	0	0	0	0	0	0	0	0	0	0	0	0	0	0	0	0	0	0	0	0	0	0	0	0	0	14449	0	0	0
178.0172@0.3646441					0	0	0	0	0	0	0	0	0	0	0	0	0	0	0	0	0	0	0	0	0	0	0	0	0	0	0	0	0	0	0	0	0	0	0	0	0	0	0	0	0	0	0	0	0
178.0476@0.27230343					0	0	0	0	0	0	0	0	0	0	0	0	0	0	0	0	0	0	0	0	0	0	0	0	0	0	0	0	0	0	0	0	0	0	0	0	0	0	0	0	0	0	0	0	23448
179.0087@0.37155843					0	0	0	0	0	0	0	0	0	0	0	0	0	0	0	0	0	0	0	0	0	0	0	0	0	0	0	0	0	0	0	0	0	0	0	0	0	0	0	0	0	0	0	0	0
179.0617@0.30160975	179,0616; 179,0616;	C02824; 86270;	Cyclohexylsulfamate; (R)C(R)S-S-Propylcysteine sulfoxide;	C6H13NO3S; C6H13NO3S;	0	0	0	0	0	0	0	0	0	0	0	7050.5	7050.5	14101	7050.5	7050.5	21205	14933	15712	7050.5	7050.5	15959	7050.5	7050.5	7050.5	4709.5	4709.5	4709.5	9419	21943	15781	4709.5	4709.5	0	7714	0	0	0	0	641196	604289	540015	638683	485824	451343
179.9846@12.209051					0	0	0	0	0	0	113966	0	0	639661	0	0	0	0	0	0	177598	153501	0	0	0	0	0	0	0	0	0	0	0	287810	0	0	0	0	0	0	0	0	0	13201	13201	13201	98914	13201	26402
1845.357@0.25022498					0	0	0	0	0	0	0	0	0	0	0	0	0	0	0	0	0	0	0	0	0	0	0	0	0	0	0	0	0	0	0	0	0	0	0	0	0	0	0	0	0	0	10353	0	0
191.0612@0.24705438					0	0	0	0	0	0	0	0	0	0	0	0	0	0	0	0	0	0	0	0	0	0	0	0	0	0	0	0	0	0	0	0	0	0	0	0	0	0	0	18697	9348.5	9348.5	19629	20520	9348.5
193.9886@0.33855948					0	0	0	0	0	0	0	0	0	0	0	0	0	0	0	0	0	0	0	0	0	0	0	0	0	0	0	0	0	0	0	0	0	0	0	0	0	0	0	2425	0	0	0	0	0
1931.3301@0.24804984					0	0	0	0	0	0	0	0	0	0	0	0	0	0	0	0	0	0	0	0	0	0	0	0	0	0	0	0	0	0	0	0	0	0	0	0	0	0	0	0	0	0	0	0	0
1940.0259@8.80055					0	0	0	0	0	0	0	0	0	0	0	0	0	0	0	0	0	0	0	0	0	0	2468	0	0	0	0	0	0	0	0	0	0	0	0	0	3732	0	0	0	3428	0	0	0	0
201.1459@0.25142986					0	0	0	0	0	0	0	0	0	0	0	0	0	0	0	0	0	0	0	0	0	0	0	0	0	0	0	0	0	0	0	0	0	0	0	0	0	0	0	9500	10518	10139	48558	47304	8717
205.0087@0.28375417					0	0	0	0	0	0	0	0	0	0	0	0	0	0	0	0	0	0	0	0	0	0	0	0	0	0	0	0	0	0	0	0	0	0	0	0	0	0	0	0	0	0	0	0	0
212.0463@3.5938377					0	0	0	0	0	0	0	0	0	0	0	0	0	0	0	0	0	0	0	0	0	0	0	0	0	0	0	0	0	0	0	0	0	0	0	0	0	0	0	0	0	0	0	0	0
212.0878@0.24512218					0	0	0	0	0	0	0	0	0	0	0	0	0	0	0	0	0	0	0	0	0	0	0	0	0	0	0	0	0	0	0	0	0	0	0	0	0	0	0	34394	0	0	0	0	0
213.9178@8.080777					0	19987	0	0	0	17075	0	0	0	0	0	0	0	0	0	0	0	0	0	0	0	0	0	0	0	0	0	0	0	0	6489	0	0	0	0	0	0	32131	0	0	69975	0	0	0	0
216.1101@0.24277839					0	0	0	0	0	0	0	0	0	0	0	0	0	0	0	0	0	0	0	0	0	0	0	0	0	0	0	0	0	0	0	0	0	0	0	0	0	0	0	0	0	0	0	0	0
217.0738@0.24519491					0	0	0	0	0	0	0	0	0	0	0	0	0	0	0	0	0	0	0	0	0	0	0	0	0	0	0	0	0	0	0	0	0	0	0	0	0	0	0	0	0	0	0	0	0
223.0068@0.26772955	223,0068;	3360;	4-Methyl-5-(2-phosphoethyl)-thiazole;	C6H10NO4PS;	0	0	13036	0	0	0	0	0	0	0	0	0	0	0	0	0	0	0	0	0	0	0	0	0	0	0	0	0	0	0	0	0	0	0	0	0	0	0	0	0	0	0	0	0	55641
227.1633@0.25055322					0	0	0	0	0	0	0	0	0	0	0	0	0	0	0	0	0	0	0	0	0	0	0	0	0	0	0	0	0	0	0	0	0	0	0	0	0	0	0	136152	66013	132026	66013	66013	66013
228.1074@0.24795829					0	0	0	0	0	0	0	0	0	0	0	0	0	0	0	0	0	0	0	0	0	0	0	0	0	0	0	0	0	0	0	0	0	0	0	0	0	0	0	0	0	0	0	0	0
228.2087@6.6049304	228,2089; 228,2089; 228,2089; 228,2089; 228,2089; 228,2089; 228,2089; 228,2089; 228,2089; 228,2089; 228,2089; 228,2089; 228,2089; 228,2089; 228,2089; 228,2089; 228,2089; 228,2089; 228,2089; 228,2089; 228,2089; 228,2089; 228,2089; 228,2089; 228,2089; 228,2089; 228,2089; 228,2089; 228,2089; 228,2089; 228,2089; 228,2089;	45009; 4470; 4286; C06424; 196; 34588; 34589; 34590; 34591; 34616; 34617; 34618; 34689; 4314; 4315; 4471; 45765; 46261; 73702; 88359; 88520; 89950; 92261; 92373; 92808; LMFA01010053; LMFA01020388; LMFA07010422; LMFA07010439; LMFA07010448; LMFA07010464; LMFA07010661;	Lauric Acid ethyl ester; 2-methyl-tridecanoic acid; (+)-Isomyristic acid; Tetradecanoic acid; Myristic acid; 2-ethyl-dodecanoic acid; 9-methyl-tridecanoic acid; 6-ethyl-dodecanoic acid; 2,4-dimethyl-dodecanoic acid; 2,5-dimethyl-dodecanoic acid; 11-methyl-tridecanoic acid; 3-methyl-tridecanoic acid; 2,4,6,8-tetramethyl-decanoic acid; 2,6-dimethyl-dodecanoic acid; 4,8-dimethyl-dodecanoic acid; 4-m…	C14H28O2; C14H28O2; C14H28O2; C14H28O2; C14H28O2; C14H28O2; C14H28O2; C14H28O2; C14H28O2; C14H28O2; C14H28O2; C14H28O2; C14H28O2; C14H28O2; C14H28O2; C14H28O2; C14H28O2; C14H28O2; C14H28O2; C14H28O2; C14H28O2; C14H28O2; C14H28O2; C14H28O2; C14H28O2; C14H28O2; C14H28O2; C14H28O2; C14H28O2; C14H28O2; C14H28O2; C14H28O2;	0	0	0	0	0	0	0	0	0	0	0	0	0	0	0	0	5175	9161	0	0	0	0	0	0	0	0	0	0	0	0	0	0	0	0	0	0	0	0	0	10301	3856.5	7713	10972	3856.5	3856.5
236.0467@0.26110345	236,0467; 236,0467; 236,0467; 236,0467;	85665; 85685; 23719; 23954;	Aspartyl-Cysteine; Cysteinyl-Aspartate; Cys Asp; Asp Cys;	C7H12N2O5S; C7H12N2O5S; C7H12N2O5S1; C7H12N2O5S1;	0	0	0	0	0	0	0	0	0	0	0	0	0	0	0	0	0	0	0	0	0	0	0	0	0	0	0	0	0	0	0	0	0	0	0	0	0	0	0	16560.5	16560.5	47746	16560.5	33121	33660
236.1108@0.23017703					0	0	0	0	0	0	0	0	0	0	0	0	0	0	0	0	0	0	0	0	0	0	0	0	0	0	0	0	0	0	0	0	0	0	0	0	0	0	0	0	0	0	0	0	53047
237.1128@0.23735993					316226	370441	283251	297997	274074	407181	598476	370441	370441	478554	307766	393808	273632	294439	425886	180975	223934	252389	228632	274588	236164	240317	395382	200789	270363	356306	307515	335842	311732	379177	378985	349461	207576	1473100	1783358	692820	1496308	1620378	1613120	20784	9265.5	31599	22281	32629	9265.5
243.1574@0.24354397					0	0	0	0	0	0	0	0	13551	0	0	0	0	0	15598	0	0	0	0	0	0	0	0	0	0	0	0	0	0	0	0	0	0	0	0	20487	0	0	0	0	0	0	0	0	0
244.0373@0.24256755	244,0372; 244,0372; 244,0372; 244,0372;	C10082; C10065; C10094; 86097;	Mesuaxanthone B; Gentisein; 1,3,5-Trihydroxyxanthone; Urolithin C;	C13H8O5; C13H8O5; C13H8O5; C13H8O5;	0	0	0	0	0	0	0	0	0	0	0	0	0	0	0	0	0	0	0	0	0	0	0	0	0	0	0	0	0	0	0	0	0	0	0	0	0	0	0	0	0	0	0	0	0
244.1053@0.23285119	244,1059; 244,1059; 244,1059; 244,1059;	85771; 86268; 23663; 23678;	Hydroxyprolyl-Hydroxyproline; (2S,4S)-Pinnatanine; Glu Pro; Pro Glu;	C10H16N2O5; C10H16N2O5; C10H16N2O5; C10H16N2O5;	0	0	0	8779	0	0	0	0	0	7925	0	2648.5	2648.5	2648.5	2648.5	10841	2648.5	2648.5	6053	5622	5297	2648.5	7783	2648.5	2648.5	7340	7608	3670	9747	3670	3670	3670	3670	0	0	0	0	0	0	0	0	29985	0	0	0
245.9821@0.28647017					0	0	0	0	0	0	0	0	0	0	0	0	0	0	0	0	0	0	0	0	0	0	0	0	0	0	0	0	0	0	0	0	0	0	0	0	0	0	0	0	0	0	0	0	0
248.0719@0.24171597					0	0	18016	0	0	0	0	0	0	0	0	0	0	0	0	0	0	0	0	0	0	0	0	0	0	0	0	0	0	0	0	0	0	0	0	0	0	0	0	0	0	23663	0	0	0
253.1772@0.24372466					0	0	0	0	0	0	0	0	0	0	0	0	0	0	0	0	0	0	0	0	0	0	0	0	0	0	0	0	0	0	0	0	0	0	0	0	0	0	0	5719	12975	11438	13210	5719	14135
255.0147@0.3720481					0	0	0	0	0	0	0	0	0	0	0	0	0	0	0	0	0	0	0	0	0	0	0	0	0	0	0	0	0	0	0	0	0	0	0	0	0	0	0	0	0	0	0	0	0
258.0865@0.23329741					0	0	0	0	0	0	0	0	0	0	0	0	0	0	0	0	0	0	0	0	0	0	0	0	0	0	0	0	0	0	0	0	0	0	0	0	0	0	0	0	0	0	0	0	0
260.0955@0.2528672					0	0	0	0	0	5125	0	0	0	0	0	0	0	0	0	0	0	0	0	0	0	0	0	0	0	0	0	0	0	0	0	0	0	0	0	0	0	0	0	0	0	0	0	0	0
264.0957@0.24063994					0	0	0	0	0	0	0	0	0	0	0	0	0	0	0	0	0	0	0	0	0	0	0	0	0	0	0	0	0	0	0	0	0	0	0	0	0	0	0	0	0	0	0	0	0
268.036@0.28589454					0	0	0	0	0	0	0	0	0	0	0	0	0	0	0	0	0	0	0	0	0	0	0	15685	0	0	0	0	0	0	0	0	0	0	0	0	0	0	0	0	0	0	0	0	0
269.172@0.24166802					0	0	0	0	0	0	0	0	0	0	0	0	0	0	0	0	0	0	0	0	0	0	0	0	0	0	0	0	0	0	0	0	0	0	0	0	0	6072	0	0	0	0	32574	0	0
270.0744@0.25813174					0	0	15353	0	0	0	0	0	0	0	0	0	0	0	0	0	0	0	0	0	0	0	0	0	0	0	0	0	0	0	0	0	0	4827	0	0	0	0	0	48118	49486	87736	47957	54811.3	43861
277.0266@0.46454594					0	0	0	0	0	0	0	0	0	0	0	0	0	0	0	0	0	0	0	0	0	0	0	0	0	0	0	0	0	0	0	0	0	0	0	0	0	0	0	0	0	0	0	12160	0
277.8667@14.283589					0	3908	0	0	0	0	0	0	0	0	4144	0	0	0	0	0	0	0	0	0	0	0	4143	0	0	6885	1933	1933	1933	1933	1933	3866	1933	0	5384	0	0	0	0	0	0	0	0	0	0
281.9479@0.3665203					0	0	0	0	0	0	0	0	0	0	0	0	0	0	0	0	0	0	0	0	0	0	0	0	0	0	0	0	0	0	0	0	0	0	0	0	0	0	0	0	0	0	0	0	0
282.0527@0.27816033	282,0528; 282,0528; 282,0528; 282,0528; 282,0528; 282,0528; 282,0528; 282,0528; 282,0528; 282,0528;	C08722; C10522; 47555; 48246; 48333; 48352; 52468; 86364; 89940; LMPK12090038;	4,5-Methylenedioxy-6-hydroxyaurone; Pseudobaptigenin; Corylinal; 3-Hydroxy-8,9-methylenedioxypterocarp-6a-ene; 9-O-Methylcoumestrol; Mutisifurocoumarin ; Cephalocerone; 3-O-Methylcoumestrol; Cochliophilin A; 8,9-Dihydroxy-1-methylcoumestan;	C16H10O5; C16H10O5; C16H10O5; C16H10O5; C16H10O5; C16H10O5; C16H10O5; C16H10O5; C16H10O5; C16H10O5;	0	0	0	0	0	0	0	0	0	0	0	0	0	0	0	0	0	0	0	0	0	0	0	0	0	0	0	0	0	0	0	0	0	0	0	0	0	0	0	0	0	0	0	0	0
286.0517@0.2507482	286,0509; 286,0509; 286,0509;	1864; C07359; 85043;	N-Desmethylclobazam; Oxazepam; Demoxepam;	C15H11ClN2O2; C15H11ClN2O2; C15H11ClN2O2;	0	0	0	0	0	0	0	0	0	0	0	0	5284	0	0	0	0	0	0	0	0	0	0	0	0	0	0	0	0	0	0	0	0	0	0	0	0	0	0	0	0	11139	0	0	0
288.0459@0.36230052					0	0	0	0	0	0	0	0	0	0	0	0	0	0	0	0	0	0	0	0	0	0	0	0	0	0	0	0	0	0	0	0	0	0	0	0	0	0	0	0	0	0	0	0	0
289.9759@0.37158096					0	0	0	0	0	0	0	0	0	0	0	0	0	0	0	0	0	0	0	0	0	0	0	0	0	0	0	0	0	0	0	0	0	0	0	0	0	0	0	0	0	0	0	0	0
291.9783@0.21845607					0	0	0	0	0	0	0	0	0	0	0	0	0	0	0	0	0	0	0	0	0	0	0	0	0	0	0	0	0	0	0	0	0	0	0	0	0	0	0	5943.5	12130	17503	11887	5943.5	5943.5
294.2559@6.199961					0	0	0	0	0	0	0	0	0	0	0	0	0	0	0	0	0	0	0	0	0	0	0	0	0	0	0	0	0	0	0	0	0	0	0	0	0	0	0	0	0	0	0	0	0
297.9422@0.35392773					0	0	0	0	0	0	0	0	0	0	0	0	0	0	0	0	0	0	0	0	0	0	0	0	0	0	0	0	0	0	0	0	0	0	0	0	0	0	0	0	0	0	0	0	0
298.12@3.5035832					0	0	0	0	0	0	0	0	0	0	0	0	0	0	0	0	0	0	0	0	0	0	0	0	0	0	0	0	0	0	0	0	0	0	0	0	0	0	0	7989	6925	7400	6807	6247	6420
298.1203@0.22806264	298,1205; 298,1205; 298,1205; 298,1205; 298,1205; 298,1205; 298,1205; 298,1205; 298,1205; 298,1205; 298,1205; 298,1205; 298,1205; 298,1205;	C07332; 1398; 58357; 64734; 52028; 52029; 52219; 52221; 52537; 52682; 52684; 52686; 86329; 7073;	Dibenzylsuccinate; 2-Furanpropanoic acid, tetrahydro-4-(1-naphthalenylmethyl)-5-oxo-; Enterolactone; (±)-Enterolactone; Aurentiacin; 2',4'-Dihydroxy-6'-methoxy-3',5'-dimethylchalcone; Ceroptene; Infectocaryone; 7,4'-Dimethoxy-6-C-methylflavanone; 5-Hydroxy-7-methoxy-6,8-di-C-methylflavanone; (+)-6,8-Di-C-methylpinocembrin 5-methyl ether; 5,7-Dimethoxy-6-C-methylflavanone; (+)-Ligballinol; 7C-agly…	C18H18O4; C18H18O4; C18H18O4; C18H18O4; C18H18O4; C18H18O4; C18H18O4; C18H18O4; C18H18O4; C18H18O4; C18H18O4; C18H18O4; C18H18O4; C18H18O4;	0	0	39535	0	0	0	0	5686	0	0	0	12305.8	20140	13513	7556	14545	15026	12305.8	15985	16631	10982	8945	12305.8	9833	14513	0	0	0	0	0	0	0	0	0	0	0	0	0	0	689948	679870	679273	677433	614578	571623
298.2504@6.988273	298,2508; 298,2508; 298,2508; 298,2508; 298,2508; 298,2508; 298,2508; 298,2508; 298,2508; 298,2508; 298,2508; 298,2508; 298,2508; 298,2508; 298,2508; 298,2508; 298,2508; 298,2508; 298,2508; 298,2508; 298,2508; 298,2508; 298,2508; 298,2508; 298,2508; 298,2508; 298,2508; 298,2508; 298,2508; 298,2508; 298,2508; 298,2508; 298,2508; 298,2508; 298,2508; 298,2508; 298,2508; 298,2508; 298,2508; 298,2508;…	C08365; C19418; C00869; C13791; C19616; 35484; 35486; 35565; 35566; 35567; 35568; 35569; 35595; 35648; 35649; 35650; 35651; 35652; 35653; 35654; 35655; 35656; 35657; 35658; 35659; 35660; 35754; 35755; 35756; 35757; 35758; 35759; 35760; 35796; 35800; 35802; 35803; 35804; 35805; 35806; 35807; 35808; 35809; 35810; 35861; 36008; 36009; 45838; 45939; 74507; 74654; 74655; 74656; 74657; 74658; 74659; 74…	Ricinoleic acid; cis-9,10-Epoxystearic acid; 2-Oxooctadecanoic acid; (6R,7S)-6,7-Epoxyoctadecanoic acid; 18-Hydroxyoleate; 9-hydroxy-12Z-octadecenoic acid; Ricinelaidic acid; 12-hydroxy-10E-octadecenoic acid; 9-hydroxy-10Z-octadecenoic acid; 9-hydroxy-12-octadecenoic acid; 17-hydroxy-9Z-octadecenoic acid; 18-hydroxy-9Z-octadecenoic acid; 12R-hydroxy-9Z-octadecenoic acid; 5-hydroxy-2-octadecenoic …	C18H34O3; C18H34O3; C18H34O3; C18H34O3; C18H34O3; C18H34O3; C18H34O3; C18H34O3; C18H34O3; C18H34O3; C18H34O3; C18H34O3; C18H34O3; C18H34O3; C18H34O3; C18H34O3; C18H34O3; C18H34O3; C18H34O3; C18H34O3; C18H34O3; C18H34O3; C18H34O3; C18H34O3; C18H34O3; C18H34O3; C18H34O3; C18H34O3; C18H34O3; C18H34O3; C18H34O3; C18H34O3; C18H34O3; C18H34O3; C18H34O3; C18H34O3; C18H34O3; C18H34O3; C18H34O3; C18H34O3;…	0	0	0	0	0	0	0	0	0	0	0	0	0	0	12508	0	0	0	0	0	0	0	0	0	0	0	0	0	0	0	0	0	0	2639	2639	11486	5278	2639	2639	0	4716	0	0	0	0
301.0886@0.2390077					0	0	0	0	0	0	0	0	0	0	0	0	0	0	0	0	0	0	0	0	0	0	0	0	0	0	0	0	0	0	0	0	0	0	0	0	0	0	0	5719	5719	13797	5719	5719	11438
304.9644@0.28381407					0	0	0	0	0	0	0	0	0	0	0	0	0	0	0	0	0	0	0	0	0	0	0	0	0	0	0	0	0	0	0	0	0	0	0	0	0	0	0	959	959	1918	959	3867	959
305.0097@0.23978157					0	0	0	0	0	0	0	0	0	0	0	0	0	0	0	0	0	0	0	0	0	0	0	0	0	0	0	0	0	0	0	0	0	0	0	0	0	5159	0	12744	12744	28073	25488	12744	12744
307.1132@0.25005478					0	0	0	0	0	0	0	0	0	0	0	0	0	0	0	0	0	0	0	0	0	0	0	0	0	0	0	0	0	0	0	0	0	0	0	0	0	0	0	0	0	0	0	0	0
311.9567@0.37181863					0	0	0	0	0	0	0	0	0	0	0	0	0	0	0	0	0	0	0	0	0	0	0	0	0	0	0	0	0	0	0	0	0	0	0	0	0	0	0	0	0	0	0	0	0
313.8906@0.2709495					0	0	0	0	0	0	0	0	0	0	0	0	0	0	0	0	0	0	0	0	0	0	0	0	0	0	0	0	0	0	0	0	0	0	0	0	0	0	0	0	0	0	0	2275	0
314.0576@0.30114087					0	0	0	0	0	0	0	0	0	0	0	0	0	0	0	0	0	0	0	0	0	0	0	0	0	0	0	0	0	0	0	0	0	0	0	0	0	0	0	0	0	6666	0	0	0
319.0756@6.0708733					0	0	0	0	0	0	0	0	0	0	0	0	0	0	0	0	0	0	0	0	0	0	0	0	0	0	0	0	0	0	0	0	0	0	0	0	0	0	0	0	0	0	0	0	0
320.2327@6.1409717					0	0	0	0	0	0	0	0	0	0	0	0	0	0	0	0	0	0	0	0	0	0	0	0	0	0	0	0	0	0	0	0	0	0	0	0	0	0	0	6944	1489	1489	2978	1489	1489
322.1344@0.269327					0	0	0	0	0	0	0	0	0	0	0	0	0	0	0	0	0	0	0	0	0	0	0	0	0	0	0	0	0	0	0	0	0	0	0	0	0	0	0	0	0	0	0	0	0
322.2497@6.206853					0	0	0	0	0	0	0	0	0	0	0	0	0	0	0	0	0	0	0	0	0	0	0	0	0	0	0	0	0	0	0	0	0	0	0	0	0	0	0	4791	4791	4791	18832	10833	4791
324.2661@5.424417	324,2664; 324,2664; 324,2664; 324,2664; 324,2664; 324,2664; 324,2664; 324,2664; 324,2664; 324,2664; 324,2664; 324,2664; 324,2664; 324,2664; 324,2664; 324,2664; 324,2664;	44890; 45269; 34607; 43398; 45657; 36083; 45621; 45655; 45656; 45878; 74965; 86504; 90328; 90329; LMFA03000005; LMFA03000008; LMFA03000009;	14,15-EE-5(Z)-E; 14,15-EE-8(Z)-E; (±)11-HEDE; (±)15-HEDE; 15(S)-HEDE; 11(R)-HEDE; 8,9-EE-14(Z)-E; 11(S)-HEDE; 15(R)-HEDE; Alchornoic acid; 20-HEDE; (Z)-15-Oxo-11-eicosenoic acid; (13R,14R)-8-Labdene-13,14,15-triol; (13R,14R)-7-Labdene-13,14,15-triol; 11R-HEDE; 15R-HEDE; 11S-HEDE;	C20H36O3; C20H36O3; C20H36O3; C20H36O3; C20H36O3; C20H36O3; C20H36O3; C20H36O3; C20H36O3; C20H36O3; C20H36O3; C20H36O3; C20H36O3; C20H36O3; C20H36O3; C20H36O3; C20H36O3;	0	0	0	0	0	0	0	0	0	0	0	0	0	0	0	0	0	0	0	0	0	0	0	0	0	0	0	0	0	0	0	0	0	0	0	0	0	0	0	102322	92731	86599	14523	77447	9326
324.2661@5.622919	324,2664; 324,2664; 324,2664; 324,2664; 324,2664; 324,2664; 324,2664; 324,2664; 324,2664; 324,2664; 324,2664; 324,2664; 324,2664; 324,2664; 324,2664; 324,2664; 324,2664;	44890; 45269; 34607; 43398; 45657; 36083; 45621; 45655; 45656; 45878; 74965; 86504; 90328; 90329; LMFA03000005; LMFA03000008; LMFA03000009;	14,15-EE-5(Z)-E; 14,15-EE-8(Z)-E; (±)11-HEDE; (±)15-HEDE; 15(S)-HEDE; 11(R)-HEDE; 8,9-EE-14(Z)-E; 11(S)-HEDE; 15(R)-HEDE; Alchornoic acid; 20-HEDE; (Z)-15-Oxo-11-eicosenoic acid; (13R,14R)-8-Labdene-13,14,15-triol; (13R,14R)-7-Labdene-13,14,15-triol; 11R-HEDE; 15R-HEDE; 11S-HEDE;	C20H36O3; C20H36O3; C20H36O3; C20H36O3; C20H36O3; C20H36O3; C20H36O3; C20H36O3; C20H36O3; C20H36O3; C20H36O3; C20H36O3; C20H36O3; C20H36O3; C20H36O3; C20H36O3; C20H36O3;	0	0	0	0	0	0	0	0	0	0	0	0	0	0	0	0	0	0	0	0	0	0	0	0	0	0	0	0	0	0	0	0	0	0	0	0	0	0	0	12157	10788	5255	12993	11176	8000
328.0941@2.6123676					0	0	0	0	0	0	0	0	0	0	0	0	0	0	0	0	0	0	0	0	0	0	0	0	0	0	0	0	0	0	0	0	0	0	0	0	0	0	0	0	0	0	6050	0	0
328.1338@6.801902	328,1342;	C11012;	Pencycuron;	C19H21ClN2O;	12096	19195	26800	13743	14467	15691	14000	18194	15462	15422	16491	20024	16058	18038	15833	16296	15820	20235	16965	16621	16724	16822	14711	19384	19783	16973	18087	17684	17394	14752	15991	16229	19699	14885	16086	13981	17069	13126	16599	19451	19604	18949	20229	20786	19627
328.2976@8.241767					0	0	0	0	0	0	6804	0	80673	0	0	0	0	0	0	91295	0	0	0	0	0	0	0	0	90931	26491	26491	26491	52982	26491	26491	26491	801771	0	0	0	0	0	0	0	0	0	0	0	0
329.105@6.073992					0	3680	0	0	0	0	0	0	0	0	0	0	0	0	0	0	0	0	0	0	0	0	0	0	0	0	0	0	0	0	0	2141	0	0	0	0	0	0	0	0	0	0	0	0	0
329.1053@5.7025948					0	0	13394	0	0	0	0	0	0	0	0	0	0	0	0	0	0	0	0	0	0	0	0	0	0	0	0	0	4148	0	0	0	0	0	0	0	0	0	0	5048	2524	13962	2524	14454	23717
329.1165@0.2430648					0	0	0	0	0	0	0	0	0	0	0	0	0	0	0	0	0	0	0	0	0	0	0	0	0	0	0	0	0	0	0	0	0	0	0	0	0	0	0	0	0	0	0	15891	0
329.9104@7.2117705					0	0	0	0	0	0	0	0	11216	0	10957	8908	0	0	0	0	0	0	0	0	0	7852	0	0	0	3137.5	3137.5	3137.5	6275	3137.5	10504	3137.5	3137.5	1391	1391	8675	2782	1391	1391	5138.5	13616	5138.5	10277	5138.5	12201
330.1118@0.2406187					0	0	0	0	0	0	0	0	0	0	0	0	0	0	0	8137	0	0	0	0	0	0	4839	0	0	0	0	0	0	0	0	3356	0	0	9770	0	0	0	0	48290	37223	46003	18611.5	18611.5	18611.5
331.0233@0.23669852					0	0	0	0	0	0	0	0	0	0	0	23100000	14200000	21500000	1.82675e+07	20700000	21100000	25200000	21900000	21500000	21200000	21000000	6826	22600000	21700000	11482592	11116909	11264613	10745848	11453549	12858463	12150107	12544140	0	0	0	0	0	0	0	0	0	11407	0	0
331.8078@0.2875991					0	0	0	0	0	0	0	0	0	3025	0	0	0	0	0	0	0	0	0	0	0	0	0	0	0	0	0	0	0	0	0	0	0	0	0	0	0	0	0	0	0	0	8909	0	0
332.0712@0.30981758					0	0	0	0	0	0	0	0	0	0	0	0	0	0	0	0	0	0	0	0	0	0	0	0	0	0	0	0	0	0	0	0	0	0	0	0	0	0	0	0	0	0	0	0	0
332.119@0.24546984					0	0	0	0	0	0	0	0	0	0	0	0	0	0	0	0	0	0	0	0	0	0	0	0	0	0	0	0	0	0	0	0	0	0	0	0	0	0	0	48560	0	0	0	0	0
336.8372@12.359828					0	7089	0	0	0	0	0	0	0	0	0	2191.5	2191.5	4383	8970	4430	2191.5	2191.5	2191.5	2191.5	2191.5	2191.5	2191.5	2191.5	7934	0	0	0	0	0	0	4863	0	0	0	13947	0	0	0	1650	825	825	825	825	9351
338.3179@9.352138					0	0	0	0	0	0	0	0	0	0	0	0	0	0	0	0	0	0	0	0	0	0	0	0	0	0	0	0	0	0	0	0	0	0	0	0	0	0	0	0	0	0	0	0	0
340.0954@0.27030575					0	0	0	0	0	0	0	0	0	0	0	0	0	0	0	4149	0	0	0	6528	0	0	0	0	0	0	0	0	0	0	0	0	0	0	0	0	0	0	0	0	0	0	10438	0	0
340.2391@7.153331	340,2402; 340,2402; 340,2402; 340,2402;	C15186; C07628; 89533; 94313;	5alpha,17alpha-Pregn-2-en-20-yn-17-ol acetate; Dimethisterone; Plastoquinone 3; 1,1'-[1,11-Undecanediylbis(oxy)]bisbenzene;	C23H32O2; C23H32O2; C23H32O2; C23H32O2;	30943	32146	31818	28689	34604	26711	28314	35830	34381	30049	33684	31355	30204	27432	30144	28795	32831	35513	27387	30127	30574	27321	29673	29508	31450	30047	24943	25033	29334	29304	31914	29445	28778	33761	30817	32992	31489	27602	29831	50387	41637	43090	45645	45885	45573
342.0182@0.36457455					0	0	0	0	0	0	0	0	0	0	0	0	0	0	0	0	0	0	0	0	0	0	0	0	0	0	0	0	0	0	0	0	0	0	0	0	0	0	0	0	0	0	0	0	0
342.2765@7.7915297					0	0	0	0	0	0	0	0	0	0	0	0	0	0	0	0	0	0	0	0	0	0	0	0	0	0	0	0	0	0	0	0	0	0	0	0	0	0	0	0	0	0	0	0	0
343.1728@0.2622272					0	0	0	0	0	0	0	0	0	0	0	0	0	0	0	0	0	0	0	0	0	0	0	0	0	0	0	0	0	0	0	0	0	0	0	0	0	0	0	33072	12013.5	29322	32667	24027	37639
345.0017@0.29476357					78848	33881	104129	43853	79202	47056	63090	53809	43914	39842	42702	81343	127030	100585	22968	95626	174667	139348	127984	136647	104979	101161	71695	88035	117401	52332	40158	49801	41619	66979	76636	49845	38556	1103272	1067753	633922	752795	1011168	712868	0	0	0	0	0	0
346.1044@0.28258425	346,1053; 346,1053; 346,1053; 346,1053; 346,1053; 346,1053; 346,1053; 346,1053; 346,1053; 346,1053; 346,1053; 346,1053; 346,1053; 346,1053; 346,1053;	C02747; C15591; 48158; 48298; 52152; 52367; 53018; 53078; 53103; 53104; 53122; 53150; 53160; 53161; 92206;	Reduced-(S)-usnate; 2-Acetyl-6-(3-acetyl-2,4,6-trihydroxy-5-methylphenyl)-3-hydroxy-6-methyl-2,4-cyclohexadien-1-one; 2,8-Dihydroxy-3,9,10-trimethoxypterocarpan; Amorphaquinone; Hamilcone; 2',6'-Dihydroxy-4,3'-dimethoxy-4',5'-methylenedioxydihydrochalcone; 5,2'-Dihydroxy-7,4',5'-trimethoxyflavanone; 5,2'-Dihydroxy-6,7,6'-trimethoxyflavanone; 5,3'-Dihydroxy-6,7,4'-trimethoxyflavanone; Agestricin D…	C18H18O7; C18H18O7; C18H18O7; C18H18O7; C18H18O7; C18H18O7; C18H18O7; C18H18O7; C18H18O7; C18H18O7; C18H18O7; C18H18O7; C18H18O7; C18H18O7; C18H18O7;	0	0	0	0	0	0	0	0	0	0	0	0	0	0	0	0	0	0	0	0	0	0	0	0	0	0	0	0	0	0	0	0	0	0	0	0	0	0	0	15247	4546	9403	16562	11327	9092
347.1652@0.2658559					0	0	0	0	0	0	0	0	0	0	0	0	0	0	0	0	0	0	0	0	0	0	0	0	0	0	0	0	0	0	0	0	0	0	0	0	0	0	0	52614	16226.5	32453	63480	51289	16226.5
[truncated: 5,044 more rows]
[truncated: 40 more columns]
