# Supplementary material for: HIV infection results in metabolic alterations in the gut microbiota different from those induced by other diseases
Source: Sci Rep. 2016 May 18;6:26192. doi: 10.1038/srep26192 (PMC4870624; doi:10.1038/srep26192)
Supplement: Supplementary Table S3 [file srep26192-s4.xls]

## Sheet: Simple Output-PD
Protein IDs	Fasta headers	LFQ intensity VU11	LFQ intensity VU13	LFQ intensity VU15	LFQ intensity VU4	LFQ intensity VU7	LFQ intensity IR11	LFQ intensity IR12	LFQ intensity IR15	LFQ intensity IR3	LFQ intensity IR5	LFQ intensity IR6	LFQ intensity IR8	LFQ intensity INR13	LFQ intensity INR15	LFQ intensity INR2	LFQ intensity INR4
gi|109290350	>gi|109290350|gb|ABG29383.1| outer membrane protein M1 precursor [Mitsuokella multacida]	31546000	37450000	45184000	50575000	39889000	39426000	0	19163000	33245000	23601000	12543000	38112000	134550000	127440000	102150000	140060000
gi|113911614	>gi|113911614|gb|ABI48290.1| Fla2 flagellin [Lachnospiraceae bacterium 14-2]	0	17358000	18449000	15363000	19586000	0	0	0	0	0	0	0	0	0	0	0
gi|113911625	>gi|113911625|gb|ABI48294.1| Fla2 flagellin [Roseburia intestinalis]	0	0	0	0	0	44714000	34382000	25867000	40907000	55386000	47449000	43606000	12184000	0	14474000	17804000
gi|116667166	>gi|116667166|pdb|2FM4|A Chain A, Nmr Structure Of The Phosphoryl Carrier Domain Of Pyruvate Phosphate Dikinase	0	0	0	0	0	7664400	0	0	6782000	6524100	5139000	7896000	0	0	0	0
gi|116667635	>gi|116667635|pdb|2HF0|A Chain A, Bifidobacterium Longum Bile Salt Hydrolase	0	0	0	0	0	0	0	0	0	0	0	0	0	0	0	0
gi|1169497	>gi|1169497|sp|P42480.1|EFTU_TAXOC RecName: Full=Elongation factor Tu	0	0	0	0	0	0	0	0	0	0	0	0	0	0	0	0
gi|133775285	>gi|133775285|gb|EBA39105.1| LemA family protein [Collinsella aerofaciens ATCC 25986]	0	0	0	0	0	0	0	0	0	7665300	0	0	0	0	0	0
gi|133775794	>gi|133775794|gb|EBA39614.1| PTS system fructose IIA component [Collinsella aerofaciens ATCC 25986]	0	0	0	0	0	0	0	0	29901000	25353000	0	16668000	0	25118000	15474000	14770000
gi|133776231	>gi|133776231|gb|EBA40051.1| linear amide C-N hydrolase, choloylglycine hydrolase family protein [Collinsella aerofaciens ATCC 25986]	0	0	0	0	0	15792000	18197000	12151000	0	0	20008000	11516000	21540000	21546000	16248000	26181000
gi|145960659	>gi|145960659|gb|EDK26005.1| anaerobic ribonucleoside triphosphate reductase [Vibrionales bacterium SWAT-3]	0	0	0	0	0	0	0	0	0	0	0	0	0	0	0	0
gi|149128490	>gi|149128490|gb|EDM19708.1| TonB-linked outer membrane protein, SusC/RagA family [Bacteroides caccae ATCC 43185]	0	0	0	0	0	0	0	0	0	0	0	0	0	0	0	0
gi|149130670	>gi|149130670|gb|EDM21876.1| efflux transporter, RND family, MFP subunit [Bacteroides caccae ATCC 43185]	0	0	0	0	0	0	0	0	0	0	0	0	0	0	0	733990
gi|149734561	>gi|149734561|gb|EDM50478.1| ABC transporter, solute-binding protein [Eubacterium ventriosum ATCC 27560]	0	16434000	0	0	8631700	0	0	0	0	0	0	0	88235000	83441000	93941000	81177000
gi|152536	>gi|152536|gb|AAA26411.1| flagellin [Roseburia cecicola]	0	0	0	0	9408800	0	0	0	0	0	0	0	0	0	0	0
gi|154086055	>gi|154086055|gb|EDN85100.1| SusD family protein [Parabacteroides merdae ATCC 43184]	0	0	0	0	0	0	0	0	0	0	0	0	0	0	0	0
gi|156861821	>gi|156861821|gb|EDO55252.1| SusD family protein [Bacteroides uniformis ATCC 8492]	0	0	0	0	0	0	0	0	0	0	0	0	0	0	0	0
gi|156862475	>gi|156862475|gb|EDO55906.1| acetyl xylan esterase (AXE1) [Bacteroides uniformis ATCC 8492]	0	0	0	0	0	0	0	0	0	0	0	0	10602000	5330600	6011400	10714000
gi|156862486	>gi|156862486|gb|EDO55917.1| hypothetical protein BACUNI_00391 [Bacteroides uniformis ATCC 8492]	0	0	0	0	0	0	0	0	0	0	0	0	0	14609000	0	0
gi|157011556	>gi|157011556|gb|ABV00916.1| adenosine-5-phosphosulfate reductase subunit A [uncultured bacterium]	0	0	0	0	0	0	0	0	0	0	0	2979600	0	0	0	0
gi|157779741	>gi|157779741|gb|ABV71398.1| OmpBW [Bilophila wadsworthia]	0	0	0	0	0	0	0	0	0	0	0	0	22523000	19425000	19428000	20350000
gi|158443181	>gi|158443181|gb|EDP20186.1| 5-nucleotidase, C-terminal domain protein [Faecalibacterium prausnitzii M21/2]	24323000	28819000	28091000	23480000	17390000	84344000	41281000	34600000	40334000	48992000	50874000	78185000	85585000	79307000	71035000	82299000
gi|158443884	>gi|158443884|gb|EDP20888.1| hypothetical protein FAEPRAM212_02214 [Faecalibacterium prausnitzii M21/2]	0	0	0	0	0	15331000	0	28658000	5972000	0	9232900	21359000	0	0	0	0
gi|166208789	>gi|166208789|gb|ABY84979.1| porin [Desulfovibrio piger]	0	28065000	27154000	23945000	23411000	49253000	24655000	40778000	42128000	50690000	95727000	98153000	86336000	80681000	69393000	89369000
gi|167656664	>gi|167656664|gb|EDS00794.1| ABC transporter, solute-binding protein [ [[Eubacterium] siraeum DSM 15702]	214610000	168720000	202760000	196710000	203680000	0	0	0	0	0	0	0	0	0	0	0
gi|167656732	>gi|167656732|gb|EDS00862.1| phosphate binding protein [ [[Eubacterium] siraeum DSM 15702]	0	0	13797000	11661000	0	0	0	0	0	0	0	0	0	0	0	0
gi|167658106	>gi|167658106|gb|EDS02236.1| hypothetical protein ALIPUT_01755 [Alistipes putredinis DSM 17216]	0	0	0	0	0	22446000	0	18012000	17171000	14608000	12505000	32186000	51692000	25961000	27935000	44066000
gi|167658244	>gi|167658244|gb|EDS02374.1| hypothetical protein ALIPUT_01898 [Alistipes putredinis DSM 17216]	0	0	0	0	0	28694000	0	29416000	0	5155400	11345000	25543000	9846100	7954000	0	6250500
gi|167697200	>gi|167697200|gb|EDS13779.1| signal peptide peptidase SppA, 67K type [Bacteroides stercoris ATCC 43183]	0	0	0	0	0	0	0	0	0	0	0	0	0	0	0	1653600
gi|170292451	>gi|170292451|pdb|2Z8D|A Chain A, The Galacto-N-Biose-LACTO-N-Biose I-Binding Protein (Gl-Bp) Of The Abc Transporter From Bifidobacterium Longum In Complex With Lacto-N- Biose	8769800	5250300	4228500	3822700	3018400	2277800	6959300	2712200	3509200	3564700	0	0	0	0	0	0
gi|171849126	>gi|171849126|pdb|3CKC|A Chain A, B. Thetaiotaomicron Susd	0	0	0	0	0	0	0	0	0	0	0	0	9898700	7957900	0	9780200
gi|187425812	>gi|187425812|gb|ACD05091.1| hypothetical protein Amuc_1266 [Akkermansia muciniphila ATCC BAA-835]	0	0	0	0	0	0	0	0	0	0	0	0	0	0	0	0
gi|187426080	>gi|187426080|gb|ACD05359.1| OsmC family protein [Akkermansia muciniphila ATCC BAA-835]	0	0	0	0	0	0	0	0	0	0	0	0	0	0	0	0
gi|195970724	>gi|195970724|gb|ACG60762.1| amidohydrolase [Streptomyces flavoviridis]	0	0	0	0	16284000	0	0	0	0	0	0	0	0	0	0	0
gi|198269974	>gi|198269974|gb|EDY94244.1| TonB-linked outer membrane protein, SusC/RagA family [Bacteroides plebeius DSM 17135]	0	0	0	0	0	123550000	14331000	105040000	38047000	49850000	87914000	171210000	0	0	0	0
gi|198270070	>gi|198270070|gb|EDY94340.1| SusD family protein [Bacteroides plebeius DSM 17135]	0	0	0	0	0	0	0	0	0	0	0	0	0	0	0	0
gi|198270321	>gi|198270321|gb|EDY94591.1| TonB-dependent receptor [Bacteroides plebeius DSM 17135]	0	0	0	0	0	21455000	14738000	29156000	19986000	26705000	17265000	18806000	0	0	0	0
gi|198271601	>gi|198271601|gb|EDY95871.1| hypothetical protein BACPLE_02155 [Bacteroides plebeius DSM 17135]	0	0	0	0	0	9007800	0	0	21761000	18977000	11188000	6221300	0	0	0	0
gi|209981014	>gi|209981014|gb|ACJ05189.1| CAT [Pseudomonas aeruginosa]	0	0	0	0	0	0	0	0	0	0	0	0	0	0	0	0
gi|212293268	>gi|212293268|gb|ACJ24499.1| FlaA, partial [Brachyspira sp. SRBP205IR]	0	20626000	22688000	16645000	21652000	14748000	0	16680000	18603000	18046000	18197000	15465000	0	0	0	0
gi|212660430	>gi|212660430|gb|EEB21005.1| oxidoreductase, aldo/keto reductase family protein [Bifidobacterium catenulatum DSM 16992 = JCM 1194 = LMG 11043]	0	0	0	0	0	0	0	0	0	0	0	0	0	0	0	0
gi|212664713	>gi|212664713|gb|EEB25285.1| hypothetical protein BACDOR_02275 [Bacteroides dorei DSM 17855]	0	0	0	0	0	0	0	0	0	0	0	0	64789000	66153000	54751000	70639000
gi|218215579	>gi|218215579|gb|EEC89117.1| aspartate carbamoyltransferase [Holdemanella biformis DSM 3989]	0	0	0	0	0	0	0	0	0	0	0	0	0	0	0	0
gi|221163933	>gi|221163933|gb|ACM07334.1| Tuf [Bifidobacterium adolescentis]	0	0	0	0	0	0	0	0	0	0	0	0	0	0	0	0
gi|22266052	>gi|22266052|emb|CAD11479.2| putative elongation factor Tu [Lactobacillus amylophilus]	0	0	0	0	0	0	0	0	0	0	0	0	0	0	0	0
gi|224019673	>gi|224019673|gb|EEF77671.1| SusD family protein [Bacteroides coprophilus DSM 18228 = JCM 13818]	0	0	0	0	0	0	0	0	0	0	0	0	0	0	0	0
gi|225156974	>gi|225156974|gb|EEG70343.1| hypothetical protein BIFPSEUDO_04089 [Bifidobacterium pseudocatenulatum DSM 20438 = JCM 1200 = LMG 10505]	0	0	0	0	0	0	0	0	0	0	0	0	0	0	0	0
gi|225158557	>gi|225158557|gb|EEG71799.1| hypothetical protein BIFPSEUDO_02687 [Bifidobacterium pseudocatenulatum DSM 20438 = JCM 1200 = LMG 10505]	0	0	0	0	0	0	0	0	0	0	0	0	0	0	0	0
gi|226905400	>gi|226905400|gb|EEH91318.1| histidine ammonia-lyase [Acidaminococcus sp. D21]	0	0	0	0	0	0	0	0	0	0	0	0	0	5985600	7112600	6478100
gi|227198222	>gi|227198222|gb|EEI78270.1| translation elongation factor G [Corynebacterium striatum ATCC 6940]	0	0	0	0	0	0	0	0	0	0	0	0	0	0	0	0
gi|227239558	>gi|227239558|gb|EEI89573.1| signal peptide peptidase SppA, 67K type [Sphingobacterium spiritivorum ATCC 33300]	0	0	0	0	0	0	0	0	0	0	0	0	0	0	0	0
gi|2293095	>gi|2293095|emb|CAB09374.1| manganese-dependent superoxide dismutase [Streptococcus thermophilus]	0	0	0	0	0	0	0	0	0	0	0	0	0	0	1732100	0
gi|229451034	>gi|229451034|gb|EEO56825.1| hypothetical protein BSCG_03753 [Bacteroides sp. 2_2_4]	0	0	0	0	0	0	0	0	0	0	0	0	6384300	0	4049400	7441300
gi|229451038	>gi|229451038|gb|EEO56829.1| SusD family protein [Bacteroides sp. 2_2_4]	0	0	0	0	0	0	0	0	0	0	0	0	0	0	0	2913800
gi|229453413	>gi|229453413|gb|EEO59134.1| papain family cysteine protease [Bacteroides sp. 9_1_42FAA]	0	0	0	0	0	0	0	0	0	0	0	0	10353000	16584000	16715000	11878000
gi|229456332	>gi|229456332|gb|EEO62053.1| TonB-linked outer membrane protein, SusC/RagA family [Bacteroides sp. 9_1_42FAA]	0	0	0	0	0	0	0	0	0	0	0	7903900	0	0	0	0
gi|229456618	>gi|229456618|gb|EEO62339.1| SusD family protein [Bacteroides sp. 9_1_42FAA]	0	0	0	0	0	90467000	91677000	98491000	81938000	93165000	127710000	153510000	0	6346000	0	0
gi|229456668	>gi|229456668|gb|EEO62389.1| 4-deoxy-L-threo-5-hexosulose-uronate ketol-isomerase [Bacteroides sp. 9_1_42FAA]	0	0	0	0	0	0	0	0	0	0	0	0	26811000	33000000	25053000	37159000
gi|229457389	>gi|229457389|gb|EEO63110.1| SusD family protein [Bacteroides sp. 9_1_42FAA]	0	0	0	0	0	0	0	0	0	0	0	0	0	0	0	5531100
gi|229814043	>gi|229814043|gb|ACQ84978.1| 60 kDa chaperonin [uncultured bacterium]	0	0	0	0	0	24470000	0	9389000	8522600	9788200	12446000	10064000	0	0	4437500	0
gi|23092532	>gi|23092532|gb|AAN08500.1| flagellin [Halobacillus halophilus]	0	0	0	0	0	0	0	0	0	0	0	3643100	0	0	0	0
gi|23326400	>gi|23326400|gb|AAN24957.1| autoinducer-2 production protein LuxS [Bifidobacterium longum NCC2705]	0	0	0	0	0	0	0	0	0	0	0	0	0	0	0	0
gi|238875433	>gi|238875433|gb|ACR75140.1| Hypothetical protein EUBREC_1380 [Eubacterium rectale ATCC 33656]	0	0	0	0	0	0	0	0	0	0	0	0	0	0	0	0
gi|238875679	>gi|238875679|gb|ACR75386.1| NADH:ubiquinone oxidoreductase, Na translocating, B subunit [Eubacterium rectale ATCC 33656]	0	0	0	0	0	0	0	0	0	0	0	0	0	0	0	0
gi|239514583	>gi|239514583|gb|EEQ54450.1| putative glucanase GlgE [Bifidobacterium longum subsp. infantis CCUG 52486]	0	0	0	0	0	0	0	0	0	0	0	0	0	0	0	0
gi|239758640	>gi|239758640|gb|ACS14284.1| Tuf [Lactobacillus casei]	0	0	0	0	0	0	0	0	0	0	0	0	0	0	0	0
gi|239758918	>gi|239758918|gb|ACS14423.1| Tuf [Lactobacillus helveticus]	0	0	0	0	0	0	0	0	0	0	0	0	0	0	0	0
gi|254777842	>gi|254777842|gb|ACT82420.1| elongation factor Tu, partial [Bifidobacterium angulatum]	0	0	0	0	0	0	0	0	0	0	0	0	0	0	0	0
gi|254777846	>gi|254777846|gb|ACT82422.1| elongation factor Tu [Bifidobacterium ruminantium]	17727000	15450000	15305000	10930000	16083000	74837000	39368000	45030000	80220000	56713000	53635000	63781000	16385000	9453100	7621300	23313000
gi|255964638	>gi|255964638|gb|ACU44637.1| elongation factor Tu [Bifidobacterium longum]	0	0	0	0	0	0	0	0	0	0	0	0	0	0	0	0
gi|255964646	>gi|255964646|gb|ACU44641.1| elongation factor Tu [Bifidobacterium longum]	0	0	0	0	0	0	0	0	0	0	0	0	0	0	0	0
gi|257197122	>gi|257197122|gb|EEU95406.1| ABC transporter, substrate-binding protein, family 3 [Faecalibacterium prausnitzii A2-165]	0	0	0	0	0	16196000	0	0	0	0	29521000	42400000	41336000	15475000	21627000	26747000
gi|262294985	>gi|262294985|gb|EEY82917.1| Imelysin [Bacteroides sp. 2_1_33B]	0	0	0	0	0	0	0	0	0	0	0	0	0	0	0	0
gi|262295431	>gi|262295431|gb|EEY83362.1| SusD family protein [Bacteroides sp. 2_1_33B]	0	0	0	0	0	0	0	0	0	0	0	0	0	0	0	0
gi|263234437	>gi|263234437|gb|EEZ20027.1| SusD family protein [Bacteroides sp. 3_1_33FAA]	0	0	0	20386000	0	0	0	0	0	0	0	0	84547000	50884000	45176000	51286000
gi|263235778	>gi|263235778|gb|EEZ21273.1| SusD family protein [Bacteroides sp. 3_1_33FAA]	0	0	0	0	0	0	0	0	0	0	0	0	11501000	9907400	11913000	11940000
gi|263236964	>gi|263236964|gb|EEZ22434.1| hypothetical protein HMPREF0105_1631 [Bacteroides sp. 3_1_33FAA]	0	0	0	0	0	0	0	0	0	0	0	0	0	0	0	1068200
gi|269990534	>gi|269990534|gb|EEZ96788.1| hypothetical protein LLB_1986 [Legionella longbeachae D-4968]	0	0	0	0	0	0	0	0	0	0	0	0	0	0	0	0
gi|270274024	>gi|270274024|gb|EFA19885.1| hypothetical protein HMPREF0969_01298 [Bacteroides sp. D20]	0	0	0	8944400	0	54915000	43836000	49979000	89845000	53587000	37386000	66528000	877780000	545350000	671780000	841610000
gi|270274047	>gi|270274047|gb|EFA19908.1| hypothetical protein HMPREF0969_01321 [Bacteroides sp. D20]	0	0	0	1166700	0	2589900000	2626600000	2009100000	1619900000	1544300000	1425300000	1886100000	0	1103200	2265200	0
gi|270274080	>gi|270274080|gb|EFA19941.1| hypothetical protein HMPREF0969_01354 [Bacteroides sp. D20]	0	0	0	0	0	0	0	0	0	0	0	0	0	0	0	0
gi|270274124	>gi|270274124|gb|EFA19985.1| putative para-nitrobenzyl esterase [Bacteroides sp. D20]	0	0	0	0	0	0	0	0	0	0	0	0	8671400	0	0	5340900
gi|270276086	>gi|270276086|gb|EFA21946.1| putative small-conductance mechanosensitive channel [Bacteroides sp. D20]	0	0	0	0	0	0	0	0	0	0	0	0	6834500	7130200	5600200	6536100
gi|281298790	>gi|281298790|gb|EFA91199.1| tetratricopeptide repeat protein [Prevotella buccalis ATCC 35310]	0	0	0	0	0	10393000	0	0	12701000	16394000	8571400	8175300	0	0	0	0
gi|281299109	>gi|281299109|gb|EFA91510.1| TonB-linked outer membrane protein, SusC/RagA family [Prevotella buccalis ATCC 35310]	0	0	0	0	0	5934900	0	7350100	0	0	3160900	8648600	0	0	0	0
gi|281403684	>gi|281403684|gb|EFB34364.1| hypothetical protein PREVCOP_06083 [Prevotella copri DSM 18205]	0	0	0	0	0	6844000	0	0	0	0	5691900	5572400	0	0	0	0
gi|281403717	>gi|281403717|gb|EFB34397.1| hypothetical protein PREVCOP_06116 [Prevotella copri DSM 18205]	0	0	0	0	0	10131000	0	0	0	11001000	10739000	0	0	0	0	0
gi|281404880	>gi|281404880|gb|EFB35560.1| hypothetical protein PREVCOP_04840 [Prevotella copri DSM 18205]	0	0	0	0	0	7132400	0	0	0	0	0	2108300	0	0	0	0
gi|281404921	>gi|281404921|gb|EFB35601.1| hypothetical protein PREVCOP_04881 [Prevotella copri DSM 18205]	0	0	0	0	0	0	0	0	0	0	869680	0	0	0	0	0
gi|281404929	>gi|281404929|gb|EFB35609.1| hypothetical protein PREVCOP_04889 [Prevotella copri DSM 18205]	0	0	0	0	0	0	0	0	0	0	0	3054200	0	0	0	0
gi|282587285	>gi|282587285|gb|EFB92502.1| TonB-linked outer membrane protein, SusC/RagA family [Prevotella bivia JCVIHMP010]	0	0	0	0	0	0	0	0	0	0	0	0	0	0	0	0
gi|283485950	>gi|283485950|gb|ADB23726.1| 60 kDa chaperonin [uncultured bacterium]	0	0	0	0	0	0	0	0	0	0	0	0	0	0	0	0
gi|283486246	>gi|283486246|gb|ADB23874.1| 60 kDa chaperonin [uncultured bacterium]	0	0	0	0	0	0	0	0	0	0	0	0	0	0	0	0
gi|283486364	>gi|283486364|gb|ADB23932.1| 60 kDa chaperonin [uncultured bacterium]	0	0	0	0	0	0	0	0	0	0	0	0	0	0	0	0
gi|283951641	>gi|283951641|gb|ADB46444.1| S-layer domain protein [Acidaminococcus fermentans DSM 20731]	0	0	0	8036600	0	59772000	41144000	36951000	48793000	38522000	36179000	16762000	25879000	13093000	14938000	22168000
gi|284433462	>gi|284433462|sp|P86277.1|BIOR_THESB RecName: Full=Bioremediase	658150000	255620000	434490000	351220000	194190000	22875000	0	73939000	104800000	89882000	89014000	33917000	124950000	0	0	147330000
gi|288338579	>gi|288338579|gb|EFC76928.1| phosphotransferase enzyme family [Prevotella buccae D17]	6440900	7725900	0	6168800	7756700	0	0	0	6941400	6364700	0	0	0	0	0	0
gi|291312393	>gi|291312393|gb|EFE52846.1| fructose-bisphosphate aldolase, class II [Providencia rettgeri DSM 1131]	0	0	0	0	0	0	0	0	0	0	0	0	0	0	0	3351700
gi|291514286	>gi|291514286|emb|CBK63496.1| hypothetical protein AL1_09570 [Alistipes shahii WAL 8301]	0	0	0	0	0	0	0	0	0	0	0	0	0	0	0	0
gi|291515075	>gi|291515075|emb|CBK64285.1| Glycosyl hydrolases family 18 [Alistipes shahii WAL 8301]	0	0	0	0	0	0	0	0	0	0	0	0	0	0	0	0
gi|291515407	>gi|291515407|emb|CBK64617.1| hypothetical protein AL1_23780 [Alistipes shahii WAL 8301]	0	0	0	0	0	0	0	0	0	0	0	0	0	0	0	0
gi|291517269	>gi|291517269|emb|CBK70885.1| amino acid ABC transporter substrate-binding protein, PAAT family (TC 3.A.1.3.-) [Bifidobacterium longum subsp. longum F8]	0	0	0	0	0	0	0	0	0	0	0	0	0	0	0	0
gi|291522289	>gi|291522289|emb|CBK80582.1| acetyl-CoA acetyltransferase [Coprococcus catus GD/7]	0	0	0	0	0	0	0	0	0	0	0	0	0	0	0	0
gi|291522830	>gi|291522830|emb|CBK81123.1| propionate CoA-transferase [Coprococcus catus GD/7]	0	0	0	0	0	0	0	0	0	0	0	0	0	0	0	0
gi|291522936	>gi|291522936|emb|CBK81229.1| hypothetical protein CC1_25910 [Coprococcus catus GD/7]	0	0	0	0	0	23206000	53667000	0	26600000	51095000	0	0	0	0	0	0
gi|291524303	>gi|291524303|emb|CBK89890.1| Uncharacterized oxidoreductases, Fe-dependent alcohol dehydrogenase family [Eubacterium rectale DSM 17629]	0	0	0	0	0	0	0	0	0	0	0	0	19039000	0	0	0
gi|291524444	>gi|291524444|emb|CBK90031.1| N-acetylglucosamine-6-phosphate deacetylase [Eubacterium rectale DSM 17629]	0	0	0	0	0	0	0	0	0	0	0	0	0	0	0	0
gi|291525624	>gi|291525624|emb|CBK91211.1| Uncharacterized distant relative of cell wall-associated hydrolases [Eubacterium rectale DSM 17629]	0	0	0	0	0	0	0	0	0	0	0	0	0	0	0	0
gi|291526469	>gi|291526469|emb|CBK92056.1| hypothetical protein EUR_31480 [Eubacterium rectale DSM 17629]	214960000	271120000	328420000	306910000	275690000	230390000	193370000	156530000	109950000	86348000	126170000	143970000	1534400000	1336700000	1242900000	1343400000
gi|291526966	>gi|291526966|emb|CBK92552.1| hypothetical protein ERE_04540 [Eubacterium rectale M104/1]	0	0	0	0	0	0	0	0	0	0	0	0	170080000	190850000	166360000	150100000
gi|291530167	>gi|291530167|emb|CBK95752.1| carbohydrate ABC transporter substrate-binding protein, CUT1 family (TC 3.A.1.1.-) [ [[Eubacterium] siraeum 70/3]	59258000	73052000	70299000	66470000	60847000	0	0	0	0	0	0	0	0	0	0	0
gi|291530571	>gi|291530571|emb|CBK96156.1| hypothetical protein EUS_09390 [ [[Eubacterium] siraeum 70/3]	0	17194000	0	0	18248000	0	0	0	0	0	0	0	0	0	0	0
gi|291530795	>gi|291530795|emb|CBK96380.1| carbohydrate ABC transporter substrate-binding protein, CUT1 family (TC 3.A.1.1.-) [ [[Eubacterium] siraeum 70/3]	0	0	0	0	0	0	13952000	0	0	0	0	0	0	0	0	0
gi|291530806	>gi|291530806|emb|CBK96391.1| Putative virion core protein (lumpy skin disease virus) [ [[Eubacterium] siraeum 70/3]	303950000	317840000	264700000	313580000	229650000	3212800	0	0	0	0	4554900	0	0	0	0	0
gi|291531698	>gi|291531698|emb|CBK97283.1| hypothetical protein EUS_22930 [ [[Eubacterium] siraeum 70/3]	5492500	0	11535000	8403100	11618000	0	0	0	0	0	0	0	0	0	0	0
gi|291532071	>gi|291532071|emb|CBK97656.1| hypothetical protein EUS_27330 [ [[Eubacterium] siraeum 70/3]	74520000	82807000	144340000	89948000	80311000	0	0	22677000	0	0	0	0	0	0	0	0
gi|291532189	>gi|291532189|emb|CBL05302.1| Outer membrane protein/protective antigen OMA87 [Megamonas hypermegale ART12/1]	0	0	0	0	0	0	0	0	0	0	0	0	11046000	0	7187100	9726100
gi|291533548	>gi|291533548|emb|CBL06661.1| Outer membrane protein [Megamonas hypermegale ART12/1]	0	0	0	0	0	0	0	0	0	0	0	0	0	0	0	1041300
gi|291534853	>gi|291534853|emb|CBL07965.1| Flagellin and related hook-associated proteins [Roseburia intestinalis M50/1]	1187400000	1495100000	1098900000	1232500000	1698300000	147980000	359770000	107630000	389920000	361870000	255790000	151600000	87783000	156030000	150740000	119400000
gi|291537014	>gi|291537014|emb|CBL10126.1| Beta-xylosidase [Roseburia intestinalis M50/1]	0	0	0	0	0	0	0	0	0	0	0	0	2954700	0	0	0
gi|291538732	>gi|291538732|emb|CBL11843.1| hypothetical protein RO1_11990 [Roseburia intestinalis XB6B4]	0	0	0	0	0	0	0	0	0	0	0	0	0	0	0	0
gi|291538842	>gi|291538842|emb|CBL11953.1| carbohydrate ABC transporter substrate-binding protein, CUT1 family (TC 3.A.1.1.-) [Roseburia intestinalis XB6B4]	0	0	0	0	0	0	0	0	0	0	0	0	0	0	0	0
gi|291539407	>gi|291539407|emb|CBL12518.1| Flagellin and related hook-associated proteins [Roseburia intestinalis XB6B4]	941460000	1109200000	915430000	850350000	1130000000	241420000	263330000	113950000	329080000	225400000	173530000	118630000	0	119620000	168850000	259560000
gi|291541482	>gi|291541482|emb|CBL14592.1| hypothetical protein RBR_01410 [Ruminococcus bromii L2-63]	0	0	0	0	0	103620000	39545000	87057000	85817000	80076000	86918000	106470000	85736000	99337000	95205000	107330000
gi|291541509	>gi|291541509|emb|CBL14619.1| hypothetical protein RBR_01720 [Ruminococcus bromii L2-63]	0	0	0	0	0	0	0	0	0	0	0	0	0	0	0	0
gi|291541532	>gi|291541532|emb|CBL14642.1| phosphate ABC transporter substrate-binding protein, PhoT family (TC 3.A.1.7.1) [Ruminococcus bromii L2-63]	0	0	0	0	0	0	0	0	0	0	0	0	0	12528000	13448000	0
gi|291541688	>gi|291541688|emb|CBL14798.1| hypothetical protein RBR_03890 [Ruminococcus bromii L2-63]	0	0	0	0	0	0	0	0	0	0	0	0	2943000	0	1995200	2487800
gi|291541697	>gi|291541697|emb|CBL14807.1| hypothetical protein RBR_03980 [Ruminococcus bromii L2-63]	0	0	4915800	0	0	51947000	62854000	49171000	87442000	106560000	84939000	36161000	30544000	21788000	20679000	31714000
gi|291541723	>gi|291541723|emb|CBL14833.1| Glycosidases [Ruminococcus bromii L2-63]	0	0	0	0	0	0	0	23071000	15426000	17652000	17964000	21832000	0	9322300	0	0
gi|291541724	>gi|291541724|emb|CBL14834.1| hypothetical protein RBR_04310 [Ruminococcus bromii L2-63]	0	0	0	0	0	16647000	0	24301000	20947000	23240000	19285000	0	0	0	0	0
gi|291541769	>gi|291541769|emb|CBL14879.1| Predicted pyridoxal phosphate-dependent enzyme apparently involved in regulation of cell wall biogenesis [Ruminococcus bromii L2-63]	0	0	0	0	0	0	0	0	0	0	0	0	0	0	0	0
gi|291541784	>gi|291541784|emb|CBL14894.1| hypothetical protein RBR_05000 [Ruminococcus bromii L2-63]	0	0	0	0	0	0	0	0	0	0	0	0	0	0	0	0
gi|291541814	>gi|291541814|emb|CBL14924.1| Dockerin type I repeat [Ruminococcus bromii L2-63]	0	0	0	0	0	0	0	0	0	0	0	0	0	0	0	0
gi|291541842	>gi|291541842|emb|CBL14952.1| Dockerin type I repeat [Ruminococcus bromii L2-63]	0	0	0	0	0	0	0	0	0	0	0	0	0	0	0	0
gi|291541885	>gi|291541885|emb|CBL14995.1| Beta-propeller domains of methanol dehydrogenase type [Ruminococcus bromii L2-63]	0	0	0	0	0	0	0	0	0	0	0	0	0	0	0	0
gi|291541930	>gi|291541930|emb|CBL15040.1| Glycosidases [Ruminococcus bromii L2-63]	0	0	0	0	0	0	0	0	0	0	0	0	0	0	0	0
gi|291541957	>gi|291541957|emb|CBL15067.1| Cna protein B-type domain [Ruminococcus bromii L2-63]	0	0	0	0	0	0	0	0	0	0	0	0	0	0	0	0
gi|291541973	>gi|291541973|emb|CBL15083.1| hypothetical protein RBR_07310 [Ruminococcus bromii L2-63]	0	0	0	23755000	10838000	122730000	30781000	153190000	17220000	42605000	63987000	163630000	29031000	16928000	12071000	36568000
gi|291542011	>gi|291542011|emb|CBL15121.1| Serine protease inhibitor [Ruminococcus bromii L2-63]	0	0	0	0	0	0	0	0	0	0	0	0	0	0	0	0
gi|291542016	>gi|291542016|emb|CBL15126.1| Maltose-binding periplasmic proteins/domains [Ruminococcus bromii L2-63]	0	0	0	0	0	273130000	171430000	171140000	134500000	140110000	202110000	218970000	51525000	33149000	47616000	51325000
gi|291542103	>gi|291542103|emb|CBL15213.1| Protein of unknown function (DUF2712) [Ruminococcus bromii L2-63]	0	0	0	0	14851000	85033000	32652000	39328000	58028000	63816000	54008000	50200000	0	7189400	0	0
gi|291542134	>gi|291542134|emb|CBL15244.1| Bacterial surface proteins containing Ig-like domains [Ruminococcus bromii L2-63]	0	0	0	0	0	0	0	0	0	0	0	0	0	0	0	0
gi|291542144	>gi|291542144|emb|CBL15254.1| hypothetical protein RBR_09240 [Ruminococcus bromii L2-63]	0	0	0	0	0	0	0	12502000	0	0	0	0	19680000	22947000	17466000	15748000
gi|291542259	>gi|291542259|emb|CBL15369.1| hypothetical protein RBR_10700 [Ruminococcus bromii L2-63]	0	6282800	0	0	0	15671000	35382000	45867000	47763000	48167000	37602000	0	0	37160000	24661000	0
gi|291542411	>gi|291542411|emb|CBL15521.1| ABC-type amino acid transport/signal transduction systems, periplasmic component/domain [Ruminococcus bromii L2-63]	0	0	0	0	0	0	0	0	0	0	0	0	0	0	0	0
gi|291542414	>gi|291542414|emb|CBL15524.1| hypothetical protein RBR_12490 [Ruminococcus bromii L2-63]	0	0	0	0	0	0	0	0	0	0	0	0	0	0	0	0
gi|291542500	>gi|291542500|emb|CBL15610.1| pullulanase, type I [Ruminococcus bromii L2-63]	0	0	0	0	0	0	0	0	0	0	0	0	0	0	0	0
gi|291542577	>gi|291542577|emb|CBL15687.1| Dockerin type I repeat [Ruminococcus bromii L2-63]	0	0	0	0	0	15465000	0	13131000	0	0	0	13432000	0	0	0	0
gi|291542597	>gi|291542597|emb|CBL15707.1| Uncharacterized protein conserved in bacteria [Ruminococcus bromii L2-63]	0	0	0	0	0	0	0	0	0	0	0	0	0	0	0	0
gi|291542630	>gi|291542630|emb|CBL15740.1| EDD domain protein, DegV family [Ruminococcus bromii L2-63]	0	0	0	0	0	0	0	0	11954000	11377000	0	0	0	0	0	0
gi|291542867	>gi|291542867|emb|CBL15977.1| ABC-type uncharacterized transport system, periplasmic component [Ruminococcus bromii L2-63]	0	0	0	0	0	29935000	0	15202000	49395000	12637000	15807000	15306000	9752900	6370500	12127000	4244000
gi|291542936	>gi|291542936|emb|CBL16046.1| Peptidyl-prolyl cis-trans isomerase (rotamase)-cyclophilin family [Ruminococcus bromii L2-63]	0	0	0	0	0	7931600	9145200	0	0	0	4030400	0	0	0	0	0
gi|291548133	>gi|291548133|emb|CBL21241.1| hypothetical protein CK1_34800 [Ruminococcus sp. SR1/5]	0	0	0	0	0	7170300	0	0	0	3886000	3801500	4874000	16281000	6026600	9949000	13478000
gi|291548578	>gi|291548578|emb|CBL24840.1| Molecular chaperone (small heat shock protein) [Ruminococcus torques L2-14]	52589000	42918000	43923000	56810000	45482000	11030000	36689000	19208000	30454000	26967000	31920000	22630000	8310300	10493000	0	6995900
gi|291549474	>gi|291549474|emb|CBL25736.1| monosaccharide ABC transporter substrate-binding protein, CUT2 family (TC 3.A.1.2.-) [Ruminococcus torques L2-14]	131040000	141980000	103350000	121610000	105950000	289180000	219590000	185110000	181260000	197750000	276590000	306170000	173600000	159120000	149400000	170220000
gi|291549766	>gi|291549766|emb|CBL26028.1| acetylornithine aminotransferase apoenzyme [Ruminococcus torques L2-14]	0	0	0	0	0	0	0	0	0	0	0	1254300	0	0	0	0
gi|291549863	>gi|291549863|emb|CBL26125.1| chaperone protein DnaJ [Ruminococcus torques L2-14]	0	0	0	0	0	622230	0	0	0	0	0	0	0	0	0	0
gi|291550288	>gi|291550288|emb|CBL26550.1| Biotin carboxyl carrier protein [Ruminococcus torques L2-14]	0	0	0	0	0	0	0	0	0	0	0	6813500	0	0	0	0
gi|291550953	>gi|291550953|emb|CBL27215.1| Glycerol dehydrogenase and related enzymes [Ruminococcus torques L2-14]	0	0	0	0	0	0	0	0	0	0	0	0	0	0	0	0
gi|291551151	>gi|291551151|emb|CBL27413.1| hypothetical protein RTO_30050 [Ruminococcus torques L2-14]	0	0	0	0	0	0	0	0	0	0	0	0	0	0	0	0
gi|291556474	>gi|291556474|emb|CBL33591.1| hypothetical protein ES1_04490 [ [[Eubacterium] siraeum V10Sc8a]	0	0	0	0	0	0	0	0	0	0	0	0	0	0	0	0
gi|291556664	>gi|291556664|emb|CBL33781.1| hypothetical protein ES1_06760 [ [[Eubacterium] siraeum V10Sc8a]	0	12574000	0	0	13357000	0	0	0	0	0	0	0	0	0	0	0
gi|291556957	>gi|291556957|emb|CBL34074.1| carbohydrate ABC transporter substrate-binding protein, CUT1 family (TC 3.A.1.1.-) [ [[Eubacterium] siraeum V10Sc8a]	0	0	0	0	0	0	0	0	0	0	0	0	0	0	0	0
gi|291556977	>gi|291556977|emb|CBL34094.1| Maltose-binding periplasmic proteins/domains [ [[Eubacterium] siraeum V10Sc8a]	0	27034000	23321000	0	20764000	0	0	0	0	0	0	0	0	0	0	0
gi|291557758	>gi|291557758|emb|CBL34875.1| carbohydrate ABC transporter substrate-binding protein, CUT1 family (TC 3.A.1.1.-) [ [[Eubacterium] siraeum V10Sc8a]	0	0	0	0	0	0	0	0	0	0	0	0	0	0	0	0
gi|291558192	>gi|291558192|emb|CBL35309.1| hypothetical protein ES1_25070 [ [[Eubacterium] siraeum V10Sc8a]	0	0	0	0	0	0	0	0	0	0	0	0	0	0	0	0
gi|292635831	>gi|292635831|gb|EFF54326.1| conserved domain protein [Bacteroides ovatus SD CMC 3f]	0	0	0	0	0	0	0	0	0	0	0	0	0	0	0	0
gi|292659817	>gi|292659817|pdb|3LWX|A Chain A, Crystal Structure Of Na(+)-Translocating Nadh-Quinone Reductase Subunit C (Yp_001302508.1) From Parabacteroides Distasonis Atcc 8503 At 1.10 A Resolution	0	0	0	0	0	0	0	0	0	0	0	0	0	0	0	0
gi|292808814	>gi|292808814|gb|EFF68019.1| prepilin-type cleavage/methylation N-terminal domain protein [Butyrivibrio crossotus DSM 2876]	0	0	0	0	0	9212500	13533000	11616000	18259000	16206000	10064000	7536600	0	0	0	0
gi|294346722	>gi|294346722|gb|ADE67061.1| translation elongation factor Tu [Bifidobacterium longum subsp. infantis]	0	0	0	0	0	0	0	0	0	0	0	0	0	0	0	0
gi|294448523	>gi|294448523|gb|EFG17072.1| RagB, SusD and hypothetical protein [Bacteroides vulgatus PC510]	0	0	0	0	0	0	0	0	0	0	0	0	0	0	0	0
gi|294449392	>gi|294449392|gb|EFG17928.1| conserved hypothetical protein [Bacteroides vulgatus PC510]	0	0	25669000	18891000	0	28873000	0	18781000	8034700	0	22105000	45331000	313920000	276430000	291730000	263710000
gi|294980790	>gi|294980790|gb|ADF51255.1| conserved hypothetical protein [Zunongwangia profunda SM-A87]	28461000	32688000	47604000	29465000	42657000	26933000	28157000	40304000	21293000	24179000	20958000	28765000	39290000	0	30390000	39409000
gi|295100328	>gi|295100328|emb|CBK97873.1| hypothetical protein FP2_01780 [Faecalibacterium prausnitzii L2-6]	0	0	0	0	0	0	0	0	0	0	0	0	0	0	0	0
gi|295100985	>gi|295100985|emb|CBK98530.1| hypothetical protein FP2_09730 [Faecalibacterium prausnitzii L2-6]	0	0	0	0	0	0	0	0	0	0	0	0	0	0	0	0
gi|295100994	>gi|295100994|emb|CBK98539.1| purine-nucleoside phosphorylase [Faecalibacterium prausnitzii L2-6]	0	0	0	0	0	0	0	0	0	0	0	0	0	0	0	0
gi|295101211	>gi|295101211|emb|CBK98756.1| hypothetical protein FP2_12300 [Faecalibacterium prausnitzii L2-6]	0	0	0	0	0	0	0	0	0	0	0	0	0	0	0	2569700
gi|295101333	>gi|295101333|emb|CBK98878.1| Beta-glucosidase-related glycosidases [Faecalibacterium prausnitzii L2-6]	0	0	0	0	0	4885900	0	5260500	0	0	0	6535800	0	0	0	0
gi|295101493	>gi|295101493|emb|CBK99038.1| ABC-type oligopeptide transport system, periplasmic component [Faecalibacterium prausnitzii L2-6]	0	0	0	0	0	0	0	6592500	0	0	0	0	0	0	0	0
gi|295101868	>gi|295101868|emb|CBK99413.1| 5-nucleotidase/2,3-cyclic phosphodiesterase and related esterases [Faecalibacterium prausnitzii L2-6]	0	0	0	0	0	0	0	0	0	0	0	0	0	0	0	2956100
gi|295102376	>gi|295102376|emb|CBK99921.1| hypothetical protein FP2_26130 [Faecalibacterium prausnitzii L2-6]	0	0	0	0	0	0	0	0	0	0	0	0	0	0	0	0
gi|295102433	>gi|295102433|emb|CBK99978.1| PTS system D-fructose-specific IIA component (F1P-forming), Frc family (TC 4.A.2.1.4)/PTS system D-fructose-specific IIB component (F1P-forming), Frc family (TC 4.A.2.1.4)/PTS system D-fructose-specific IIC component (F1P-form	0	0	0	5830200	0	0	10525000	0	0	0	0	0	0	0	0	0
gi|295102495	>gi|295102495|emb|CBL00040.1| hypothetical protein FP2_27530 [Faecalibacterium prausnitzii L2-6]	23331000	29770000	38922000	22645000	25570000	64122000	245840000	35401000	63940000	93018000	47447000	55031000	88536000	185450000	146110000	81182000
gi|295102497	>gi|295102497|emb|CBL00042.1| hypothetical protein FP2_27550 [Faecalibacterium prausnitzii L2-6]	0	0	0	0	22440000	584640000	924880000	552810000	1908600000	1649600000	1181100000	755580000	573170000	1568800000	1586000000	727940000
gi|295102521	>gi|295102521|emb|CBL00066.1| hypothetical protein FP2_27820 [Faecalibacterium prausnitzii L2-6]	0	0	0	0	0	0	0	0	0	0	0	0	0	0	0	0
gi|295102640	>gi|295102640|emb|CBL00185.1| TAT (twin-arginine translocation) pathway signal sequence [Faecalibacterium prausnitzii L2-6]	0	0	0	0	0	0	0	0	0	0	0	0	0	0	0	0
gi|295102727	>gi|295102727|emb|CBL00272.1| hypothetical protein FP2_30210 [Faecalibacterium prausnitzii L2-6]	17745000	21842000	22349000	26826000	25044000	265900000	243780000	285810000	307680000	331270000	325790000	308910000	11395000	17738000	18430000	11832000
gi|295102884	>gi|295102884|emb|CBL00429.1| TAT (twin-arginine translocation) pathway signal sequence [Faecalibacterium prausnitzii L2-6]	0	0	0	0	0	0	0	0	0	0	0	0	0	0	0	0
gi|295103127	>gi|295103127|emb|CBL00671.1| Poly(3-hydroxybutyrate) depolymerase [Faecalibacterium prausnitzii SL3/3]	0	0	0	0	0	0	0	0	0	0	0	0	10665000	0	5286500	7982800
gi|295103390	>gi|295103390|emb|CBL00934.1| Aldehyde:ferredoxin oxidoreductase [Faecalibacterium prausnitzii SL3/3]	0	0	0	0	0	10865000	0	0	0	0	6798400	0	5256500	0	4485200	4605000
gi|295103467	>gi|295103467|emb|CBL01011.1| hypothetical protein FPR_06250 [Faecalibacterium prausnitzii SL3/3]	10827000	12898000	0	0	0	15568000	22572000	0	13547000	17363000	19230000	26666000	36644000	33878000	26439000	38978000
gi|295103477	>gi|295103477|emb|CBL01021.1| TAT (twin-arginine translocation) pathway signal sequence [Faecalibacterium prausnitzii SL3/3]	0	0	0	0	0	0	0	0	0	0	0	0	0	0	0	0
gi|295103581	>gi|295103581|emb|CBL01125.1| tripartite ATP-independent periplasmic transporter solute receptor, DctP family [Faecalibacterium prausnitzii SL3/3]	10678000	0	17407000	18730000	18710000	14552000	34072000	10666000	23528000	24609000	21792000	19604000	22533000	29132000	24986000	23137000
gi|295104428	>gi|295104428|emb|CBL01972.1| Predicted glycosylase [Faecalibacterium prausnitzii SL3/3]	0	0	0	0	0	21909000	6384400	13408000	0	0	6164000	15655000	14306000	24013000	23011000	14370000
gi|295104432	>gi|295104432|emb|CBL01976.1| ABC-type sugar transport system, periplasmic component [Faecalibacterium prausnitzii SL3/3]	0	0	0	0	0	13403000	0	9545400	8483100	10853000	6645200	11133000	25176000	23983000	19816000	18358000
gi|295104479	>gi|295104479|emb|CBL02023.1| hypothetical protein FPR_17820 [Faecalibacterium prausnitzii SL3/3]	0	0	0	0	0	0	0	0	0	4862800	0	0	3232500	0	0	3154300
gi|295104557	>gi|295104557|emb|CBL02101.1| hypothetical protein FPR_18650 [Faecalibacterium prausnitzii SL3/3]	0	0	0	0	0	0	0	0	0	0	0	0	0	0	0	0
gi|295104558	>gi|295104558|emb|CBL02102.1| hypothetical protein FPR_18660 [Faecalibacterium prausnitzii SL3/3]	0	0	0	0	0	6057500	0	0	0	6750300	6617300	6381700	0	0	0	0
gi|295104731	>gi|295104731|emb|CBL02275.1| hypothetical protein FPR_20690 [Faecalibacterium prausnitzii SL3/3]	358310000	460840000	692060000	658520000	758670000	1592600000	2350600000	1101200000	3672300000	3931500000	1807000000	1250700000	252250000	420160000	756540000	603070000
gi|295107988	>gi|295107988|emb|CBL21941.1| thioredoxin [Ruminococcus obeum A2-162]	0	0	0	0	0	0	0	0	0	0	0	0	0	0	0	0
gi|295109169	>gi|295109169|emb|CBL23122.1| ABC-type amino acid transport/signal transduction systems, periplasmic component/domain [Ruminococcus obeum A2-162]	0	0	0	0	0	0	0	0	12037000	0	0	0	0	0	0	0
gi|295109261	>gi|295109261|emb|CBL23214.1| glycerol dehydratase, cobalamin-independent, large subunit [Ruminococcus obeum A2-162]	0	0	0	0	0	0	0	0	0	0	0	0	0	0	0	0
gi|295110863	>gi|295110863|emb|CBL24816.1| carbohydrate ABC transporter substrate-binding protein, CUT1 family (TC 3.A.1.1.-) [Ruminococcus obeum A2-162]	0	0	0	0	0	0	0	0	0	0	0	0	0	0	0	0
gi|298265782	>gi|298265782|gb|EFI07442.1| RagB/SusD domain-containing protein [Bacteroides sp. 3_1_19]	0	0	0	0	0	0	0	0	0	0	0	0	8691800	4835100	4906000	0
gi|298268885	>gi|298268885|gb|EFI10540.1| RagA protein [Bacteroides sp. 3_1_19]	26824000	29052000	30572000	30251000	29983000	5941900	20856000	5142100	0	0	4776100	4608700	111190000	81504000	79646000	234590000
gi|298513032	>gi|298513032|gb|EFI36919.1| RagB/SusD hypothetical protein [Bacteroides sp. 3_1_23]	0	0	0	0	0	0	0	0	0	0	0	0	0	0	0	0
gi|298577885	>gi|298577885|gb|EFI49753.1| proton-translocating NADH-quinone oxidoreductase, L subunit [Prevotella oris C735]	0	0	0	0	0	0	0	0	0	0	0	0	0	0	0	7038700
gi|300390410	>gi|300390410|gb|ADK11017.1| formyl-tetrahydrofolate synthetase [uncultured bacterium]	0	0	0	0	0	0	0	0	0	0	0	0	0	0	0	1131300
gi|300434778	>gi|300434778|gb|ADK14545.1| putative C-terminal domain of the cyanate lyase [Clostridium ljungdahlii DSM 13528]	0	0	0	0	0	0	0	0	0	0	0	0	0	0	0	0
gi|300830492	>gi|300830492|gb|EFK61135.1| TonB-linked outer membrane protein, SusC/RagA family [Parabacteroides sp. 20_3]	0	0	0	0	0	0	0	0	0	0	0	0	9301600	10804000	9090600	9514500
gi|300831184	>gi|300831184|gb|EFK61825.1| hypothetical protein HMPREF9008_02093 [Parabacteroides sp. 20_3]	0	0	0	0	0	53411000	0	73439000	42368000	37701000	31952000	37516000	0	0	0	0
gi|305682479	>gi|305682479|dbj|BAJ16327.1| dnaK protein, partial [Orientia tsutsugamushi]	0	4539500	4048600	0	3230600	0	0	0	0	0	0	0	0	0	0	0
gi|307773225	>gi|307773225|gb|EFO32442.1| LuxR family transcriptional regulator [Roseibium sp. TrichSKD4]	0	0	0	0	0	0	0	0	0	0	0	0	0	0	0	928600
gi|308071771	>gi|308071771|emb|CBL82429.1| chaperonin GroEL [Candidatus Phytoplasma solani]	0	0	0	0	0	0	0	0	0	0	0	0	0	0	0	0
gi|310621751	>gi|310621751|gb|EFQ05279.1| Tat pathway signal sequence domain protein [Faecalibacterium cf. prausnitzii KLE1255]	0	0	0	0	0	0	0	0	0	0	0	0	0	0	0	0
gi|310622495	>gi|310622495|gb|EFQ05966.1| ABC transporter, substrate-binding protein, family 3 [Faecalibacterium cf. prausnitzii KLE1255]	0	0	0	0	0	0	0	0	0	0	0	0	0	0	0	0
gi|310622936	>gi|310622936|gb|EFQ06389.1| histidinol phosphate phosphatase HisJ family [Faecalibacterium cf. prausnitzii KLE1255]	0	0	0	0	0	0	0	0	0	0	0	0	0	0	0	0
gi|311990500	>gi|311990500|gb|ADQ26380.1| translation elongation factor Tu [Staphylococcus warneri]	0	0	0	0	0	0	0	0	0	0	0	0	0	0	0	0
gi|313156954	>gi|313156954|gb|EFR56387.1| TonB-linked outer membrane protein, SusC/RagA family [Alistipes sp. HGB5]	0	0	0	0	0	0	0	0	0	0	0	0	0	0	0	0
gi|313510081	>gi|313510081|gb|ADR66279.1| putative formyltetrahydrofolate synthase [uncultured bacterium]	0	0	0	0	0	0	0	0	0	0	0	0	0	0	0	0
gi|316902920	>gi|316902920|gb|EFV24793.1| hypothetical protein HMPREF1007_03035 [Bacteroides sp. 4_1_36]	0	0	0	0	0	0	0	0	0	0	0	0	0	0	0	10154000
gi|316906026	>gi|316906026|gb|EFV27793.1| cellulase [Bacteroides sp. 4_1_36]	0	0	0	0	0	0	0	0	0	0	0	0	0	0	0	0
gi|316910895	>gi|316910895|gb|EFV32512.1| bacterial extracellular solute-binding protein, family 5 Middle [Eggerthella sp. 1_3_56FAA]	0	3935900	0	0	3803200	13510000	0	0	0	0	0	7795000	0	5296500	0	0
gi|317040908	>gi|317040908|gb|ADU88022.1| elongation factor Tu [Streptococcus uberis]	0	0	0	0	0	12436000	0	14672000	17475000	20899000	21025000	16512000	22543000	34419000	21046000	19191000
gi|317384899	>gi|317384899|gb|EFV65855.1| hypothetical protein HMPREF9011_03718 [Bacteroides sp. 3_1_40A]	0	0	0	0	0	0	0	0	0	0	0	13100000	0	0	0	0
gi|317388533	>gi|317388533|gb|EFV69383.1| TonB-dependent receptor [Bacteroides sp. 3_1_40A]	0	0	0	0	0	0	0	0	0	0	0	0	0	0	0	0
gi|319416368	>gi|319416368|gb|ADV43479.1| TonB-dependent receptor plug [Bacteroides helcogenes P 36-108]	0	0	0	0	0	0	0	0	0	0	0	3466800	0	0	0	0
gi|319416369	>gi|319416369|gb|ADV43480.1| TonB-dependent receptor plug [Bacteroides helcogenes P 36-108]	0	0	0	0	0	0	0	0	0	0	0	0	0	0	0	0
gi|326198207	>gi|326198207|gb|EGD55392.1| carboxylesterase [Gordonia neofelifaecis NRRL B-59395]	0	0	0	0	0	0	0	0	0	0	0	0	0	0	0	15747000
gi|32700053	>gi|32700053|gb|AAP86678.1| ABC transport system component [Bifidobacterium longum subsp. infantis]	0	0	0	0	0	0	0	0	0	0	2555300	0	0	0	0	0
gi|329573997	>gi|329573997|gb|EGG55575.1| hypothetical protein HMPREF9442_00967 [Paraprevotella xylaniphila YIT 11841]	0	0	0	0	0	0	0	0	0	0	0	0	0	0	0	0
gi|33087905	>gi|33087905|gb|AAP93083.1| glutamine synthetase [Yersinia bercovieri]	0	0	0	0	0	0	0	0	0	0	0	6899300	0	0	0	0
gi|332377276	>gi|332377276|gb|AEE64882.1| formyl-tetrahydrofolate synthetase [uncultured bacterium]	0	0	0	0	0	0	0	0	0	0	0	0	0	0	0	0
gi|335892541	>gi|335892541|pdb|3S30|A Chain A, Crystal Structure Of A Hypothetical Glycoside Hydrolase (Bvu_0247) From Bacteroides Vulgatus Atcc 8482 At 2.46 A Resolution	0	0	0	0	0	0	0	0	0	0	0	0	22991000	19061000	18707000	21255000
gi|336017943	>gi|336017943|gb|EGN47696.1| hypothetical protein HMPREF0991_01611 [Lachnospiraceae bacterium 2_1_58FAA]	0	0	0	0	0	0	0	0	0	0	0	0	4138300	0	0	0
gi|336068688	>gi|336068688|gb|EGN57322.1| Sporulation domain-containing protein [Prevotella multisaccharivorax DSM 17128]	0	0	0	0	31462000	0	0	0	0	0	0	0	0	0	0	0
gi|336068892	>gi|336068892|gb|EGN57526.1| protein of unknown function DUF1111 [Prevotella multisaccharivorax DSM 17128]	0	0	0	0	0	0	0	0	0	0	0	1856900	0	0	0	0
gi|338754889	>gi|338754889|gb|AEI97878.1| N-acetyl-gamma-glutamyl-phosphate reductase [Bifidobacterium longum subsp. longum KACC 91563]	0	0	0	0	0	0	0	0	0	0	0	0	0	0	0	0
gi|339888815	>gi|339888815|gb|EGQ78245.1| major outer membrane protein [Fusobacterium nucleatum subsp. animalis ATCC 51191]	0	0	0	0	0	4581600	0	0	5556900	5162200	0	0	0	0	3065900	0
gi|341821819	>gi|341821819|emb|CCC72743.1| S-layer domain protein [Megasphaera elsdenii DSM 20460]	0	0	26183000	0	0	54820000	29652000	38308000	40128000	38401000	51472000	22566000	18850000	18892000	30579000	23946000
gi|341917553	>gi|341917553|gb|EGT67169.1| hypothetical protein C22711_1197 [Escherichia coli O104:H4 str. C227-11]	0	0	0	0	0	0	0	0	0	0	0	0	5483400	4867700	10711000	6976300
gi|343387454	>gi|343387454|gb|AEM22944.1| putative flagellar filament outer layer protein FlaA [Brachyspira intermedia PWS/A]	0	0	0	0	0	0	0	0	0	0	12839000	0	0	0	0	0
gi|34422024	>gi|34422024|gb|AAO37742.1| formyl-tetrahydrofolate synthetase [Treponema primitia ZAS-1]	0	0	0	0	24342000	0	0	0	0	0	0	0	0	0	0	0
gi|349502290	>gi|349502290|gb|AEP83683.1| galacto-N-biose/lacto-N-biose I-binding protein [Bifidobacterium bifidum JCM 1254]	0	0	0	0	0	0	0	0	0	0	0	0	0	0	0	0
gi|349502292	>gi|349502292|gb|AEP83684.1| nonfunctional galacto-N-biose/lacto-N-biose I-binding protein [Bifidobacterium bifidum ATCC 29521 = JCM 1255 = DSM 20456]	0	0	0	0	0	0	0	0	0	0	0	0	0	0	0	0
gi|353664070	>gi|353664070|gb|EHD02578.1| hypothetical protein LTSEWAN_2946, partial [Salmonella enterica subsp. enterica serovar Wandsworth str. A4-580]	0	0	0	0	0	0	0	0	0	0	0	0	11713000	33131000	36380000	32526000
gi|357556365	>gi|357556365|gb|EHJ37977.1| hypothetical protein HMPREF0673_02286 [Prevotella stercorea DSM 18206]	0	0	0	0	0	0	0	0	0	0	0	0	0	0	0	0
gi|357557119	>gi|357557119|gb|EHJ38680.1| hypothetical protein HMPREF0673_01930 [Prevotella stercorea DSM 18206]	132870000	78868000	78813000	156040000	128610000	335010000	170490000	302230000	168970000	191860000	302490000	445690000	42918000	37668000	32804000	44258000
gi|364007417	>gi|364007417|gb|EHM28434.1| aminotransferase class I and II [Streptomyces sp. W007]	0	0	0	0	0	0	0	0	0	0	0	0	0	0	0	0
gi|364561522	>gi|364561522|gb|EHM39416.1| hypothetical protein HMPREF0080_01529, partial [Anaeroglobus geminatus F0357]	0	0	0	0	0	0	0	0	0	0	0	3347300	0	0	0	0
gi|371657221	>gi|371657221|gb|EHO22526.1| hypothetical protein HMPREF0995_05472 [Lachnospiraceae bacterium 7_1_58FAA]	0	0	0	0	0	0	0	0	0	0	0	0	0	0	0	34516000
gi|371720520	>gi|371720520|gb|EHO42291.1| putative PAS/PAC sensor protein [Caldithrix abyssi DSM 13497]	0	0	0	0	0	0	0	0	0	0	0	5674400	0	0	0	0
gi|380765154	>gi|380765154|pdb|4DQA|A Chain A, Crystal Structure Of A Hypothetical Protein (Bacova_03559) From Bacteroides Ovatus Atcc 8483 At 1.50 A Resolution	0	0	0	0	0	0	0	0	0	0	0	0	10168000	8513000	9522600	9588400
gi|386417430	>gi|386417430|gb|EIJ31912.1| ABC transporter, solute-binding domain protein [Bifidobacterium longum subsp. longum 44B]	0	0	0	0	0	0	0	0	0	0	0	0	0	0	0	0
gi|386871783	>gi|386871783|gb|AFJ43790.1| ACH1, Acetyl-CoA hydrolase [Francisella noatunensis subsp. orientalis str. Toba 04]	0	0	0	0	0	0	0	0	0	0	0	0	0	0	0	0
gi|389497077	>gi|389497077|gb|AFK82656.1| putative protein, partial [uncultured bacterium]	0	0	0	0	0	0	0	0	0	0	0	0	0	0	0	0
gi|392640636	>gi|392640636|gb|EIY34433.1| efflux transporter, RND family, MFP subunit [Bacteroides dorei CL03T12C01]	0	0	0	3132300	0	8428700	0	6039700	12743000	9029300	8786900	7855400	0	0	0	0
gi|392680043	>gi|392680043|gb|EIY73417.1| hypothetical protein HMPREF1073_03730 [Bacteroides uniformis CL03T12C37]	0	0	0	0	0	0	0	0	0	0	0	0	0	5782200	0	0
gi|392682969	>gi|392682969|gb|EIY76308.1| SusC/RagA family TonB-linked outer membrane protein [Bacteroides uniformis CL03T00C23]	0	0	0	0	0	0	0	0	0	0	0	0	0	0	0	0
gi|400375204	>gi|400375204|gb|EJP28114.1| efflux transporter, outer membrane factor lipoprotein, NodT family [Prevotella sp. MSX73]	0	0	0	0	0	4904100	0	0	0	0	5958200	0	0	6377900	9898400	20268000
gi|400379225	>gi|400379225|gb|EJP32071.1| rare lipoprotein B family protein [Prevotella sp. MSX73]	0	0	0	0	0	0	0	0	0	0	0	0	0	0	0	0
gi|400379722	>gi|400379722|gb|EJP32556.1| Hsp20/alpha crystallin family protein [Prevotella sp. MSX73]	0	0	0	0	0	0	0	0	0	0	0	0	0	0	0	0
gi|402213145	>gi|402213145|gb|EJT84507.1| hexapeptide repeat-containing transferase [Pseudomonas putida S11]	0	0	0	0	0	0	0	0	0	0	0	2475100	0	0	0	0
gi|402550486	>gi|402550486|pdb|4FE9|A Chain A, Crystal Structure Of Susf From Bacteroides Thetaiotaomicron	0	0	0	0	0	0	0	0	0	0	0	0	4520300	4742300	4719500	0
gi|402550487	>gi|402550487|pdb|4FEM|A Chain A, Structure Of Suse With Alpha-Cyclodextrin	0	0	0	0	0	0	0	0	0	0	0	0	9725600	7235000	5182200	7620500
gi|404657362	>gi|404657362|gb|EKB30255.1| hypothetical protein HMPREF9465_02146 [Sutterella wadsworthensis 2_1_59BFAA]	0	0	0	0	0	0	0	0	0	0	3382200	0	0	0	0	0
gi|404658362	>gi|404658362|gb|EKB31238.1| hypothetical protein HMPREF9465_01343 [Sutterella wadsworthensis 2_1_59BFAA]	0	9471400	8640500	10454000	0	0	0	0	0	0	0	10684000	77333000	46940000	25391000	30342000
gi|406883360	>gi|406883360|gb|EKD30969.1| hypothetical protein ACD_77C00438G0006 [uncultured bacterium]	0	0	0	0	0	0	0	0	0	0	0	0	0	0	0	0
gi|406888262	>gi|406888262|gb|EKD34796.1| Proteinase inhibitor I4 serpin, partial [uncultured bacterium]	0	0	0	0	0	0	0	0	0	0	0	0	0	0	0	0
gi|406916264	>gi|406916264|gb|EKD55289.1| hypothetical protein ACD_60C00017G0006 [uncultured bacterium]	0	0	0	0	0	0	0	0	0	0	0	0	0	0	0	0
gi|406959858	>gi|406959858|gb|EKD87096.1| twitching motility protein [uncultured bacterium]	0	0	0	0	0	0	0	0	0	0	0	0	0	0	0	0
gi|406994462	>gi|406994462|gb|EKE13448.1| chaperone protein DnaK [uncultured bacterium]	0	0	0	0	0	0	0	0	0	2417600	0	0	0	0	0	0
gi|407003655	>gi|407003655|gb|EKE20201.1| hypothetical protein ACD_8C00041G0003 [uncultured bacterium]	0	0	0	0	0	0	0	0	0	0	0	0	0	0	0	0
gi|408831871	>gi|408831871|gb|AFU92731.1| IutA, partial [Escherichia coli]	0	0	0	0	0	0	0	0	0	0	0	0	0	0	0	0
gi|409223359	>gi|409223359|gb|EKN16295.1| hypothetical protein HMPREF1077_00042 [Parabacteroides johnsonii CL02T12C29]	0	0	0	0	0	0	0	0	0	0	0	0	0	0	0	0
gi|409231044	>gi|409231044|gb|EKN23901.1| hypothetical protein HMPREF1059_02808 [Parabacteroides distasonis CL09T03C24]	0	0	0	0	0	7923000	0	0	10863000	0	7242800	0	8057000	9224700	16554000	11507000
gi|409240324	>gi|409240324|gb|EKN33104.1| hypothetical protein HMPREF1059_00506 [Parabacteroides distasonis CL09T03C24]	0	0	0	0	0	0	0	0	0	0	0	0	0	0	12826000	15715000
gi|409743271	>gi|409743271|gb|EKN42318.1| glycerol uptake facilitator protein, partial [Clostridium botulinum CFSAN001627]	0	0	0	0	0	0	0	0	0	0	0	0	0	0	0	0
gi|409926893	>gi|409926893|gb|EKN64045.1| geranylgeranyl pyrophosphate synthase [Bacillus azotoformans LMG 9581]	0	0	0	0	0	0	0	0	0	0	0	0	0	0	0	0
gi|425724923	>gi|425724923|gb|EKU87797.1| hypothetical protein HMPREF9447_05256 [Bacteroides oleiciplenus YIT 12058]	0	0	0	0	0	0	0	0	0	0	0	0	9003200	6493900	5839800	0
gi|428698298	>gi|428698298|pdb|4HXC|A Chain A, Crystal Structure Of A Putative Glycosyl Hydrolase (Bacuni_00951) From Bacteroides Uniformis Atcc 8492 At 2.15 A Resolution	27844000	24456000	35865000	36431000	30765000	0	0	30166000	37133000	39972000	40800000	49585000	115970000	151870000	99731000	109040000
gi|429151471	>gi|429151471|gb|EKX94339.1| glycosyl hydrolase family 85 [Prevotella sp. oral taxon 473 str. F0040]	0	0	0	0	0	0	0	0	0	0	0	0	0	0	0	3239000
gi|446100097	>gi|446100097|ref|WP_000177952.1| beta-D-galactosidase [Escherichia coli]	108710000	61628000	74493000	60807000	36796000	0	132130000	0	0	0	0	0	0	0	0	0
gi|446109608	>gi|446109608|ref|WP_000187463.1| glucuronate isomerase [Escherichia albertii]	0	0	0	0	0	0	0	0	0	0	0	3940000	0	0	0	0
gi|446350397	>gi|446350397|ref|WP_000428252.1| glycosyl transferase [Vibrio cholerae]	0	74011000	42984000	78448000	49553000	83577000	0	65235000	167610000	147670000	133030000	76536000	21289000	23545000	45786000	37987000
gi|446451951	>gi|446451951|ref|WP_000529806.1| aspartyl-tRNA synthetase, partial [Bacillus thuringiensis]	0	0	0	0	0	0	0	0	0	0	0	0	0	0	0	0
gi|446772853	>gi|446772853|ref|WP_000850109.1| hypothetical protein, partial [Leptospira interrogans]	0	0	0	0	0	0	0	0	0	2435300	0	0	0	0	0	0
gi|446788339	>gi|446788339|ref|WP_000865595.1| outer membrane porin protein C [Escherichia coli]	0	0	0	0	0	0	0	0	0	0	0	0	0	0	0	0
gi|446796974	>gi|446796974|ref|WP_000874230.1| methionine ABC transporter substrate-binding protein [Escherichia coli]	0	0	0	0	0	0	0	0	0	0	0	0	10299000	27588000	24924000	24913000
gi|446945227	>gi|446945227|ref|WP_001022483.1| hypothetical protein, partial [Escherichia coli]	0	0	0	0	0	0	0	0	0	0	0	0	0	9331900	10445000	0
gi|46015011	>gi|46015011|pdb|1OAP|A Chain A, Mad Structure Of The Periplasmique Domain Of The Escherichia Coli Pal Protein	0	0	0	0	0	0	0	0	0	0	0	0	11992000	12173000	29507000	14437000
gi|460565126	>gi|460565126|gb|AGH14104.1| SusC [Prevotella sp. Sc00044]	10279000	0	0	10743000	10332000	14830000	0	0	10604000	10637000	10785000	10982000	0	10636000	0	0
gi|464373929	>gi|464373929|gb|EMO47111.1| DNA-binding helix-turn-helix protein [Leptospira santarosai str. ZUN179]	0	0	0	0	0	0	0	0	0	0	0	0	0	0	0	0
gi|476627133	>gi|476627133|gb|EMZ33776.1| hypothetical protein C823_01316 [Eubacterium plexicaudatum ASF492]	11539000	30216000	77732000	42975000	78994000	0	0	0	0	0	16356000	25819000	0	0	27106000	16393000
gi|478759183	>gi|478759183|emb|CCH69054.1| putative ABC transporter substrate-binding protein (for amino acid transport) [Tetrasphaera elongata Lp2]	0	0	0	0	5455900	0	0	0	0	0	0	0	0	0	0	0
gi|482609926	>gi|482609926|gb|EOA57973.1| hypothetical protein HMPREF1534_00349 [Bacteroides massiliensis B84634 = Timone 84634 = DSM 17679 = JCM 13223]	0	0	0	0	0	0	0	0	0	0	0	0	11694000	10863000	14518000	11114000
gi|485856956	>gi|485856956|ref|WP_001457820.1| outer membrane porin protein ompD, partial [Escherichia coli]	0	0	0	0	0	0	0	0	0	0	0	0	20219000	0	0	18514000
gi|486085741	>gi|486085741|gb|EOD68038.1| MarR family transcriptional regulator [Amycolatopsis vancoresmycina DSM 44592]	0	0	0	0	0	0	0	0	0	0	0	0	0	0	0	0
gi|486356275	>gi|486356275|ref|WP_001592375.1| outer membrane protein C [Escherichia coli]	4601400	3805500	3094700	4624400	5897600	0	5072000	2192700	2030000	4037200	1517600	0	591070000	656150000	917970000	641490000
gi|487459962	>gi|487459962|ref|WP_001693349.1| translation elongation factor EF-1, subunit alpha, partial [Escherichia coli]	0	0	0	0	0	0	0	0	0	0	0	158110	0	0	0	0
gi|488374132	>gi|488374132|ref|WP_002443517.1| LysR family transcriptional regulator [Shimwellia blattae]	0	0	0	0	0	0	0	0	0	0	0	0	0	0	0	0
gi|488406122	>gi|488406122|ref|WP_002475507.1| phage head morphogenesis protein [Staphylococcus epidermidis]	0	0	0	0	0	0	0	0	0	0	0	0	0	0	0	0
gi|488485073	>gi|488485073|ref|WP_002528743.1| peptide ABC transporter substrate-binding protein [Propionibacterium humerusii]	0	0	0	0	0	0	0	0	0	0	0	0	0	0	0	0
gi|488621949	>gi|488621949|ref|WP_002558662.1| MULTISPECIES: multidrug transporter [Bacteroides]	0	0	0	0	0	0	0	0	0	0	0	0	24782000	40510000	0	17268000
gi|488626900	>gi|488626900|ref|WP_002563602.1| MULTISPECIES: polyribonucleotide nucleotidyltransferase [Atopobium]	6735100	6415900	6214400	6358700	6998900	0	0	1585500	0	0	9452700	1521800	2006600	12695000	3540200	0
gi|488627349	>gi|488627349|ref|WP_002564051.1| MULTISPECIES: hypothetical protein [Atopobium]	0	0	0	0	0	0	0	0	0	0	0	4137700	0	0	0	0
gi|488664657	>gi|488664657|ref|WP_002593515.1| L-fucose mutarotase [[Clostridium] clostridioforme]	0	0	0	0	0	0	0	0	0	0	0	0	314600	0	0	0
gi|488666621	>gi|488666621|ref|WP_002595445.1| hypothetical protein [[Clostridium] clostridioforme]	39659000	39442000	44139000	48110000	43829000	8379100	0	0	27882000	0	0	0	7270900	0	0	0
gi|488672696	>gi|488672696|ref|WP_002601486.1| hypothetical protein [[Clostridium] hathewayi]	0	0	0	0	0	0	0	0	0	0	0	0	0	0	0	0
gi|488679305	>gi|488679305|ref|WP_002608077.1| MULTISPECIES: peptide ABC transporter [Firmicutes]	0	0	0	0	0	0	0	0	0	0	0	0	69192000	48922000	61857000	68496000
gi|488685985	>gi|488685985|ref|WP_002610204.1| MULTISPECIES: molecular chaperone DnaK [Erysipelotrichaceae]	0	0	0	0	0	0	0	0	0	0	0	0	0	0	0	0
gi|488704480	>gi|488704480|ref|WP_002628450.1| serpin (serine proteinase inhibitor) family protein [Cystobacter fuscus]	0	0	0	0	0	0	0	0	0	0	0	0	0	0	0	0
gi|488792552	>gi|488792552|ref|WP_002704958.1| glucose-6-phosphate isomerase [Treponema saccharophilum]	0	0	0	0	0	0	0	0	0	0	0	0	0	0	0	0
gi|488930983	>gi|488930983|ref|WP_002842058.1| translation elongation factor Tu, partial [Finegoldia magna]	0	0	0	0	0	0	0	0	0	0	0	0	0	0	0	0
gi|488974460	>gi|488974460|ref|WP_002885360.1| sugar ABC transporter ATP-binding protein [Streptococcus salivarius]	0	0	0	0	0	0	0	0	0	0	0	0	0	0	0	14882000
gi|489039001	>gi|489039001|ref|WP_002949332.1| MULTISPECIES: molecular chaperone GroES [Streptococcus]	0	0	0	0	0	0	0	0	0	0	0	0	52429000	82925000	39771000	86976000
gi|489078791	>gi|489078791|ref|WP_002988731.1| MULTISPECIES: hypothetical protein [Myroides]	0	0	0	0	0	0	0	0	0	0	0	0	0	0	0	0
gi|489088370	>gi|489088370|ref|WP_002998271.1| glycosidase [Sphingobacterium spiritivorum]	0	0	0	0	0	0	0	0	0	0	0	0	0	0	0	0
gi|489101574	>gi|489101574|ref|WP_003011435.1| membrane protein [Sphingobacterium spiritivorum]	0	0	0	0	0	0	0	0	0	0	0	0	0	0	0	0
gi|489108616	>gi|489108616|ref|WP_003018474.1| MULTISPECIES: methionine ABC transporter substrate-binding protein [Citrobacter]	0	0	0	0	0	0	0	0	0	0	0	0	0	0	0	0
gi|489109744	>gi|489109744|ref|WP_003019601.1| MULTISPECIES: urocanate hydratase [Lachnospiraceae]	0	0	0	17137000	0	0	0	0	0	0	0	0	0	0	0	0
gi|489109749	>gi|489109749|ref|WP_003019606.1| MULTISPECIES: glutamate formiminotransferase [Lachnospiraceae]	19869000	20147000	0	19400000	18858000	0	0	0	0	0	0	0	6925300	13704000	13423000	12606000
gi|489110229	>gi|489110229|ref|WP_003020085.1| MULTISPECIES: outer membrane porin protein C [Citrobacter]	0	0	0	0	0	0	0	0	0	0	0	0	0	3205100	0	0
gi|489111562	>gi|489111562|ref|WP_003021416.1| MULTISPECIES: carbon monoxide dehydrogenase [Lachnospiraceae]	27949000	33018000	25668000	25063000	21501000	0	0	0	0	0	0	0	0	0	0	0
gi|489111855	>gi|489111855|ref|WP_003021709.1| MULTISPECIES: rubredoxin/rubrerythrin [Lachnospiraceae]	0	0	0	0	0	0	0	0	0	0	0	0	0	0	0	0
gi|489111861	>gi|489111861|ref|WP_003021715.1| MULTISPECIES: rubredoxin/rubrerythrin [Lachnospiraceae]	0	0	117600000	95265000	83300000	0	0	0	0	0	0	0	0	0	0	0
gi|489229515	>gi|489229515|ref|WP_003137862.1| PTS mannose transporter subunit IID [Lactococcus raffinolactis]	0	0	0	0	0	0	0	0	0	0	0	0	1092300	0	0	0
gi|489458981	>gi|489458981|ref|WP_003364208.1| 4-hydroxythreonine-4-phosphate dehydrogenase [Clostridium botulinum]	0	0	0	0	0	0	0	0	0	0	0	4062900	0	0	0	0
gi|489538478	>gi|489538478|ref|WP_003443196.1| PTS system mannose-specific transporter subunit IIC [Clostridium pasteurianum]	0	0	0	0	0	0	0	0	0	0	0	2084900	0	0	0	0
gi|489557863	>gi|489557863|ref|WP_003462411.1| inosine 5-monophosphate dehydrogenase [Gracilibacillus halophilus]	0	0	0	0	0	0	0	0	0	0	0	0	0	0	0	0
gi|489592889	>gi|489592889|ref|WP_003497333.1| 30S ribosomal protein S12 [[Clostridium] symbiosum]	0	0	0	0	0	0	0	0	0	0	0	0	0	0	0	0
gi|489615722	>gi|489615722|ref|WP_003520163.1| Immunoglobulin V-set domain protein, partial [Ruminiclostridium thermocellum]	0	0	0	0	0	11382000	0	6484700	0	0	0	4869900	0	115090000	128050000	0
gi|489627811	>gi|489627811|ref|WP_003532251.1| MULTISPECIES: pyridoxal biosynthesis lyase [Clostridiales]	0	0	0	0	0	0	0	0	0	0	0	0	0	0	1889900	0
gi|489629809	>gi|489629809|ref|WP_003534249.1| elongation factor P [[Clostridium] leptum]	0	0	0	0	0	0	0	0	0	0	0	0	0	0	0	0
gi|489791396	>gi|489791396|ref|WP_003695287.1| flagellin [Lactobacillus ruminis]	109930000	103740000	108520000	276330000	103050000	0	0	0	0	0	0	0	0	0	0	0
gi|489906138	>gi|489906138|ref|WP_003809562.1| MULTISPECIES: 1,4-alpha-glucan branching protein [Bifidobacterium]	0	0	0	0	0	0	0	0	0	0	0	0	0	0	0	0
gi|489907854	>gi|489907854|ref|WP_003811275.1| MULTISPECIES: ABC transporter substrate-binding protein [Bifidobacterium]	0	0	0	0	0	0	0	0	0	0	0	0	0	0	0	0
gi|489909027	>gi|489909027|ref|WP_003812444.1| peptide ABC transporter substrate-binding protein [Bifidobacterium bifidum]	0	0	0	0	0	0	0	0	0	0	0	0	0	0	0	0
gi|489910970	>gi|489910970|ref|WP_003814383.1| aldo/keto reductase [Bifidobacterium bifidum]	0	0	0	0	0	0	0	0	0	0	0	0	0	0	0	0
gi|489913953	>gi|489913953|ref|WP_003817358.1| phosphoketolase [Bifidobacterium bifidum]	0	0	0	0	0	0	0	0	0	0	0	0	0	0	0	0
gi|489940648	>gi|489940648|ref|WP_003843955.1| MULTISPECIES: acetate kinase [Bifidobacterium]	0	0	0	0	0	0	0	0	0	0	0	0	0	0	0	0
gi|489960541	>gi|489960541|ref|WP_003863848.1| PTS acetylgalactosamine transporter subunit IID [Holdemanella biformis]	0	6171200	4484200	0	5403500	35155000	0	8070600	32688000	10243000	11510000	8659000	0	0	0	0
gi|489961131	>gi|489961131|ref|WP_003864438.1| peptidylprolyl isomerase [Holdemanella biformis]	0	0	0	0	0	0	0	0	15794000	10515000	9388300	0	0	0	0	0
gi|489961459	>gi|489961459|ref|WP_003864766.1| molecular chaperone GroEL [[Eubacterium] biforme]	8680400	8505000	10599000	6469200	10698000	9784800	12097000	0	18092000	15041000	17408000	15022000	0	0	0	0
gi|489961490	>gi|489961490|ref|WP_003864797.1| fructose-bisphosphate aldolase [[Eubacterium] biforme]	0	0	0	0	0	29196000	0	18589000	0	0	0	23849000	0	0	0	0
gi|489961548	>gi|489961548|ref|WP_003864855.1| hypothetical protein [Holdemanella biformis]	0	0	0	0	0	0	0	0	0	0	0	0	0	0	0	0
gi|489961694	>gi|489961694|ref|WP_003865001.1| 3-ketoacyl-CoA thiolase [[Eubacterium] biforme]	0	0	0	0	0	26756000	0	29119000	13117000	11498000	19933000	24992000	11289000	0	14011000	0
gi|489961882	>gi|489961882|ref|WP_003865189.1| hypothetical protein, partial [Holdemanella biformis]	0	0	0	0	0	0	0	0	46015000	45947000	41939000	28813000	0	0	0	0
gi|489961921	>gi|489961921|ref|WP_003865228.1| membrane protein [[Eubacterium] biforme]	0	0	0	0	0	8670500	0	11022000	24729000	23012000	8036600	0	0	0	0	0
gi|489962299	>gi|489962299|ref|WP_003865606.1| rubrerythrin [Holdemanella biformis]	0	0	0	0	0	7156200	0	0	0	0	0	0	0	0	0	0
gi|489962423	>gi|489962423|ref|WP_003865730.1| hypothetical protein [Holdemanella biformis]	40123000	3967300	0	0	0	26019000	0	17687000	12234000	0	34018000	7386300	6643500	7600500	7554100	7538500
gi|489962473	>gi|489962473|ref|WP_003865780.1| deoxyribose-phosphate aldolase [Holdemanella biformis]	0	0	0	0	0	0	0	0	0	0	10242000	0	0	0	0	0
gi|489962628	>gi|489962628|ref|WP_003865935.1| fructosamine deglycase [[Eubacterium] biforme]	20624000	14671000	22402000	17143000	22960000	46487000	25302000	42729000	28015000	28597000	31142000	44229000	6618300	4903400	5337500	5296900
gi|489962827	>gi|489962827|ref|WP_003866134.1| PTS fructose transporter subunit IID [Holdemanella biformis]	0	0	0	0	0	0	0	0	0	0	0	0	0	0	0	0
gi|489962840	>gi|489962840|ref|WP_003866147.1| molecular chaperone DnaK [[Eubacterium] biforme]	23397000	32360000	33951000	26586000	33266000	33936000	32064000	17948000	44899000	36521000	40963000	26920000	11230000	0	0	0
gi|489962895	>gi|489962895|ref|WP_003866202.1| hypothetical protein [[Eubacterium] biforme]	9430700	26817000	15349000	30774000	8127800	57186000	0	39017000	86340000	103600000	44540000	45992000	7212000	2646800	4129500	6031800
gi|489962965	>gi|489962965|ref|WP_003866272.1| hypothetical protein [[Eubacterium] biforme]	25695000	31364000	22714000	28902000	37633000	83214000	41177000	53943000	64412000	63135000	58476000	65481000	24511000	24078000	23646000	22365000
gi|489962993	>gi|489962993|ref|WP_003866300.1| elongation factor P [[Eubacterium] biforme]	22201000	21144000	22359000	16714000	25750000	16058000	0	27314000	47590000	43995000	45254000	17705000	0	0	0	0
gi|490159198	>gi|490159198|ref|WP_004057863.1| elongation factor Tu [Eubacterium plexicaudatum]	0	0	0	0	0	0	0	0	0	0	0	0	0	0	0	0
gi|490159200	>gi|490159200|ref|WP_004057865.1| elongation factor G [Eubacterium plexicaudatum]	0	0	0	0	0	0	0	0	0	0	0	0	0	0	0	0
gi|490159439	>gi|490159439|ref|WP_004058104.1| flagellin [Eubacterium plexicaudatum]	0	0	0	0	0	18351000	0	0	0	0	17352000	0	0	0	0	0
gi|490162934	>gi|490162934|ref|WP_004061588.1| PFL2/glycerol dehydratase family glycyl radical enzyme [Eubacterium plexicaudatum]	0	0	0	0	0	0	0	0	0	0	0	2224200	0	0	0	0
gi|490162940	>gi|490162940|ref|WP_004061594.1| L-fuculose-phosphate aldolase [Eubacterium plexicaudatum]	0	0	0	0	0	0	0	0	0	0	0	0	0	0	0	0
gi|490182175	>gi|490182175|ref|WP_004080790.1| phosphoserine transaminase [Clostridium sp. ASF502]	0	0	0	0	0	0	0	0	0	0	0	0	0	0	0	0
gi|490198646	>gi|490198646|ref|WP_004097161.1| methylmalonyl-CoA carboxyltransferase [Acetonema longum]	0	0	0	0	0	0	0	0	0	0	1487800	0	0	0	0	0
gi|490200653	>gi|490200653|ref|WP_004099145.1| dihydroxyacetone kinase subunit K [Acetonema longum]	0	0	0	0	0	0	0	0	0	0	0	2668800	0	0	0	0
gi|490331097	>gi|490331097|ref|WP_004220519.1| membrane protein [Blautia hansenii]	16557000	17651000	20724000	15689000	15779000	0	0	0	0	0	0	0	20355000	16536000	14332000	15995000
gi|490332016	>gi|490332016|ref|WP_004221438.1| MULTISPECIES: sugar ABC transporter ATP-binding protein [Lachnospiraceae]	21774000	0	19212000	20704000	19007000	0	0	0	0	0	0	0	0	0	0	0
gi|490332964	>gi|490332964|ref|WP_004222386.1| MULTISPECIES: phosphoenolpyruvate carboxykinase [Lachnospiraceae]	6262600	6342100	6226100	6432100	0	0	0	0	0	0	0	0	0	0	0	0
gi|490333652	>gi|490333652|ref|WP_004223074.1| MULTISPECIES: inosine monophosphate cyclohydrolase [Lachnospiraceae]	0	0	0	0	0	0	0	0	0	0	0	0	0	0	0	0
gi|490400434	>gi|490400434|ref|WP_004275651.1| omp18 [Campylobacter upsaliensis]	13876000	14045000	16355000	15394000	15931000	0	0	0	0	0	0	0	0	0	0	0
gi|490401206	>gi|490401206|ref|WP_004276172.1| membrane protein [Campylobacter upsaliensis]	0	0	0	0	11512000	0	0	0	0	0	0	0	0	0	0	0
gi|490416527	>gi|490416527|ref|WP_004289017.1| hypothetical protein, partial [Bacteroides eggerthii]	0	0	0	0	0	0	0	0	0	0	0	0	0	0	0	1507800
gi|490418562	>gi|490418562|ref|WP_004290887.1| MULTISPECIES: ATP synthase subunit C [Bacteroides]	0	0	0	0	0	0	0	0	0	0	0	0	0	0	0	0
gi|490418633	>gi|490418633|ref|WP_004290957.1| MULTISPECIES: xylose isomerase [Bacteroides]	0	0	0	0	0	0	0	0	0	0	0	0	0	0	0	6010300
gi|490418853	>gi|490418853|ref|WP_004291172.1| MULTISPECIES: hypothetical protein [Bacteroides]	0	0	0	0	0	0	0	0	0	0	0	0	0	0	0	0
gi|490419292	>gi|490419292|ref|WP_004291597.1| phosphoenolpyruvate carboxykinase [Bacteroides eggerthii]	0	0	0	0	0	0	0	0	0	0	0	0	43309000	35015000	0	32052000
gi|490420229	>gi|490420229|ref|WP_004292515.1| membrane protein [Bacteroides eggerthii]	0	0	0	0	0	0	0	0	1759200	6531300	0	0	0	0	0	0
gi|490420900	>gi|490420900|ref|WP_004293168.1| MULTISPECIES: TonB-linked outer membrane protein [Bacteroides]	0	0	0	0	0	0	0	0	0	0	0	0	0	0	0	6593300
gi|490421328	>gi|490421328|ref|WP_004293586.1| MULTISPECIES: iron ABC transporter substrate-binding protein [Bacteroidales]	0	0	0	0	0	0	0	0	0	0	0	0	0	0	0	0
gi|490423075	>gi|490423075|ref|WP_004295296.1| MULTISPECIES: membrane protein [Bacteroides]	0	0	0	0	0	0	0	0	0	0	0	0	880470	0	0	0
gi|490425353	>gi|490425353|ref|WP_004297527.1| porin [Bacteroides ovatus]	0	0	0	0	0	0	0	0	0	0	0	0	0	0	0	17763000
gi|490427019	>gi|490427019|ref|WP_004299182.1| MULTISPECIES: glycan metabolism protein RagB [Bacteroides]	0	0	0	0	0	0	0	0	0	0	0	0	14330000	0	0	0
gi|490427596	>gi|490427596|ref|WP_004299753.1| membrane protein [Bacteroides ovatus]	0	0	0	0	0	0	0	0	0	0	0	0	8287300	4654300	5028200	8161300
gi|490427764	>gi|490427764|ref|WP_004299919.1| hypothetical protein [Bacteroides ovatus]	0	0	0	0	0	0	0	0	0	0	0	0	5019700	4174500	0	0
gi|490429996	>gi|490429996|ref|WP_004302130.1| hypothetical protein [Bacteroides ovatus]	47737000	51752000	50368000	53469000	44068000	0	0	0	0	0	0	0	0	0	0	0
gi|490431914	>gi|490431914|ref|WP_004304025.1| MULTISPECIES: ferritin [Bacteroides]	0	0	0	0	0	0	0	0	0	0	0	0	0	0	0	0
gi|490432358	>gi|490432358|ref|WP_004304464.1| TonB-dependent receptor [Bacteroides ovatus]	0	0	0	0	0	0	0	0	0	0	0	0	0	0	0	0
gi|490432362	>gi|490432362|ref|WP_004304468.1| fasciclin [Bacteroides ovatus]	0	0	0	0	0	0	0	0	0	0	0	0	0	0	0	0
gi|490433285	>gi|490433285|ref|WP_004305124.1| MULTISPECIES: TonB-linked outer membrane protein [Bacteroides]	0	0	0	0	0	0	0	0	0	0	0	0	0	0	0	0
gi|490433612	>gi|490433612|ref|WP_004305193.1| hypothetical protein [Bacteroides ovatus]	0	0	0	0	0	0	0	0	0	0	0	0	0	0	0	0
gi|490435170	>gi|490435170|ref|WP_004306228.1| glycan metabolism protein RagB [Bacteroides ovatus]	0	0	0	0	0	0	0	0	0	0	0	10528000	0	0	0	0
gi|490435171	>gi|490435171|ref|WP_004306229.1| TonB-linked outer membrane protein [Bacteroides ovatus]	0	0	0	0	0	0	0	0	0	0	0	0	0	0	0	0
gi|490435979	>gi|490435979|ref|WP_004307029.1| alpha-1 2-mannosidase [Bacteroides ovatus]	0	0	0	0	0	0	0	0	0	0	0	0	0	0	2655600	0
gi|490437123	>gi|490437123|ref|WP_004308161.1| TonB-dependent receptor, partial [Bacteroides ovatus]	0	0	0	4041800	0	0	0	0	0	0	0	0	0	0	0	4409100
gi|490440168	>gi|490440168|ref|WP_004311168.1| hypothetical protein [Bacteroides ovatus]	0	0	0	0	0	0	0	0	0	0	0	0	0	0	0	1061000
gi|490440452	>gi|490440452|ref|WP_004311450.1| MULTISPECIES: porin [Bacteroides]	0	0	0	0	0	0	0	0	0	0	0	0	3461800	5325000	0	4722600
gi|490441337	>gi|490441337|ref|WP_004312311.1| hypothetical protein [Bacteroides ovatus]	0	0	0	0	0	0	0	0	0	0	0	0	15789000	14727000	12643000	14913000
gi|490442278	>gi|490442278|ref|WP_004313243.1| MULTISPECIES: porin [Bacteroides]	0	0	0	0	0	0	0	0	0	0	0	0	0	0	0	30970000
gi|490443794	>gi|490443794|ref|WP_004314733.1| MULTISPECIES: hisitdine kinase [Bacteroides]	0	0	0	0	0	0	0	0	0	0	0	0	20609000	25183000	25707000	23508000
gi|490445330	>gi|490445330|ref|WP_004316253.1| MULTISPECIES: glycosyl hydrolase [Bacteroides]	0	0	0	0	0	0	0	0	0	0	0	0	0	17284000	12135000	0
gi|490446326	>gi|490446326|ref|WP_004317232.1| hypothetical protein [Bacteroides xylanisolvens]	11162000	10305000	8891300	0	8486800	0	0	0	0	0	0	0	0	0	0	0
gi|490447595	>gi|490447595|ref|WP_004318494.1| triosephosphate isomerase [Campylobacter rectus]	0	0	0	0	0	0	0	0	0	0	0	0	0	0	0	0
gi|490448168	>gi|490448168|ref|WP_004319065.1| MULTISPECIES: hypothetical protein [Bacteroides]	0	0	0	0	0	0	0	0	0	0	0	0	0	0	0	0
gi|490448213	>gi|490448213|ref|WP_004319109.1| porin [Bacteroides ovatus]	0	15269000	14351000	17258000	16971000	18838000	11202000	16091000	35282000	35974000	14935000	17032000	78169000	70711000	88937000	107980000
gi|490450899	>gi|490450899|ref|WP_004321779.1| hypothetical protein [Bacteroides ovatus]	0	0	0	0	0	0	0	0	0	0	0	0	0	0	0	3855900
gi|490451373	>gi|490451373|ref|WP_004322247.1| glycan metabolism protein RagB [Bacteroides ovatus]	0	0	0	0	0	0	0	0	0	0	0	0	0	0	0	12337000
gi|490451395	>gi|490451395|ref|WP_004322269.1| SusC/RagA family TonB-linked outer membrane protein [Bacteroides ovatus]	0	0	0	0	0	0	0	0	0	0	0	0	0	0	0	9081000
gi|490454123	>gi|490454123|ref|WP_004324951.1| TonB-linked outer membrane protein [Bacteroides ovatus]	0	0	0	0	0	0	0	0	0	0	0	0	0	0	1098700	0
gi|490457047	>gi|490457047|ref|WP_004327799.1| collagen-binding protein [Alistipes putredinis]	0	0	0	0	0	7654600	0	3746600	0	0	3587800	0	32488000	20741000	19317000	19555000
gi|490457111	>gi|490457111|ref|WP_004327860.1| hypothetical protein [Alistipes putredinis]	0	0	0	0	0	0	0	0	0	0	2942500	3485400	0	0	0	0
gi|490457198	>gi|490457198|ref|WP_004327944.1| MULTISPECIES: TonB-dependent receptor [Alistipes]	0	0	0	0	0	0	0	0	0	0	0	0	0	0	0	0
gi|490457202	>gi|490457202|ref|WP_004327948.1| MULTISPECIES: hypothetical protein [Alistipes]	0	0	0	0	0	0	0	0	0	0	0	0	0	0	0	0
gi|490457205	>gi|490457205|ref|WP_004327950.1| histidine ammonia-lyase [Alistipes putredinis]	0	0	0	0	0	5953100	0	0	0	0	0	6429400	10060000	14976000	8270300	8100600
gi|490457250	>gi|490457250|ref|WP_004327995.1| MULTISPECIES: hypothetical protein [Alistipes]	0	0	0	0	0	0	0	0	0	0	0	0	0	6694800	0	6814400
gi|490457290	>gi|490457290|ref|WP_004328033.1| MULTISPECIES: rubrerythrin [Alistipes]	0	0	0	0	0	0	0	0	0	0	0	0	0	0	0	0
gi|490457672	>gi|490457672|ref|WP_004328402.1| MULTISPECIES: polynucleotide phosphorylase [Alistipes]	0	0	0	0	0	0	0	0	0	0	0	0	0	0	0	0
gi|490457711	>gi|490457711|ref|WP_004328439.1| MULTISPECIES: molecular chaperone GroEL [Alistipes]	0	0	0	0	0	0	0	0	8897900	0	0	0	0	13165000	0	6238100
gi|490458083	>gi|490458083|ref|WP_004328799.1| MULTISPECIES: hypothetical protein [Alistipes]	0	0	0	0	0	0	0	0	7205900	8372700	0	0	0	8708200	7114500	0
gi|490458523	>gi|490458523|ref|WP_004329216.1| MULTISPECIES: MFS transporter [Alistipes]	0	0	0	0	0	0	0	0	0	0	0	0	0	0	0	0
gi|490458559	>gi|490458559|ref|WP_004329251.1| multidrug transporter [Alistipes putredinis]	0	0	0	0	0	10254000	0	0	6236400	0	5245400	8593700	9227600	13588000	12618000	10050000
gi|490458699	>gi|490458699|ref|WP_004329381.1| aminopeptidase [Alistipes putredinis]	0	0	0	0	0	0	0	0	0	0	0	0	0	0	0	0
gi|490458760	>gi|490458760|ref|WP_004329440.1| glycine dehydrogenase [Alistipes putredinis]	0	0	0	0	0	0	0	0	0	0	0	0	4574200	0	0	4128700
gi|490458896	>gi|490458896|ref|WP_004329571.1| hypothetical protein [Alistipes putredinis]	0	0	0	0	0	0	0	0	0	0	0	0	0	0	0	0
gi|490458897	>gi|490458897|ref|WP_004329572.1| MULTISPECIES: hypothetical protein [Alistipes]	0	0	0	0	0	0	0	0	0	0	0	0	8341800	9220300	8467200	8860400
gi|490459154	>gi|490459154|ref|WP_004329820.1| MULTISPECIES: succinate dehydrogenase [Alistipes]	0	0	0	0	0	9295900	0	10906000	0	15973000	0	12214000	28577000	23637000	15058000	23633000
gi|490459155	>gi|490459155|ref|WP_004329821.1| MULTISPECIES: succinate dehydrogenase [Alistipes]	0	0	0	0	0	0	0	0	0	0	0	0	0	5631800	0	0
gi|490459253	>gi|490459253|ref|WP_004329915.1| hypothetical protein [Alistipes putredinis]	0	0	0	0	0	0	0	12918000	0	0	0	0	27921000	22982000	19735000	23436000
gi|490459299	>gi|490459299|ref|WP_004329959.1| hypothetical protein [Alistipes putredinis]	0	0	0	0	0	0	0	0	0	0	0	0	17111000	12716000	13138000	16575000
gi|490459318	>gi|490459318|ref|WP_004329977.1| hypothetical protein [Alistipes putredinis]	0	0	0	0	0	0	0	0	0	0	0	0	67207000	69340000	85175000	0
gi|490459443	>gi|490459443|ref|WP_004330097.1| MULTISPECIES: glutamate dehydrogenase [Alistipes]	0	9011900	9498400	0	0	18221000	9822400	0	23610000	15616000	14517000	16253000	17950000	24752000	8972700	17079000
gi|490459473	>gi|490459473|ref|WP_004330126.1| MULTISPECIES: elongation factor Tu [Alistipes]	0	0	0	0	0	0	0	0	0	0	0	0	0	0	0	0
gi|490459601	>gi|490459601|ref|WP_004330240.1| peptidase S9 [Alistipes putredinis]	0	0	0	0	0	0	0	0	2892500	0	0	0	3866100	3510400	3277700	0
gi|490459625	>gi|490459625|ref|WP_004330263.1| peptidase T [Alistipes putredinis]	0	0	0	0	0	0	0	0	0	0	0	0	0	0	0	0
gi|490465318	>gi|490465318|ref|WP_004335864.1| elongation factor Tu [Prevotella bivia]	0	0	0	0	0	0	0	0	0	0	0	0	0	0	0	0
gi|490470392	>gi|490470392|ref|WP_004340896.1| MULTISPECIES: phosphoglycerate kinase [Prevotella]	0	0	0	0	0	3581800	0	0	0	0	0	0	0	0	0	0
gi|490470629	>gi|490470629|ref|WP_004341131.1| MULTISPECIES: 30S ribosomal protein S2 [Prevotella]	28883000	0	30528000	0	30363000	0	0	0	0	0	0	0	0	0	0	0
gi|490470668	>gi|490470668|ref|WP_004341170.1| membrane protein [Prevotella buccae]	29967000	0	0	0	0	20563000	0	0	28718000	26735000	23514000	0	0	0	0	0
gi|490470729	>gi|490470729|ref|WP_004341230.1| TonB-dependent receptor [Prevotella buccae]	0	0	0	0	2000600	0	0	0	0	0	0	0	0	0	0	0
gi|490470923	>gi|490470923|ref|WP_004341423.1| hypothetical protein [Prevotella buccae]	0	0	0	0	0	0	0	0	0	0	0	0	17638000	18367000	0	0
gi|490470924	>gi|490470924|ref|WP_004341424.1| TonB-linked outer membrane protein [Prevotella buccae]	0	0	0	0	0	0	0	0	0	0	0	0	0	0	0	8062700
gi|490471589	>gi|490471589|ref|WP_004342082.1| MULTISPECIES: succinate dehydrogenase [Prevotella]	0	0	0	0	0	0	0	0	0	0	1704100	0	0	0	0	0
gi|490474031	>gi|490474031|ref|WP_004344465.1| MULTISPECIES: glycan metabolism protein RagB [Prevotella]	0	0	0	0	0	0	0	0	0	0	0	0	0	0	0	44457000
gi|490477064	>gi|490477064|ref|WP_004347445.1| membrane protein [Prevotella buccalis]	59999000	52271000	48937000	56400000	57573000	0	0	0	0	0	0	0	0	0	0	0
gi|490478606	>gi|490478606|ref|WP_004348961.1| membrane protein [Prevotella buccalis]	0	0	0	0	0	0	0	0	0	0	0	0	0	0	0	2381700
gi|490479816	>gi|490479816|ref|WP_004350157.1| elongation factor G [Prevotella buccalis]	0	14637000	0	0	0	0	0	0	0	0	0	0	0	0	0	0
gi|490480982	>gi|490480982|ref|WP_004351306.1| OmpA family protein [Prevotella denticola]	104500000	102000000	181310000	73391000	193040000	83406000	62509000	70081000	93518000	90751000	59510000	50903000	0	15125000	0	0
gi|490481554	>gi|490481554|ref|WP_004351870.1| 50S ribosomal protein L1 [Prevotella denticola]	0	0	0	0	0	0	0	0	0	0	0	752110	0	0	0	0
gi|490491126	>gi|490491126|ref|WP_004357350.1| hypothetical protein [Prevotella disiens]	0	0	0	0	0	28532000	0	0	0	5071000	11310000	28171000	0	4681800	0	0
gi|490492574	>gi|490492574|ref|WP_004358783.1| membrane protein [Prevotella melaninogenica]	0	0	0	0	0	0	0	0	0	0	0	0	0	0	0	2165400
gi|490493771	>gi|490493771|ref|WP_004359969.1| cell envelope biogenesis protein OmpA [Prevotella melaninogenica]	0	0	0	0	0	0	0	0	0	0	0	0	0	0	0	0
gi|490499464	>gi|490499464|ref|WP_004365596.1| LemA family protein [Prevotella nigrescens]	0	33474000	46752000	41377000	39417000	0	18387000	0	0	0	0	0	0	0	0	0
gi|490502612	>gi|490502612|ref|WP_004368706.1| major outer membrane protein OmpA family protein [Prevotella oralis]	0	0	0	0	0	0	0	0	0	0	0	0	0	0	5916500	0
gi|490502849	>gi|490502849|ref|WP_004368940.1| hypothetical protein [Prevotella oralis]	30755000	22226000	20879000	24147000	30616000	41311000	119120000	38732000	46652000	54238000	34703000	28949000	0	4240300	0	6048200
gi|490503421	>gi|490503421|ref|WP_004369506.1| 50S ribosomal protein L1 [Prevotella oralis]	0	0	0	0	0	0	0	0	0	2405500	0	0	0	0	0	0
gi|490510645	>gi|490510645|ref|WP_004376650.1| glutamate dehydrogenase [Prevotella oris]	0	0	1882900	0	0	0	0	0	0	0	0	0	0	0	0	0
gi|490510907	>gi|490510907|ref|WP_004376909.1| DNA-directed RNA polymerase subunit beta [Prevotella oris]	8318300	8866200	8701600	0	8593700	0	0	0	0	7437900	0	7729300	0	0	0	0
gi|490512466	>gi|490512466|ref|WP_004378069.1| membrane protein [Prevotella oris]	0	0	26329000	0	0	67400000	0	52182000	23576000	23516000	16717000	31052000	0	0	0	0
gi|490515279	>gi|490515279|ref|WP_004380845.1| MULTISPECIES: 50S ribosomal protein L18 [Prevotella]	52101000	52322000	61464000	51664000	54539000	0	0	10601000	21195000	14039000	0	0	0	0	0	0
gi|490524393	>gi|490524393|ref|WP_004389762.1| elongation factor Tu, partial [Thauera phenylacetica]	0	0	0	0	0	0	0	0	0	0	0	0	0	0	0	0
gi|490654677	>gi|490654677|ref|WP_004519667.1| membrane protein [Neisseria subflava]	0	0	0	0	0	0	4157300	0	0	0	5965200	0	0	4170900	0	0
gi|490743307	>gi|490743307|ref|WP_004605615.1| MULTISPECIES: 5-aminoimidazole-4-carboxamide ribonucleotide transformylase [Lachnospiraceae]	0	0	0	0	0	0	0	0	0	0	0	0	0	0	0	0
gi|490748276	>gi|490748276|ref|WP_004610584.1| hypothetical protein [[Clostridium] spiroforme]	0	0	0	0	0	0	0	0	0	0	0	0	0	0	0	1315500
gi|490749449	>gi|490749449|ref|WP_004611757.1| MULTISPECIES: arabinose isomerase [Clostridiales]	0	0	0	0	0	0	0	0	0	0	0	0	0	0	0	0
gi|490750142	>gi|490750142|ref|WP_004612450.1| MULTISPECIES: ketol-acid reductoisomerase [Clostridiales]	0	0	0	7018100	0	0	0	14264000	11048000	0	0	0	21505000	0	0	0
gi|490750882	>gi|490750882|ref|WP_004613190.1| MULTISPECIES: hypothetical protein [Clostridiales]	0	0	0	0	0	0	0	0	0	0	0	10403000	0	0	0	0
gi|490752022	>gi|490752022|ref|WP_004614330.1| MULTISPECIES: transaldolase [Clostridiales]	0	0	0	0	0	0	0	0	0	0	0	0	0	0	0	0
gi|490831438	>gi|490831438|ref|WP_004693523.1| putative translation elongation factor Tu, partial [Veillonella parvula]	0	0	0	0	0	0	0	0	0	0	0	0	0	0	0	0
gi|490836376	>gi|490836376|ref|WP_004698453.1| MULTISPECIES: hypothetical protein [Veillonella]	0	0	0	0	0	14617000	0	10897000	9070700	8498800	13486000	16769000	7443600	6365500	6970400	9079300
gi|490837522	>gi|490837522|ref|WP_004699597.1| glutamate dehydrogenase [Yersinia aldovae]	0	0	0	0	0	0	0	0	0	0	0	0	0	0	0	0
gi|490936319	>gi|490936319|ref|WP_004798156.1| MULTISPECIES: hypothetical protein [Firmicutes]	0	0	0	0	0	0	0	0	0	0	0	4855400	0	0	0	0
gi|490936677	>gi|490936677|ref|WP_004798514.1| transcriptional antiterminator [[Eubacterium] dolichum]	0	0	0	0	0	0	0	0	0	0	0	0	0	0	0	4231000
gi|490957786	>gi|490957786|ref|WP_004819599.1| tellurium resistance protein [Peptoniphilus indolicus]	0	0	0	0	0	0	0	0	0	0	0	0	0	0	0	0
gi|490979862	>gi|490979862|ref|WP_004841625.1| MULTISPECIES: LacI family transcriptional regulator [Lachnospiraceae]	0	0	0	0	0	0	0	0	0	0	0	0	0	0	0	0
gi|490981220	>gi|490981220|ref|WP_004842982.1| MULTISPECIES: ketol-acid reductoisomerase [Clostridiales]	0	0	0	0	0	0	0	0	0	0	0	0	34825000	11116000	0	14167000
gi|490983828	>gi|490983828|ref|WP_004845574.1| MULTISPECIES: PTS fructose transporter subunit IIA [Clostridiales]	0	0	0	0	0	0	0	0	0	0	0	0	0	0	0	0
gi|490983834	>gi|490983834|ref|WP_004845580.1| MULTISPECIES: fructose-bisphosphate aldolase [Clostridiales]	0	0	0	0	0	0	0	0	0	0	0	0	0	0	0	0
gi|490984043	>gi|490984043|ref|WP_004845788.1| MULTISPECIES: hypothetical protein [Clostridiales]	0	0	0	0	0	0	0	0	0	0	0	0	0	0	0	0
gi|490985510	>gi|490985510|ref|WP_004847244.1| MULTISPECIES: hypothetical protein [Clostridiales]	0	0	0	0	0	0	0	0	0	0	0	0	0	0	0	0
gi|490985810	>gi|490985810|ref|WP_004847543.1| elongation factor P [[Ruminococcus] torques]	0	0	0	0	0	0	0	0	0	0	0	0	0	0	0	0
gi|490986925	>gi|490986925|ref|WP_004848658.1| MULTISPECIES: pyridoxal biosynthesis lyase [Coprococcus]	0	0	0	0	0	0	0	0	0	0	0	0	0	0	0	0
gi|490987092	>gi|490987092|ref|WP_004848825.1| MULTISPECIES: molecular chaperone DnaK [Coprococcus]	0	0	0	0	0	0	0	0	0	0	0	0	0	0	0	0
gi|490988872	>gi|490988872|ref|WP_004850605.1| elongation factor P [Coprococcus eutactus]	9865800	16609000	13018000	13743000	18135000	11572000	0	0	21772000	0	0	21767000	0	0	0	0
gi|490991201	>gi|490991201|ref|WP_004852934.1| MULTISPECIES: acyl-CoA dehydrogenase [Coprococcus]	0	0	0	0	0	16532000	18633000	0	0	0	0	13680000	0	6373900	0	0
gi|490992092	>gi|490992092|ref|WP_004853825.1| MULTISPECIES: nitrogen-fixing protein NifU [Coprococcus]	0	0	0	0	0	28552000	0	30387000	29852000	0	26056000	35253000	94367000	40591000	47608000	60807000
gi|490992093	>gi|490992093|ref|WP_004853826.1| MULTISPECIES: hypothetical protein [Coprococcus]	0	0	0	0	0	0	0	0	0	0	0	0	0	0	0	0
gi|491003161	>gi|491003161|ref|WP_004864882.1| MULTISPECIES: outer membrane porin protein C [Enterobacteriaceae]	0	0	0	0	0	0	0	0	0	0	0	0	0	0	0	0
gi|491157456	>gi|491157456|ref|WP_005015843.1| peroxidase [Shigella dysenteriae]	0	0	0	0	0	0	0	0	0	0	0	0	6380300	0	0	0
gi|491169427	>gi|491169427|ref|WP_005027796.1| MULTISPECIES: 30S ribosomal protein S13 [Bilophila]	0	0	0	0	0	0	0	0	0	0	0	0	0	0	0	0
gi|491169944	>gi|491169944|ref|WP_005028312.1| MULTISPECIES: peptidoglycan-binding protein [Bilophila]	0	20038000	0	13844000	0	51873000	123680000	89580000	104810000	121400000	83731000	84312000	38970000	39471000	67574000	58958000
gi|491170384	>gi|491170384|ref|WP_005028751.1| MULTISPECIES: alanine dehydrogenase [Bilophila]	0	0	0	0	0	12373000	0	13242000	0	11947000	9881500	16575000	6913500	0	0	7815100
gi|491172060	>gi|491172060|ref|WP_005030427.1| hypothetical protein [Bilophila wadsworthia]	0	0	0	0	0	0	0	0	0	14688000	17279000	0	0	0	0	0
gi|491249374	>gi|491249374|ref|WP_005107566.1| glutamate dehydrogenase [Shigella flexneri]	0	0	0	0	0	0	0	0	0	0	0	0	27203000	0	29328000	0
gi|491474985	>gi|491474985|ref|WP_005332726.1| ABC transporter substrate-binding protein [Dorea formicigenerans]	6703700	0	7385500	7488500	6551500	64706000	21373000	52253000	37132000	47378000	67205000	84322000	7678000	22084000	23986000	11343000
gi|491476114	>gi|491476114|ref|WP_005333855.1| MULTISPECIES: thioredoxin reductase [Dorea]	0	0	0	0	0	0	0	0	0	4548400	0	0	0	0	3511300	0
gi|491477225	>gi|491477225|ref|WP_005334966.1| hypothetical protein [Dorea formicigenerans]	17457000	19876000	17305000	25379000	18990000	58144000	29885000	43143000	92474000	83233000	22470000	48053000	15885000	0	27351000	14342000
gi|491478250	>gi|491478250|ref|WP_005335991.1| MULTISPECIES: peptidylprolyl isomerase [Dorea]	0	0	0	0	0	0	0	0	0	0	0	0	0	0	0	0
gi|491478660	>gi|491478660|ref|WP_005336401.1| ABC transporter substrate-binding protein [Dorea formicigenerans]	0	0	0	0	0	0	0	0	0	0	0	0	0	0	0	0
gi|491478777	>gi|491478777|ref|WP_005336518.1| acetate kinase [Dorea formicigenerans]	0	0	8194500	0	14564000	27411000	10498000	16870000	0	0	18018000	33696000	48451000	30198000	25817000	31203000
gi|491478936	>gi|491478936|ref|WP_005336677.1| MULTISPECIES: ketol-acid reductoisomerase [Dorea]	0	0	0	0	0	29783000	0	25119000	0	0	0	28314000	42030000	41651000	44019000	47723000
gi|491479122	>gi|491479122|ref|WP_005336863.1| ABC transporter substrate-binding protein [Dorea formicigenerans]	0	8343600	0	0	0	15855000	0	9243000	11718000	13390000	12967000	13042000	25106000	20645000	13266000	24077000
gi|491479518	>gi|491479518|ref|WP_005337259.1| pyruvate phosphate dikinase [Dorea formicigenerans]	0	0	0	0	0	0	0	0	0	0	0	2808000	0	0	0	0
gi|491480266	>gi|491480266|ref|WP_005338007.1| elongation factor Tu [Dorea formicigenerans]	0	0	0	0	0	0	0	0	0	0	0	0	0	0	0	0
gi|491480268	>gi|491480268|ref|WP_005338009.1| elongation factor P [Dorea formicigenerans]	0	0	0	0	0	0	0	0	0	0	0	10373000	0	0	0	0
gi|491480304	>gi|491480304|ref|WP_005338045.1| MULTISPECIES: ATP synthase subunit A [Dorea]	0	0	0	0	0	0	0	0	0	0	0	0	0	0	0	0
gi|491481232	>gi|491481232|ref|WP_005338973.1| MULTISPECIES: phosphate ABC transporter substrate-binding protein [Dorea]	0	0	0	0	0	0	0	0	0	0	0	1662700	0	0	0	0
gi|491481468	>gi|491481468|ref|WP_005339209.1| MULTISPECIES: glutamate dehydrogenase [Dorea]	0	0	26137000	23660000	39988000	60767000	113170000	95281000	45159000	71163000	59117000	107010000	160010000	165580000	167220000	122310000
gi|491482153	>gi|491482153|ref|WP_005339894.1| hypothetical protein [Dorea formicigenerans]	0	0	0	0	0	0	0	0	0	0	0	0	0	0	0	1645000
gi|491483096	>gi|491483096|ref|WP_005340837.1| glucuronate isomerase [Dorea formicigenerans]	0	0	0	0	0	0	0	0	7995100	0	0	0	0	3722300	6797200	0
gi|491484377	>gi|491484377|ref|WP_005342118.1| MULTISPECIES: beta-aspartate methyltransferase [Dorea]	0	0	0	0	0	4986200	0	0	8266400	0	0	4210700	0	0	0	0
gi|491485425	>gi|491485425|ref|WP_005343166.1| MULTISPECIES: thioredoxin [Dorea]	0	0	0	0	0	0	0	0	0	0	0	0	0	3844900	0	0
gi|491485675	>gi|491485675|ref|WP_005343416.1| MULTISPECIES: acetyl-CoA acetyltransferase [Eubacterium]	0	0	0	0	0	0	0	0	0	0	0	10952000	19200000	13467000	15722000	17612000
gi|491486655	>gi|491486655|ref|WP_005344396.1| MULTISPECIES: propanediol dehydratase small subunit [Eubacterium]	0	0	0	0	0	0	0	0	0	0	0	0	0	0	0	0
gi|491486660	>gi|491486660|ref|WP_005344401.1| MULTISPECIES: propanediol utilization protein PduB [Eubacterium]	0	0	0	0	0	21875000	0	25842000	0	0	13376000	27661000	16846000	0	11071000	16025000
gi|491486662	>gi|491486662|ref|WP_005344403.1| MULTISPECIES: carboxysome shell protein [Eubacterium]	0	12632000	0	27616000	0	0	0	0	0	0	0	0	10300000	13557000	0	13868000
gi|491487915	>gi|491487915|ref|WP_005345656.1| MULTISPECIES: hypothetical protein [Eubacterium]	20269000	16467000	32666000	0	0	24252000	20015000	0	24228000	21258000	0	13658000	0	0	0	0
gi|491489923	>gi|491489923|ref|WP_005347661.1| glucose-6-phosphate isomerase [[Eubacterium] hallii]	0	0	0	0	0	0	0	0	0	0	0	0	0	0	0	7460400
gi|491491595	>gi|491491595|ref|WP_005349328.1| MULTISPECIES: LacI family transcriptional regulator [Eubacterium]	0	0	0	0	0	0	0	0	0	0	0	0	0	0	0	0
gi|491496633	>gi|491496633|ref|WP_005354345.1| 50S ribosomal protein L5 [[Eubacterium] siraeum]	0	0	0	0	0	0	0	0	0	0	0	0	0	0	0	0
gi|491496976	>gi|491496976|ref|WP_005354686.1| hypothetical protein [[Eubacterium] siraeum]	116960000	135130000	134570000	119130000	120070000	0	0	0	0	0	0	0	0	0	0	0
gi|491497335	>gi|491497335|ref|WP_005355045.1| hypothetical protein [[Eubacterium] siraeum]	0	0	23622000	15644000	0	0	0	0	0	0	0	0	0	0	0	0
gi|491497748	>gi|491497748|ref|WP_005355457.1| hypothetical protein [[Eubacterium] siraeum]	0	0	4253000	0	5219100	0	0	0	0	0	0	0	0	0	0	0
gi|491503682	>gi|491503682|ref|WP_005361355.1| hypothetical protein [Eubacterium ventriosum]	0	0	0	0	0	0	0	0	0	0	0	0	0	0	0	3608700
gi|491503981	>gi|491503981|ref|WP_005361652.1| hypothetical protein [Eubacterium ventriosum]	0	0	0	0	0	0	0	0	0	0	0	0	7048900	0	6123800	5745600
gi|491506081	>gi|491506081|ref|WP_005363731.1| glutamate dehydrogenase [Eubacterium ventriosum]	0	0	0	0	0	0	0	0	0	0	0	0	0	0	0	2405000
gi|491506165	>gi|491506165|ref|WP_005363813.1| 3-hydroxybutyryl-CoA dehydrogenase [Eubacterium ventriosum]	0	0	0	0	0	0	0	0	0	0	0	0	0	0	0	0
gi|491518477	>gi|491518477|ref|WP_005376108.1| MULTISPECIES: membrane protein [Veillonella]	0	0	0	0	0	0	0	0	0	0	0	0	0	0	0	0
gi|491521501	>gi|491521501|ref|WP_005379130.1| hypothetical protein [Veillonella atypica]	0	0	0	0	0	0	0	0	0	0	0	0	0	0	0	0
gi|491524146	>gi|491524146|ref|WP_005381773.1| hypothetical protein [Veillonella atypica]	0	0	0	22857000	20937000	26382000	20567000	21268000	0	0	0	47226000	20315000	0	0	21300000
gi|491525388	>gi|491525388|ref|WP_005383015.1| hypothetical protein, partial [Veillonella atypica]	0	0	0	0	0	0	0	0	0	0	0	0	0	3772100	0	0
gi|491529693	>gi|491529693|ref|WP_005387316.1| hypothetical protein [Veillonella dispar]	0	0	0	0	0	0	0	0	0	0	0	0	0	0	0	0
gi|491540684	>gi|491540684|ref|WP_005398303.1| acetate kinase [Helcococcus kunzii]	0	0	0	0	0	0	0	0	0	0	0	0	0	0	0	0
gi|491563971	>gi|491563971|ref|WP_005421557.1| hypothetical protein [[Ruminococcus] obeum]	0	0	0	0	0	0	0	0	0	0	0	0	0	0	0	0
gi|491564177	>gi|491564177|ref|WP_005421763.1| ABC transporter substrate-binding protein [[Ruminococcus] obeum]	0	0	0	0	0	33140000	0	30883000	18568000	15043000	20850000	12779000	0	0	0	0
gi|491564847	>gi|491564847|ref|WP_005422433.1| MULTISPECIES: ornithine carbamoyltransferase [Clostridiales]	0	0	0	0	0	0	8627300	0	0	0	4302300	0	0	0	0	0
gi|491566151	>gi|491566151|ref|WP_005423736.1| ABC transporter substrate-binding protein [[Ruminococcus] obeum]	0	0	0	0	0	0	0	0	0	0	0	0	0	0	0	0
gi|491566535	>gi|491566535|ref|WP_005424120.1| ABC transporter substrate-binding protein [[Ruminococcus] obeum]	0	0	0	0	0	0	0	0	0	0	0	5720600	0	5405400	0	0
gi|491566681	>gi|491566681|ref|WP_005424266.1| fucose isomerase [[Ruminococcus] obeum]	0	0	0	0	0	4538500	0	0	8672300	0	0	0	0	0	0	0
gi|491566684	>gi|491566684|ref|WP_005424269.1| formate--tetrahydrofolate ligase [[Ruminococcus] obeum]	43067000	33796000	33713000	21516000	21680000	368390000	26681000	42812000	120160000	13770000	100300000	124060000	1116400000	963530000	1070000000	1384300000
gi|491566711	>gi|491566711|ref|WP_005424296.1| LacI family transcription regulator [[Ruminococcus] obeum]	0	0	0	0	0	0	0	0	0	0	0	0	0	0	0	0
gi|491566719	>gi|491566719|ref|WP_005424304.1| MULTISPECIES: L-ribulose-5-phosphate 4-epimerase [Clostridiales]	0	0	0	0	0	0	0	0	0	0	0	0	0	0	0	0
gi|491567243	>gi|491567243|ref|WP_005424828.1| ABC transporter substrate-binding protein [[Ruminococcus] obeum]	0	0	0	0	0	118150000	0	0	0	95535000	87039000	148000000	92155000	113840000	0	87872000
gi|491567540	>gi|491567540|ref|WP_005425125.1| aspartate carbamoyltransferase [[Ruminococcus] obeum]	0	0	0	0	0	0	0	0	0	0	0	0	0	0	0	0
gi|491567792	>gi|491567792|ref|WP_005425377.1| carbon monoxide dehydrogenase [[Ruminococcus] obeum]	0	0	0	0	0	0	0	0	0	0	0	0	0	0	0	0
gi|491567826	>gi|491567826|ref|WP_005425411.1| MULTISPECIES: acetate kinase [Clostridiales]	0	0	0	0	0	0	0	0	0	0	0	0	0	0	0	0
gi|491567828	>gi|491567828|ref|WP_005425413.1| MULTISPECIES: ABC transporter substrate-binding protein [Clostridiales]	0	0	0	0	0	0	0	5683500	4998200	4560800	5634700	6229600	0	0	0	0
gi|491570061	>gi|491570061|ref|WP_005427643.1| LacI family transcriptional regulator [[Ruminococcus] obeum]	0	0	0	0	0	37823000	23502000	14584000	31827000	20420000	30092000	37914000	5369500	7823300	7240900	0
gi|491570117	>gi|491570117|ref|WP_005427699.1| fucose isomerase [[Ruminococcus] obeum]	10969000	15466000	11752000	16436000	0	200830000	65827000	170550000	118430000	126900000	142140000	180520000	258660000	169800000	171380000	185130000
gi|491570153	>gi|491570153|ref|WP_005427735.1| pyruvate formate-lyase [[Ruminococcus] obeum]	0	0	0	0	0	0	0	0	0	0	0	0	0	0	0	0
gi|491570408	>gi|491570408|ref|WP_005427990.1| LacI family transcriptional regulator [[Ruminococcus] obeum]	0	0	0	0	0	0	0	0	0	0	0	0	0	0	0	0
gi|491570488	>gi|491570488|ref|WP_005428070.1| MULTISPECIES: sugar-binding protein [Clostridiales]	0	0	0	0	0	32134000	10172000	26654000	14287000	20185000	23386000	31380000	0	0	0	0
gi|491570818	>gi|491570818|ref|WP_005428400.1| nitroreductase [[Ruminococcus] obeum]	0	0	0	0	0	0	0	0	0	0	0	0	0	0	0	0
gi|491570866	>gi|491570866|ref|WP_005428448.1| MULTISPECIES: acetaldehyde dehydrogenase [Clostridiales]	0	0	0	0	0	0	0	0	0	0	0	0	0	0	0	0
gi|491571155	>gi|491571155|ref|WP_005428737.1| hypothetical protein [Sutterella wadsworthensis]	0	0	0	0	0	0	0	0	0	0	0	0	0	0	0	0
gi|491571216	>gi|491571216|ref|WP_005428798.1| hypothetical protein [Sutterella wadsworthensis]	0	0	0	0	0	0	0	0	0	0	0	0	0	0	0	0
gi|491571229	>gi|491571229|ref|WP_005428811.1| hypothetical protein [Sutterella wadsworthensis]	0	0	0	0	0	0	0	0	8556700	0	0	0	0	0	0	0
gi|491571313	>gi|491571313|ref|WP_005428895.1| MULTISPECIES: hypothetical protein [Sutterella]	0	0	0	0	0	0	0	0	0	0	0	0	0	0	0	0
gi|491572819	>gi|491572819|ref|WP_005430400.1| hypothetical protein [Sutterella wadsworthensis]	0	0	0	0	0	0	0	0	0	0	0	0	0	0	0	0
gi|491573724	>gi|491573724|ref|WP_005431304.1| fumarate reductase [Sutterella wadsworthensis]	0	0	0	0	0	0	0	0	0	0	0	0	0	0	0	0
gi|491573822	>gi|491573822|ref|WP_005431402.1| hypothetical protein [Sutterella wadsworthensis]	0	0	0	0	0	0	5864800	0	8682900	8661900	8945700	0	0	0	0	0
gi|491574610	>gi|491574610|ref|WP_005432189.1| MULTISPECIES: membrane protein [Sutterella]	0	0	0	0	0	0	14575000	7871100	15746000	18870000	11355000	8143700	0	0	0	0
gi|491577745	>gi|491577745|ref|WP_005435320.1| hypothetical protein [Sutterella wadsworthensis]	0	0	0	0	0	14615000	0	10602000	0	14130000	17267000	25725000	0	0	0	0
gi|491578729	>gi|491578729|ref|WP_005436303.1| hypothetical protein [Sutterella wadsworthensis]	0	0	0	0	0	36128000	25208000	33108000	26208000	49998000	50920000	83351000	8818700	7295000	7176400	8376700
gi|491579232	>gi|491579232|ref|WP_005436806.1| hydrogenase 2 large subunit [Sutterella wadsworthensis]	0	0	0	0	0	0	0	0	0	0	0	0	0	0	0	7981200
gi|491579461	>gi|491579461|ref|WP_005437034.1| hypothetical protein [Sutterella wadsworthensis]	0	0	0	0	0	8664000	0	12407000	0	10190000	0	12129000	13287000	16325000	14685000	15105000
gi|491650651	>gi|491650651|ref|WP_005507373.1| ferritin [Rothia mucilaginosa]	0	0	0	0	0	0	0	0	0	0	0	0	0	0	0	0
gi|491683713	>gi|491683713|ref|WP_005539851.1| membrane protein [Johnsonella ignava]	0	0	0	0	0	0	0	0	0	0	0	0	0	0	0	0
gi|491752963	>gi|491752963|ref|WP_005585068.1| putative aminotransferase [Clostridium ultunense]	0	0	0	0	0	0	0	0	0	0	0	0	0	0	0	0
gi|491789926	>gi|491789926|ref|WP_005600903.1| sugar-binding protein [Butyrivibrio crossotus]	0	0	0	0	0	20628000	0	15452000	14933000	15512000	17589000	18708000	0	0	0	0
gi|491790033	>gi|491790033|ref|WP_005601010.1| MULTISPECIES: phage-shock protein [Butyrivibrio]	0	0	0	0	0	0	0	0	0	0	0	0	0	0	0	0
gi|491790686	>gi|491790686|ref|WP_005601412.1| ABC transporter substrate-binding protein [Butyrivibrio crossotus]	32441000	35481000	40425000	33290000	27192000	65819000	40470000	66328000	34985000	36226000	48045000	87826000	0	0	0	0
gi|491792099	>gi|491792099|ref|WP_005602153.1| cell wall anchor protein [Butyrivibrio crossotus]	0	0	0	0	0	0	0	0	0	0	0	0	0	0	0	0
gi|491792522	>gi|491792522|ref|WP_005602402.1| putative amylopullulanase [Butyrivibrio crossotus]	59442000	77568000	97955000	63156000	70196000	48744000	44054000	76870000	53860000	54764000	19445000	23355000	0	0	0	0
gi|491802714	>gi|491802714|ref|WP_005608304.1| hypothetical protein [Ruminococcus lactaris]	0	0	0	0	0	0	0	0	0	0	0	0	0	0	0	7880200
gi|491803877	>gi|491803877|ref|WP_005609213.1| triosephosphate isomerase [Ruminococcus lactaris]	0	0	0	0	0	0	0	0	0	0	0	0	8873200	5062200	0	4941600
gi|491804057	>gi|491804057|ref|WP_005609393.1| galactose-1-phosphate uridylyltransferase [Ruminococcus lactaris]	0	0	0	0	0	0	0	0	0	0	0	0	7955700	13063000	12741000	13034000
gi|491805351	>gi|491805351|ref|WP_005609869.1| L-glyceraldehyde 3-phosphate reductase [Ruminococcus lactaris]	0	0	0	0	0	0	0	0	0	0	0	0	0	0	0	0
gi|491805826	>gi|491805826|ref|WP_005610016.1| hypothetical protein [Ruminococcus lactaris]	0	0	0	0	0	0	0	0	0	0	0	0	0	0	0	6686600
gi|491807107	>gi|491807107|ref|WP_005610542.1| phosphoenolpyruvate carboxykinase [Ruminococcus lactaris]	0	0	0	0	0	64401000	21891000	76052000	45395000	33279000	49083000	87617000	279680000	149170000	167870000	210970000
gi|491808967	>gi|491808967|ref|WP_005611715.1| hypothetical protein [Ruminococcus lactaris]	0	0	0	0	0	0	0	0	0	0	0	0	0	0	0	0
gi|491809080	>gi|491809080|ref|WP_005611827.1| ketol-acid reductoisomerase [Ruminococcus lactaris]	0	0	0	0	0	0	0	0	0	0	0	0	0	0	0	0
gi|491810791	>gi|491810791|ref|WP_005612820.1| inosine 5-monophosphate dehydrogenase [Ruminococcus lactaris]	0	0	0	0	0	0	0	0	0	0	0	0	0	0	0	0
gi|491811022	>gi|491811022|ref|WP_005613042.1| amino acid ABC transporter substrate-binding protein [Ruminococcus lactaris]	0	0	0	0	0	0	0	0	0	0	0	0	12139000	11311000	0	0
gi|491851605	>gi|491851605|ref|WP_005633282.1| MULTISPECIES: succinate dehydrogenase [Parabacteroides]	0	0	0	0	0	0	0	0	0	0	0	0	0	0	0	0
gi|491852577	>gi|491852577|ref|WP_005634050.1| MULTISPECIES: hypothetical protein [Parabacteroides]	0	0	0	0	0	9293100	7740200	0	18864000	0	10284000	0	6956700	11058000	11404000	0
gi|491852657	>gi|491852657|ref|WP_005634130.1| hypothetical protein [Parabacteroides merdae]	0	0	0	0	0	0	0	0	0	0	0	0	0	0	0	0
gi|491852742	>gi|491852742|ref|WP_005634215.1| hypothetical protein [Parabacteroides merdae]	0	0	0	0	0	44857000	8014800	45282000	7724800	7052500	29836000	48013000	273110000	217270000	141210000	230100000
gi|491855518	>gi|491855518|ref|WP_005635578.1| MULTISPECIES: hypothetical protein [Parabacteroides]	0	0	0	0	0	46031000	42920000	44170000	67160000	69101000	47440000	32822000	34846000	46122000	47697000	45984000
gi|491857103	>gi|491857103|ref|WP_005636260.1| MULTISPECIES: starch-binding protein [Parabacteroides]	0	0	0	0	0	0	0	0	0	0	0	0	0	0	0	0
gi|491864581	>gi|491864581|ref|WP_005640538.1| MULTISPECIES: peptidylprolyl isomerase [Parabacteroides]	0	0	0	0	0	9916300	0	0	0	0	0	0	0	0	8468900	0
gi|491864789	>gi|491864789|ref|WP_005640744.1| oxidoreductase [Parabacteroides merdae]	0	0	0	0	0	11455000	0	0	0	0	0	16684000	24299000	17305000	18127000	20527000
gi|491864807	>gi|491864807|ref|WP_005640762.1| collagen-binding protein [Parabacteroides merdae]	0	0	0	0	0	0	0	9279000	0	0	0	0	0	10898000	11513000	0
gi|491864951	>gi|491864951|ref|WP_005640904.1| MULTISPECIES: hypothetical protein [Parabacteroides]	0	0	0	0	0	0	0	5386500	0	0	0	0	6593000	0	0	6010200
gi|491865647	>gi|491865647|ref|WP_005641323.1| MULTISPECIES: collagen-binding protein [Parabacteroides]	0	0	0	0	0	0	0	0	0	0	0	0	0	0	10499000	0
gi|491868951	>gi|491868951|ref|WP_005643225.1| Na(+)-translocating NADH-quinone reductase subunit C [Parabacteroides merdae]	0	0	0	0	0	0	0	0	0	0	0	0	0	7062400	0	0
gi|491870423	>gi|491870423|ref|WP_005643889.1| hypothetical protein [Parabacteroides merdae]	0	0	0	0	12227000	0	0	0	0	0	0	0	0	0	0	0
gi|491870431	>gi|491870431|ref|WP_005643893.1| hypothetical protein [Parabacteroides merdae]	0	0	0	0	0	0	0	0	0	0	0	0	0	0	0	6653900
gi|491871920	>gi|491871920|ref|WP_005644456.1| hypothetical protein [Parabacteroides merdae]	0	0	0	0	0	0	0	0	0	0	0	0	0	0	0	0
gi|491872161	>gi|491872161|ref|WP_005644639.1| hypothetical protein [Parabacteroides merdae]	0	0	0	0	0	0	0	0	0	0	0	0	352500000	467050000	450690000	389880000
gi|491873734	>gi|491873734|ref|WP_005645592.1| collagen-binding protein [Parabacteroides merdae]	0	0	0	0	0	0	0	0	0	0	0	0	7187900	4388000	0	0
gi|491874496	>gi|491874496|ref|WP_005645710.1| hypothetical protein [Parabacteroides merdae]	0	0	0	0	0	0	0	0	0	0	6355900	0	0	0	0	0
gi|491876242	>gi|491876242|ref|WP_005647002.1| starch-binding protein [Parabacteroides merdae]	0	0	0	0	0	0	0	0	0	0	0	0	0	0	0	0
gi|491876502	>gi|491876502|ref|WP_005647151.1| starch-binding protein [Parabacteroides merdae]	0	0	0	0	0	0	0	0	0	0	0	0	0	0	0	0
gi|491876505	>gi|491876505|ref|WP_005647153.1| collagen-binding protein [Parabacteroides merdae]	0	0	0	0	0	0	0	0	0	0	0	0	0	0	0	0
gi|491877702	>gi|491877702|ref|WP_005647871.1| TonB-linked outer membrane protein [Parabacteroides merdae]	0	0	0	4658700	0	0	0	0	0	0	0	6760400	79397000	53845000	34947000	60698000
gi|491877705	>gi|491877705|ref|WP_005647873.1| starch-binding protein [Parabacteroides merdae]	0	0	0	0	0	13237000	0	0	0	0	0	0	68822000	48854000	45407000	48886000
gi|491878666	>gi|491878666|ref|WP_005648399.1| MULTISPECIES: membrane protein [Parabacteroides]	0	0	0	0	0	0	0	0	0	0	0	0	0	0	0	0
gi|491878925	>gi|491878925|ref|WP_005648654.1| MULTISPECIES: membrane protein [Parabacteroides]	0	0	0	0	0	0	0	0	0	0	0	0	0	0	0	0
gi|491880589	>gi|491880589|ref|WP_005649506.1| hypothetical protein [Parabacteroides merdae]	0	0	0	0	0	17003000	21452000	27891000	14360000	13613000	23359000	29948000	0	0	0	0
gi|491880607	>gi|491880607|ref|WP_005649519.1| hypothetical protein [Parabacteroides merdae]	0	0	0	0	0	4107300	0	7237500	0	0	0	4436900	0	0	0	0
gi|491880670	>gi|491880670|ref|WP_005649557.1| hypothetical protein [Parabacteroides merdae]	0	0	0	0	0	98509000	75521000	119580000	64506000	77169000	67328000	68659000	0	0	0	0
gi|491886859	>gi|491886859|ref|WP_005652989.1| membrane protein [Bacteroides stercoris]	0	0	0	0	0	8041600	0	7437900	0	6959600	7724700	8945900	0	0	0	0
gi|491886872	>gi|491886872|ref|WP_005653001.1| TonB-linked outer membrane protein [Bacteroides stercoris]	0	0	0	0	0	0	0	0	0	0	0	0	0	0	0	20678000
gi|491886875	>gi|491886875|ref|WP_005653004.1| hypothetical protein [Bacteroides stercoris]	0	0	0	0	0	0	0	0	0	0	0	0	50059000	32612000	35088000	32753000
gi|491887678	>gi|491887678|ref|WP_005653478.1| MULTISPECIES: ferritin [Bacteroides]	0	0	0	0	0	0	0	0	0	0	0	0	22626000	32789000	30263000	17083000
gi|491887735	>gi|491887735|ref|WP_005653534.1| MULTISPECIES: TonB-denpendent receptor [Bacteroides]	0	0	0	0	0	0	0	0	0	0	0	0	0	0	0	0
gi|491888638	>gi|491888638|ref|WP_005653914.1| MULTISPECIES: ATP synthase subunit C [Bacteroides]	0	0	0	0	0	0	0	0	0	0	0	0	14914000	28730000	35875000	21780000
gi|491888955	>gi|491888955|ref|WP_005654109.1| xylose isomerase [Bacteroides stercoris]	0	0	0	0	0	0	0	0	0	0	0	0	0	0	0	2212300
gi|491888984	>gi|491888984|ref|WP_005654124.1| membrane protein [Bacteroides stercoris]	0	0	0	0	0	0	0	0	0	0	0	0	0	0	0	0
gi|491889410	>gi|491889410|ref|WP_005654501.1| MULTISPECIES: hypothetical protein [Bacteroides]	0	0	0	0	0	0	0	0	0	0	0	0	0	0	0	0
gi|491889800	>gi|491889800|ref|WP_005654646.1| hypothetical protein [Bacteroides stercoris]	0	0	0	0	0	0	0	0	0	0	0	0	0	0	0	0
gi|491890075	>gi|491890075|ref|WP_005654825.1| TonB-linked outer membrane protein [Bacteroides stercoris]	0	0	0	0	0	0	0	0	0	0	0	0	19547000	25031000	29235000	24356000
gi|491890422	>gi|491890422|ref|WP_005655172.1| hypothetical protein [Bacteroides stercoris]	0	0	0	0	0	0	0	0	0	0	0	0	0	0	25858000	19838000
gi|491890423	>gi|491890423|ref|WP_005655173.1| hypothetical protein [Bacteroides stercoris]	0	0	0	0	0	0	0	0	0	0	0	0	37141000	48613000	52916000	63303000
gi|491890486	>gi|491890486|ref|WP_005655236.1| MULTISPECIES: autotransporter [Bacteroides]	0	0	0	0	0	0	0	0	0	0	0	0	0	0	8351700	0
gi|491890980	>gi|491890980|ref|WP_005655544.1| hypothetical protein [Bacteroides stercoris]	0	0	0	0	0	193840000	365350000	193190000	293270000	271620000	247310000	218410000	384300000	457430000	618040000	491070000
gi|491891219	>gi|491891219|ref|WP_005655694.1| MULTISPECIES: membrane protein [Bacteroides]	0	0	0	0	0	3597900	0	0	0	0	0	5701900	0	0	0	0
gi|491891254	>gi|491891254|ref|WP_005655714.1| hypothetical protein [Bacteroides stercoris]	0	0	0	0	0	0	0	0	0	0	0	5294800	26801000	15826000	18657000	19708000
gi|491891474	>gi|491891474|ref|WP_005655916.1| MULTISPECIES: multidrug transporter [Bacteroides]	0	0	0	0	0	7204400	0	5756300	5925100	7848400	8235600	8272300	31801000	37878000	52128000	24843000
gi|491891482	>gi|491891482|ref|WP_005655924.1| glucuronyl hydrolase [Bacteroides stercoris]	0	0	0	0	0	0	0	0	0	0	0	0	14064000	17194000	19315000	14997000
gi|491891940	>gi|491891940|ref|WP_005656382.1| MULTISPECIES: porin [Bacteroides]	0	0	0	0	0	0	0	0	0	0	0	6571200	0	0	0	0
gi|491893500	>gi|491893500|ref|WP_005657087.1| hypothetical protein [Bacteroides stercoris]	8273800	0	0	0	0	6276700	0	0	0	0	0	6620500	0	0	0	0
gi|491893863	>gi|491893863|ref|WP_005657209.1| hypothetical protein [Bacteroides stercoris]	0	0	0	0	0	0	0	0	0	0	0	0	0	0	0	1274600
gi|491893886	>gi|491893886|ref|WP_005657232.1| TonB-linked outer membrane protein [Bacteroides stercoris]	0	0	0	0	0	0	0	0	0	0	0	0	0	0	0	0
gi|491894231	>gi|491894231|ref|WP_005657575.1| hypothetical protein [Bacteroides stercoris]	0	0	0	0	0	0	0	0	0	0	0	0	0	0	11837000	0
gi|491894994	>gi|491894994|ref|WP_005657737.1| MULTISPECIES: hypothetical protein [Bacteroides]	0	0	0	0	0	0	0	0	0	0	0	0	0	0	0	4257900
gi|491895251	>gi|491895251|ref|WP_005657891.1| hypothetical protein [Bacteroides stercoris]	0	0	0	0	0	0	0	0	0	0	0	0	127520000	108300000	97431000	129980000
gi|491895568	>gi|491895568|ref|WP_005658080.1| endonuclease [Bacteroides stercoris]	0	0	0	0	0	0	0	0	0	0	0	0	1715200	0	0	0
gi|491901497	>gi|491901497|ref|WP_005661359.1| carboxysome shell protein [Dethiosulfovibrio peptidovorans]	0	0	0	0	0	0	0	0	0	0	0	0	0	0	0	0
gi|491927169	>gi|491927169|ref|WP_005676173.1| MULTISPECIES: hypothetical protein [Bacteroides]	0	0	0	0	0	0	0	0	0	0	0	0	24518000	11227000	21928000	20946000
gi|491930858	>gi|491930858|ref|WP_005677891.1| MULTISPECIES: porin [Bacteroides]	0	0	0	0	0	0	0	0	0	0	0	7205300	17102000	18942000	16127000	14507000
gi|491932215	>gi|491932215|ref|WP_005678840.1| collagen-binding protein [Bacteroides caccae]	0	0	0	0	0	0	0	0	0	0	0	0	5913900	5069100	5708600	5486900
gi|491933212	>gi|491933212|ref|WP_005679530.1| MULTISPECIES: glutamate dehydrogenase [Bacteroides]	0	0	0	0	0	0	0	0	0	0	0	0	0	0	0	0
gi|491934053	>gi|491934053|ref|WP_005679775.1| hypothetical protein, partial [Bacteroides caccae]	0	0	0	0	0	0	0	0	0	0	0	0	5991000	0	0	5018000
gi|491935040	>gi|491935040|ref|WP_005680223.1| TonB-linked outer membrane protein [Bacteroides caccae]	0	0	0	0	0	0	0	0	0	0	0	0	0	0	1594600	0
gi|491935049	>gi|491935049|ref|WP_005680232.1| MULTISPECIES: starch-binding protein [Bacteroides]	0	0	0	0	0	0	0	0	0	0	0	0	0	0	0	0
gi|491935259	>gi|491935259|ref|WP_005680439.1| MULTISPECIES: hypothetical protein [Bacteroides]	0	0	0	0	0	0	0	0	0	0	0	6365000	0	0	0	0
gi|491938017	>gi|491938017|ref|WP_005681552.1| starch-binding protein [Bacteroides caccae]	0	0	0	0	0	0	0	0	0	0	0	0	26623000	21431000	25290000	23570000
gi|491938019	>gi|491938019|ref|WP_005681553.1| hypothetical protein [Bacteroides caccae]	0	0	0	0	0	0	0	0	0	0	0	0	0	0	0	12519000
gi|491938241	>gi|491938241|ref|WP_005681665.1| hypothetical protein, partial [Bacteroides caccae]	0	0	0	0	0	8570500	0	8532300	0	6763900	8398700	9708200	0	0	0	0
gi|491938320	>gi|491938320|ref|WP_005681708.1| MULTISPECIES: transporter [Bacteroides]	0	0	0	0	0	0	0	0	0	0	0	0	0	0	0	1994100
gi|491939041	>gi|491939041|ref|WP_005681903.1| hypothetical protein [Bacteroides caccae]	0	0	9483900	14251000	12644000	8513200	14250000	0	24096000	39092000	19157000	14571000	44370000	90689000	84105000	71624000
gi|491940166	>gi|491940166|ref|WP_005682724.1| MULTISPECIES: hypothetical protein [Bacteroides]	0	0	0	0	0	0	0	0	0	0	0	0	10083000	6087200	6494200	8226000
gi|491940172	>gi|491940172|ref|WP_005682727.1| hypothetical protein [Bacteroides caccae]	0	0	0	0	0	0	0	0	0	0	0	0	7920800	7620000	6509900	7269400
gi|491941225	>gi|491941225|ref|WP_005683398.1| triosephosphate isomerase [Mycoplasma alligatoris]	0	0	0	0	0	63264000	0	75978000	0	0	12186000	12681000	17666000	0	0	0
gi|491966596	>gi|491966596|ref|WP_005696669.1| membrane protein [Haemophilus parainfluenzae]	0	0	0	0	5604500	0	0	0	0	0	0	0	0	0	0	0
gi|491970962	>gi|491970962|ref|WP_005698635.1| membrane protein [Haemophilus parainfluenzae]	0	7215200	0	8173100	0	0	0	0	0	8887700	9400400	8488200	0	0	0	0
gi|491972222	>gi|491972222|ref|WP_005699383.1| membrane protein [Haemophilus parainfluenzae]	0	0	0	0	0	0	0	0	0	0	0	0	0	0	0	0
gi|491987439	>gi|491987439|ref|WP_005706974.1| molecular chaperone DnaK [Haemophilus parahaemolyticus]	0	0	0	0	0	0	0	0	0	0	0	0	0	0	0	0
gi|492030941	>gi|492030941|ref|WP_005725505.1| poly-gamma-glutamate biosynthesis protein [Lactobacillus crispatus]	0	0	0	0	0	0	0	0	0	0	0	0	0	0	0	0
gi|492197983	>gi|492197983|ref|WP_005775455.1| hypothetical protein [Bacteroides fragilis]	0	0	0	0	0	0	0	0	0	0	0	0	0	0	3132200	0
gi|492227907	>gi|492227907|ref|WP_005781732.1| hypothetical protein [Bacteroides fragilis]	0	0	0	0	0	8788100	0	0	10168000	11713000	0	7717400	13959000	22807000	21207000	10506000
gi|492227963	>gi|492227963|ref|WP_005781788.1| hypothetical protein [Bacteroides fragilis]	0	0	0	0	0	0	0	0	0	0	0	0	16604000	11813000	0	0
gi|492228053	>gi|492228053|ref|WP_005781860.1| TonB-linked outer membrane protein [Bacteroides fragilis]	0	12285000	0	0	0	0	0	0	0	0	0	0	13259000	0	14068000	14903000
gi|492292049	>gi|492292049|ref|WP_005800588.1| MULTISPECIES: membrane protein [Bacteroides]	0	0	0	0	0	0	0	0	0	0	0	0	32618000	19144000	21532000	32626000
gi|492302575	>gi|492302575|ref|WP_005802612.1| hypothetical protein [Bacteroides fragilis]	0	0	0	0	0	0	0	0	0	0	0	0	0	0	0	0
gi|492374639	>gi|492374639|ref|WP_005824260.1| hypothetical protein [Bacteroides uniformis]	0	0	0	0	0	0	0	0	0	0	0	0	0	0	4914800	0
gi|492375279	>gi|492375279|ref|WP_005824743.1| MULTISPECIES: membrane protein [Bacteroides]	0	0	0	0	0	2488300	0	0	0	0	0	2926800	17272000	11892000	15670000	19034000
gi|492375281	>gi|492375281|ref|WP_005824745.1| MULTISPECIES: TonB-linked outer membrane protein [Bacteroides]	67242000	0	0	0	43652000	89787000	29938000	112840000	57317000	68490000	32860000	64995000	90897000	56399000	43662000	64451000
gi|492375383	>gi|492375383|ref|WP_005824847.1| MULTISPECIES: hypothetical protein [Bacteroides]	0	0	0	0	0	0	0	0	0	0	0	0	21584000	16780000	13273000	18528000
gi|492377711	>gi|492377711|ref|WP_005824940.1| MULTISPECIES: hypothetical protein [Bacteroides]	0	0	0	0	0	0	0	0	0	0	0	0	0	0	0	0
gi|492377846	>gi|492377846|ref|WP_005825008.1| MULTISPECIES: starch-binding protein [Bacteroides]	24220000	37546000	42776000	32351000	22465000	214250000	106760000	161210000	126030000	148340000	161530000	231560000	710970000	741070000	757900000	641940000
gi|492378921	>gi|492378921|ref|WP_005825757.1| hypothetical protein [Bacteroides uniformis]	0	0	0	0	0	0	0	0	0	0	0	2885800	1834900	994520	0	0
gi|492379109	>gi|492379109|ref|WP_005825849.1| glycoside hydrolase [Bacteroides uniformis]	0	0	0	0	0	0	0	0	0	0	0	0	0	0	0	0
gi|492381769	>gi|492381769|ref|WP_005826298.1| MULTISPECIES: hypothetical protein [Bacteroides]	0	0	0	0	0	0	0	0	0	0	0	0	0	0	0	0
gi|492382737	>gi|492382737|ref|WP_005826831.1| MULTISPECIES: hypothetical protein [Bacteroides]	0	0	0	0	0	0	0	0	0	0	0	0	0	7699800	0	5765200
gi|492382747	>gi|492382747|ref|WP_005826837.1| MULTISPECIES: hypothetical protein [Bacteroides]	0	0	0	0	0	0	0	0	0	0	0	0	0	0	0	0
gi|492382962	>gi|492382962|ref|WP_005826963.1| MULTISPECIES: glutamate dehydrogenase [Bacteroides]	0	0	0	0	0	0	0	0	0	0	0	0	0	3031100	3898700	0
gi|492386331	>gi|492386331|ref|WP_005827864.1| MULTISPECIES: hypothetical protein [Bacteroides]	6673700	0	0	0	8629600	15134000	0	22916000	5454900	12300000	16074000	33146000	508650000	310920000	327910000	439010000
gi|492386675	>gi|492386675|ref|WP_005828068.1| transporter [Bacteroides uniformis]	0	0	0	0	0	0	0	0	0	0	0	0	0	0	0	0
gi|492387517	>gi|492387517|ref|WP_005828348.1| MULTISPECIES: hypothetical protein [Bacteroides]	0	0	0	0	0	0	0	0	0	0	0	0	3157400	0	0	3052500
gi|492387585	>gi|492387585|ref|WP_005828414.1| hypothetical protein [Bacteroides uniformis]	0	0	0	0	0	0	0	0	0	0	0	0	0	0	0	0
gi|492390737	>gi|492390737|ref|WP_005829365.1| MULTISPECIES: hypothetical protein [Bacteroides]	0	0	0	0	0	0	0	8364000	0	0	4355800	5526100	91744000	57847000	53892000	43842000
gi|492395310	>gi|492395310|ref|WP_005830680.1| collagen-binding protein [Bacteroides uniformis]	0	0	0	0	0	0	0	0	0	0	0	0	0	0	0	0
gi|492395455	>gi|492395455|ref|WP_005830769.1| MULTISPECIES: hypothetical protein [Bacteroides]	0	0	0	0	0	0	0	0	0	0	0	0	0	0	0	0
gi|492396886	>gi|492396886|ref|WP_005831414.1| MULTISPECIES: ferritin [Bacteroides]	25179000	30410000	37114000	30424000	41300000	9329800	29498000	0	28727000	14304000	21933000	10678000	203750000	429450000	238430000	208600000
gi|492401215	>gi|492401215|ref|WP_005832675.1| hypothetical protein [Bacteroides uniformis]	0	0	0	0	0	0	0	0	0	0	0	0	14997000	0	0	0
gi|492404262	>gi|492404262|ref|WP_005833257.1| membrane protein [Bacteroides uniformis]	24416000	0	22897000	0	0	0	0	10529000	0	0	5039500	9789200	62830000	51047000	51371000	61631000
gi|492404383	>gi|492404383|ref|WP_005833325.1| MULTISPECIES: membrane protein [Bacteroides]	0	0	0	0	0	0	0	0	0	0	0	0	4800700	4360400	0	0
gi|492404823	>gi|492404823|ref|WP_005833437.1| membrane protein [Bacteroides uniformis]	0	0	0	0	0	0	0	0	0	0	0	0	0	0	0	0
gi|492404959	>gi|492404959|ref|WP_005833573.1| hypothetical protein [Bacteroides uniformis]	0	0	0	0	0	0	0	0	0	0	0	0	8104000	0	5715800	8290000
gi|492404979	>gi|492404979|ref|WP_005833593.1| hypothetical protein [Bacteroides uniformis]	0	0	0	0	0	0	0	6700700	0	0	0	0	8716400	7202000	6592800	0
gi|492405019	>gi|492405019|ref|WP_005833633.1| alpha-xylosidase [Bacteroides uniformis]	0	0	4774100	0	0	18400000	3867500	26461000	5123400	3032400	8485700	11833000	293100000	232920000	207800000	236230000
gi|492405404	>gi|492405404|ref|WP_005833934.1| MULTISPECIES: hypothetical protein [Bacteroides]	0	0	0	0	0	0	0	0	0	0	0	0	7754000	6719100	8503200	8736900
gi|492405408	>gi|492405408|ref|WP_005833936.1| hypothetical protein [Bacteroides uniformis]	0	0	0	0	0	0	0	0	0	0	0	0	0	0	0	9749000
gi|492406131	>gi|492406131|ref|WP_005834370.1| MULTISPECIES: hypothetical protein [Bacteroides]	232670000	236780000	255450000	245160000	274420000	507910000	720530000	455460000	614860000	709110000	599310000	480950000	1253300000	1456400000	1512300000	1450300000
gi|492406482	>gi|492406482|ref|WP_005834577.1| MULTISPECIES: hypothetical protein [Bacteroides]	0	0	0	0	0	0	0	0	0	0	0	14694000	0	0	0	0
gi|492406677	>gi|492406677|ref|WP_005834695.1| MULTISPECIES: glycan metabolism protein RagB [Bacteroides]	0	0	0	0	0	0	0	0	0	0	0	0	20316000	17117000	15516000	17658000
gi|492408819	>gi|492408819|ref|WP_005834796.1| MULTISPECIES: hypothetical protein [Bacteroides]	0	0	0	0	0	0	0	0	0	0	0	0	0	7318600	0	0
gi|492408887	>gi|492408887|ref|WP_005834842.1| MULTISPECIES: mannan endo-1,4-beta-mannosidase [Bacteroides]	0	0	0	0	0	0	0	0	0	0	0	0	0	57680000	35284000	26430000
gi|492409531	>gi|492409531|ref|WP_005835238.1| MULTISPECIES: starch-binding protein [Bacteroides]	0	0	0	0	0	0	0	0	0	0	0	0	14851000	17028000	13202000	14184000
gi|492409566	>gi|492409566|ref|WP_005835273.1| MULTISPECIES: hypothetical protein [Bacteroides]	0	0	0	0	0	0	0	0	0	0	0	0	0	0	0	0
gi|492409751	>gi|492409751|ref|WP_005835458.1| MULTISPECIES: glyceraldehyde-3-phosphate dehydrogenase [Bacteroides]	0	0	0	0	0	0	0	0	0	0	0	0	0	0	0	0
gi|492410333	>gi|492410333|ref|WP_005835927.1| hypothetical protein [Bacteroides uniformis]	0	0	0	0	0	6130600	0	0	3200100	0	0	0	58702000	36431000	42634000	42644000
gi|492410557	>gi|492410557|ref|WP_005836057.1| hypothetical protein [Bacteroides uniformis]	0	0	0	0	0	0	0	0	0	0	0	0	0	0	0	0
gi|492410572	>gi|492410572|ref|WP_005836065.1| hypothetical protein [Bacteroides uniformis]	96629000	68935000	60574000	128340000	135870000	117650000	112880000	90604000	144540000	142980000	96973000	94080000	305890000	398130000	444000000	376110000
gi|492410993	>gi|492410993|ref|WP_005836299.1| TonB-denpendent receptor [Bacteroides uniformis]	0	0	0	0	0	0	0	0	0	0	0	0	0	0	0	0
gi|492410996	>gi|492410996|ref|WP_005836301.1| hypothetical protein [Bacteroides uniformis]	0	0	0	0	0	0	0	0	0	0	0	0	0	0	0	0
gi|492411256	>gi|492411256|ref|WP_005836457.1| MULTISPECIES: Na(+)-translocating NADH-quinone reductase subunit F [Bacteroides]	0	0	0	0	0	0	0	0	0	0	3303300	0	91521000	72546000	50795000	48445000
gi|492414350	>gi|492414350|ref|WP_005837119.1| MULTISPECIES: membrane protein [Bacteroides]	0	0	0	0	0	0	0	0	0	0	0	0	0	0	0	0
gi|492414492	>gi|492414492|ref|WP_005837174.1| MULTISPECIES: hypothetical protein [Bacteroides]	0	0	0	0	0	0	0	0	0	0	0	0	0	0	0	0
gi|492419223	>gi|492419223|ref|WP_005838277.1| TonB-linked outer membrane protein [Bacteroides uniformis]	0	0	0	0	0	0	0	0	0	0	0	0	0	0	0	0
gi|492421876	>gi|492421876|ref|WP_005838648.1| multidrug transporter [Bacteroides vulgatus]	0	0	0	0	0	0	0	0	0	0	0	0	0	0	0	4945900
gi|492422381	>gi|492422381|ref|WP_005839054.1| MULTISPECIES: hypothetical protein [Bacteroides]	0	0	0	0	0	0	0	0	0	0	0	0	13539000	0	8899700	12352000
gi|492422609	>gi|492422609|ref|WP_005839282.1| MULTISPECIES: glyceraldehyde-3-phosphate dehydrogenase [Bacteroides]	0	0	0	0	0	9539600	0	25597000	5439900	4104100	2866700	9590800	442620000	310070000	192090000	357020000
gi|492422962	>gi|492422962|ref|WP_005839508.1| rubredoxin/rubrerythrin [Mitsuokella multacida]	0	0	0	0	0	0	0	0	0	5774800	0	0	0	0	0	0
gi|492423487	>gi|492423487|ref|WP_005839817.1| TonB-dependent receptor plug domain protein, partial [Bacteroides vulgatus]	0	0	0	0	0	0	0	0	0	0	0	0	0	0	0	0
gi|492426341	>gi|492426341|ref|WP_005840298.1| hypothetical protein, partial [Bacteroides vulgatus]	0	0	0	0	0	0	0	0	0	0	0	0	13483000	19557000	12747000	16499000
gi|492426344	>gi|492426344|ref|WP_005840300.1| MULTISPECIES: hypothetical protein [Bacteroides]	7085300	5895100	5613100	6368900	6382300	14532000	9142400	10342000	15745000	28492000	10346000	9466000	29213000	28077000	51223000	48364000
gi|492427043	>gi|492427043|ref|WP_005840726.1| TonB-linked outer membrane protein [Bacteroides vulgatus]	0	0	0	0	0	7397500	0	7650000	0	0	9948800	12677000	65636000	31551000	57347000	46186000
gi|492427131	>gi|492427131|ref|WP_005840814.1| MULTISPECIES: malate dehydrogenase [Bacteroides]	0	0	0	0	0	0	0	0	0	13815000	0	0	43092000	31588000	35068000	23563000
gi|492427175	>gi|492427175|ref|WP_005840858.1| S-layer protein [Mitsuokella multacida]	12957000	15506000	28430000	16162000	16458000	73911000	16546000	40120000	87912000	77854000	81368000	56239000	129120000	94469000	113880000	88100000
gi|492427380	>gi|492427380|ref|WP_005841063.1| triosephosphate isomerase [Mitsuokella multacida]	0	0	0	0	0	39999000	0	20338000	0	0	39357000	30078000	13748000	9657500	12809000	17212000
gi|492427744	>gi|492427744|ref|WP_005841427.1| succinate dehydrogenase [Mitsuokella multacida]	0	11958000	0	0	0	15807000	23311000	0	25251000	17642000	14462000	0	20165000	21644000	25981000	20069000
gi|492427798	>gi|492427798|ref|WP_005841481.1| transglutaminase [Bacteroides vulgatus]	0	0	0	0	0	1847800	0	0	0	0	0	5511600	234910000	138240000	128750000	191050000
gi|492430570	>gi|492430570|ref|WP_005841931.1| polygalacturonase [Bacteroides vulgatus]	0	0	0	0	0	0	0	0	0	0	0	0	7328800	0	0	0
gi|492431334	>gi|492431334|ref|WP_005842390.1| collagen-binding protein [Bacteroides vulgatus]	0	0	0	0	0	22599000	7710500	28085000	19944000	24767000	7960500	21586000	165260000	114580000	91437000	156680000
gi|492431421	>gi|492431421|ref|WP_005842443.1| ferritin [Bacteroides vulgatus]	0	0	0	0	0	0	0	0	0	0	0	0	45840000	72187000	54119000	49821000
gi|492431424	>gi|492431424|ref|WP_005842445.1| fructose-bisphosphate aldolase [Bacteroides vulgatus]	0	0	0	0	0	0	0	0	0	0	0	0	47372000	29958000	33584000	52668000
gi|492431748	>gi|492431748|ref|WP_005842633.1| hypothetical protein [Bacteroides vulgatus]	0	0	0	0	0	0	0	4597000	0	0	0	0	14747000	9418900	15410000	16037000
gi|492434785	>gi|492434785|ref|WP_005842916.1| MULTISPECIES: hypothetical protein [Bacteroides]	0	0	1381100	0	0	0	0	0	0	0	0	0	559800000	447260000	500070000	506310000
gi|492434821	>gi|492434821|ref|WP_005842936.1| endo-1,4-beta-xylanase [Bacteroides vulgatus]	0	0	0	0	0	0	0	0	0	0	0	0	13788000	14659000	15947000	14406000
gi|492434956	>gi|492434956|ref|WP_005843018.1| S-layer protein [Mitsuokella multacida]	21132000	24400000	25064000	21383000	21565000	17917000	0	0	16454000	14124000	13154000	12771000	21459000	38866000	37787000	28056000
gi|492434992	>gi|492434992|ref|WP_005843038.1| S-layer protein [Mitsuokella multacida]	0	0	0	0	0	0	0	0	0	0	0	0	0	0	0	0
gi|492434999	>gi|492434999|ref|WP_005843042.1| S-layer protein [Mitsuokella multacida]	50627000	65037000	40967000	51021000	53619000	32241000	0	30360000	79068000	81869000	59175000	52486000	200410000	355200000	396030000	335230000
gi|492435081	>gi|492435081|ref|WP_005843095.1| S-layer protein [Mitsuokella multacida]	0	0	0	0	0	0	0	0	0	0	0	0	0	0	0	74273000
gi|492435888	>gi|492435888|ref|WP_005843284.1| TonB-denpendent receptor [Bacteroides vulgatus]	0	0	0	0	0	0	0	0	0	0	0	0	0	0	0	0
gi|492439439	>gi|492439439|ref|WP_005844127.1| MULTISPECIES: 50S ribosomal protein L24 [Prevotellaceae]	0	0	0	0	0	5957400	0	9054400	0	0	0	0	0	0	0	5387300
gi|492439468	>gi|492439468|ref|WP_005844151.1| putative lipoprotein [Bacteroides vulgatus]	0	0	0	0	0	73120000	24299000	62619000	48343000	56680000	46365000	75098000	0	0	0	0
gi|492439680	>gi|492439680|ref|WP_005844363.1| MULTISPECIES: starch-binding protein [Bacteroides]	0	0	0	0	0	0	0	18684000	0	0	0	0	98747000	82469000	86996000	158960000
gi|492440313	>gi|492440313|ref|WP_005844907.1| membrane protein [Prevotella dentalis]	0	0	0	0	0	0	0	0	0	0	0	0	0	30229000	27735000	26866000
gi|492444055	>gi|492444055|ref|WP_005845793.1| MULTISPECIES: hypothetical protein [Bacteroides]	0	17904000	16003000	13031000	14567000	0	0	0	9403300	7275800	10184000	0	30423000	81924000	56973000	43076000
gi|492444159	>gi|492444159|ref|WP_005845860.1| MULTISPECIES: biopolymer transporter ExbD [Bacteroides]	0	0	0	0	0	0	0	0	0	0	0	0	0	5887100	0	0
gi|492444797	>gi|492444797|ref|WP_005846306.1| membrane protein [Bacteroides vulgatus]	0	0	0	0	0	0	0	0	0	0	0	0	0	0	0	0
gi|492445209	>gi|492445209|ref|WP_005846700.1| membrane protein [Bacteroides vulgatus]	59572000	14756000	63282000	46890000	60350000	95751000	25044000	89676000	47699000	50856000	54242000	88013000	909390000	705620000	719030000	843410000
gi|492448013	>gi|492448013|ref|WP_005847053.1| TonB-dependent receptor plug domain protein, partial [Bacteroides vulgatus]	0	0	0	0	0	0	0	0	0	0	0	0	0	0	0	0
gi|492448081	>gi|492448081|ref|WP_005847093.1| MULTISPECIES: cell division protein [Bacteroides]	0	0	0	0	0	14380000	20724000	13528000	23183000	43881000	28133000	0	42822000	49082000	96118000	75788000
gi|492448090	>gi|492448090|ref|WP_005847098.1| MULTISPECIES: membrane protein [Bacteroides]	0	0	0	0	0	0	0	0	0	0	0	0	0	0	0	0
gi|492448194	>gi|492448194|ref|WP_005847199.1| MULTISPECIES: LemA family protein [Bacteroides]	11082000	19856000	21248000	20979000	19647000	11705000	38376000	7156400	54891000	49971000	23799000	11558000	16966000	29891000	37329000	37791000
gi|492448449	>gi|492448449|ref|WP_005847454.1| hypothetical protein [Bacteroides vulgatus]	0	0	0	0	0	22092000	0	0	0	26368000	0	0	160250000	76896000	159430000	94726000
gi|492449147	>gi|492449147|ref|WP_005848013.1| hypothetical protein [Bacteroides vulgatus]	0	28730000	20694000	21073000	25182000	27280000	24804000	23673000	27431000	0	27642000	25821000	62963000	100460000	70127000	74672000
gi|492449663	>gi|492449663|ref|WP_005848314.1| collagen-binding protein [Bacteroides vulgatus]	0	0	0	0	0	0	0	0	0	0	0	0	61747000	43687000	82979000	82168000
gi|492450238	>gi|492450238|ref|WP_005848889.1| MULTISPECIES: hypothetical protein [Bacteroides]	0	0	48718000	59607000	46395000	14454000	8619300	6989700	19353000	9792100	0	18020000	126420000	139840000	118600000	150690000
gi|492452899	>gi|492452899|ref|WP_005849136.1| MULTISPECIES: collagen-binding protein [Bacteroides]	9442700	10589000	3643900	8588300	14831000	85005000	15028000	69355000	49501000	74817000	55342000	39952000	1198800000	996760000	842100000	1046600000
gi|492454431	>gi|492454431|ref|WP_005849776.1| hypothetical protein [Bacteroides vulgatus]	0	0	0	0	0	55796000	0	46336000	0	0	0	60831000	0	0	0	0
gi|492455706	>gi|492455706|ref|WP_005850663.1| MULTISPECIES: membrane protein [Bacteroides]	3798300	8317900	5502600	6940400	0	88712000	36651000	80788000	27540000	37172000	42175000	90260000	521640000	505220000	430120000	504360000
gi|492455708	>gi|492455708|ref|WP_005850665.1| TonB-linked outer membrane protein [Bacteroides vulgatus]	7695200	0	10700000	5122900	0	40222000	2225800	36757000	20610000	26852000	30513000	45272000	577500000	479640000	381240000	491630000
gi|492455863	>gi|492455863|ref|WP_005850782.1| SusC/RagA family TonB-linked outer membrane protein, partial [Bacteroides vulgatus]	0	0	0	0	0	0	0	0	0	0	0	9188600	0	0	0	0
gi|492455881	>gi|492455881|ref|WP_005850800.1| MULTISPECIES: hypothetical protein [Bacteroides]	0	0	0	0	0	3740400	2962600	5066100	0	0	0	3893300	206880000	102670000	140960000	185540000
gi|492455883	>gi|492455883|ref|WP_005850802.1| MULTISPECIES: hypothetical protein [Bacteroides]	0	0	0	0	0	0	0	0	0	0	0	0	41350000	31433000	27792000	43550000
gi|492455890	>gi|492455890|ref|WP_005850809.1| MULTISPECIES: membrane protein [Bacteroides]	0	0	0	0	0	0	0	0	0	0	0	0	9255900	7522300	0	8551900
gi|492458368	>gi|492458368|ref|WP_005851070.1| MULTISPECIES: hypothetical protein [Bacteroides]	0	0	0	0	0	0	0	0	0	0	0	0	39720000	30822000	24449000	26122000
gi|492458783	>gi|492458783|ref|WP_005851382.1| hypothetical protein [Bacteroides vulgatus]	0	0	0	0	0	0	0	0	0	0	0	0	0	0	0	0
gi|492459767	>gi|492459767|ref|WP_005852365.1| MULTISPECIES: hypothetical protein [Bacteroides]	0	0	3326400	0	0	117620000	100490000	131020000	122270000	147800000	141520000	170820000	180420000	127930000	165160000	132730000
gi|492459795	>gi|492459795|ref|WP_005852393.1| hypothetical protein, partial [Bacteroides vulgatus]	0	0	7045500	0	0	0	0	0	6930600	0	0	0	62946000	44968000	81186000	76216000
gi|492467773	>gi|492467773|ref|WP_005854601.1| MULTISPECIES: chaperone protein DnaK [Parabacteroides]	0	0	0	0	0	0	0	0	0	0	0	0	0	0	0	0
gi|492469619	>gi|492469619|ref|WP_005855624.1| MULTISPECIES: starch-binding protein [Bacteroidales]	0	0	16853000	0	0	0	0	43534000	0	0	0	22952000	36361000	48315000	38677000	58080000
gi|492469623	>gi|492469623|ref|WP_005855628.1| TonB-dependent receptor [Parabacteroides distasonis]	0	3417600	4373400	4779000	5250900	2341600	2530800	0	4170400	4455600	2677700	0	0	5398600	4211900	3585000
gi|492473669	>gi|492473669|ref|WP_005857030.1| MULTISPECIES: hypothetical protein [Bacteroidales]	0	0	0	0	0	0	0	0	0	0	0	0	0	0	0	0
gi|492479220	>gi|492479220|ref|WP_005859293.1| MULTISPECIES: starch-binding protein [Bacteroidales]	0	0	0	0	0	11307000	0	0	16112000	0	0	12051000	38601000	57198000	37722000	37930000
gi|492482179	>gi|492482179|ref|WP_005859739.1| MULTISPECIES: starch-binding protein [Bacteroidales]	0	0	0	0	0	0	0	0	0	0	0	0	12420000	12446000	10716000	12770000
gi|492482562	>gi|492482562|ref|WP_005859980.1| MULTISPECIES: succinate dehydrogenase [Bacteroidales]	0	0	0	0	0	0	0	0	0	0	0	0	7319100	0	0	5363400
gi|492483557	>gi|492483557|ref|WP_005860732.1| MULTISPECIES: phosphoenolpyruvate carboxykinase [Bacteroidales]	0	0	0	0	0	0	0	0	0	0	0	0	0	0	0	0
gi|492483750	>gi|492483750|ref|WP_005860925.1| MULTISPECIES: hypothetical protein [Parabacteroides]	0	0	1752500	0	0	0	0	731840	0	0	0	0	0	0	684850	0
gi|492483785	>gi|492483785|ref|WP_005860960.1| MULTISPECIES: peptidylprolyl isomerase [Bacteroidales]	0	0	0	0	0	0	10991000	0	20094000	20846000	11570000	6954900	0	9231200	8422900	14785000
gi|492485553	>gi|492485553|ref|WP_005861251.1| hypothetical protein [Parabacteroides distasonis]	2109400	0	1065100	1492300	2043400	49524000	12553000	62475000	23143000	32647000	26923000	28778000	680760000	449820000	713430000	489190000
gi|492486940	>gi|492486940|ref|WP_005861338.1| MULTISPECIES: hypothetical protein [Bacteroidales]	35656000	47752000	37076000	39901000	41801000	45036000	133570000	55508000	122360000	110050000	57349000	35852000	92775000	208080000	235630000	160750000
gi|492487244	>gi|492487244|ref|WP_005861520.1| MULTISPECIES: hypothetical protein [Bacteroidales]	0	0	4209800	0	0	6693100	0	0	7721000	6997500	6881200	0	9983900	13655000	17481000	10561000
gi|492492695	>gi|492492695|ref|WP_005863838.1| MULTISPECIES: membrane protein [Parabacteroides]	0	0	0	0	0	0	0	0	0	0	0	0	0	0	0	1000600
gi|492496161	>gi|492496161|ref|WP_005864541.1| MULTISPECIES: hypothetical protein [Bacteroidales]	0	0	0	0	0	0	0	0	0	0	0	0	6828200	8009600	7547400	7842500
gi|492496817	>gi|492496817|ref|WP_005865187.1| MULTISPECIES: hypothetical protein [Bacteroidales]	0	0	0	0	0	0	0	0	0	0	0	0	9748700	9186000	10201000	0
gi|492498326	>gi|492498326|ref|WP_005866145.1| MULTISPECIES: collagen-binding protein [Bacteroidales]	0	0	0	0	0	0	0	0	0	0	0	0	11597000	7409300	8728200	9909500
gi|492499143	>gi|492499143|ref|WP_005866902.1| MULTISPECIES: hypothetical protein [Parabacteroides]	0	0	0	0	0	0	0	0	0	0	0	0	0	0	0	0
gi|492499169	>gi|492499169|ref|WP_005866928.1| MULTISPECIES: starch-binding protein [Bacteroidales]	0	0	0	0	0	0	0	0	0	0	0	0	15037000	19822000	16954000	21925000
gi|492501885	>gi|492501885|ref|WP_005867376.1| MULTISPECIES: collagen-binding protein [Bacteroidales]	0	0	2637300	0	0	5277100	0	4118000	0	11038000	0	11173000	177020000	123050000	157240000	215540000
gi|492502264	>gi|492502264|ref|WP_005867625.1| MULTISPECIES: collagen-binding protein [Parabacteroides]	0	0	0	0	0	0	0	0	0	0	0	0	0	0	0	8870700
gi|492502481	>gi|492502481|ref|WP_005867842.1| TonB-dependent receptor [Parabacteroides distasonis]	0	0	0	0	0	0	0	0	0	0	0	0	14194000	10922000	10182000	12633000
gi|492502691	>gi|492502691|ref|WP_005868052.1| MULTISPECIES: starch-binding protein [Parabacteroides]	0	0	0	0	0	0	0	0	0	0	0	0	171570000	131950000	139070000	142510000
gi|492539263	>gi|492539263|ref|WP_005878366.1| porin [Oxalobacter formigenes]	0	0	0	0	11698000	0	0	0	0	0	0	0	0	0	0	0
gi|492552889	>gi|492552889|ref|WP_005883308.1| maltoporin [Fusobacterium mortiferum]	0	0	0	0	0	0	0	0	0	0	0	0	0	0	0	0
gi|492554084	>gi|492554084|ref|WP_005884387.1| hypothetical protein [Fusobacterium mortiferum]	0	0	0	0	0	0	0	0	0	0	0	0	0	0	0	3033700
gi|492554086	>gi|492554086|ref|WP_005884388.1| hypothetical protein [Fusobacterium mortiferum]	0	0	0	0	0	0	4767300	0	0	0	0	0	8561600	9865300	17517000	10565000
gi|492558772	>gi|492558772|ref|WP_005885863.1| elongation factor Tu [Fusobacterium mortiferum]	0	0	0	0	0	0	0	0	0	0	0	0	8173400	0	13283000	16478000
gi|492559563	>gi|492559563|ref|WP_005886111.1| hypothetical protein [Fusobacterium mortiferum]	0	0	0	0	0	0	0	0	0	0	0	0	0	0	0	4251600
gi|492559599	>gi|492559599|ref|WP_005886134.1| membrane protein [Fusobacterium mortiferum]	0	0	0	0	0	0	0	0	0	0	0	0	0	970350	0	0
gi|492562613	>gi|492562613|ref|WP_005886640.1| membrane protein [Fusobacterium mortiferum]	0	0	0	0	0	0	0	0	0	0	0	0	137720000	147550000	152930000	134140000
gi|492562952	>gi|492562952|ref|WP_005886852.1| glucuronate isomerase [Fusobacterium mortiferum]	0	0	0	0	0	0	0	0	0	0	0	0	0	0	0	0
gi|492679958	>gi|492679958|ref|WP_005920311.1| ABC transporter substrate-binding protein [Faecalibacterium prausnitzii]	0	0	0	0	0	0	0	0	0	0	0	0	0	0	0	0
gi|492680012	>gi|492680012|ref|WP_005920365.1| MULTISPECIES: PTS sugar transporter subunit IIA [Faecalibacterium]	0	0	0	0	0	0	0	0	0	0	0	0	0	0	0	0
gi|492680032	>gi|492680032|ref|WP_005920385.1| ribose 5-phosphate isomerase [Faecalibacterium prausnitzii]	0	0	0	0	0	0	0	0	0	0	0	0	668180	0	0	0
gi|492680049	>gi|492680049|ref|WP_005920402.1| ABC transporter substrate-binding protein [Faecalibacterium prausnitzii]	0	0	0	0	0	0	0	0	0	0	0	0	0	0	0	0
gi|492680401	>gi|492680401|ref|WP_005920665.1| ABC transporter substrate-binding protein [Faecalibacterium prausnitzii]	10277000	9941500	9952200	11848000	8141500	0	0	0	0	0	0	0	0	0	0	0
gi|492680515	>gi|492680515|ref|WP_005920728.1| ketol-acid reductoisomerase [Faecalibacterium prausnitzii]	0	0	0	0	0	0	0	0	20918000	22378000	0	0	0	15780000	24516000	0
gi|492680545	>gi|492680545|ref|WP_005920747.1| tellurium resistance protein [Faecalibacterium prausnitzii]	0	7595700	7683600	6494300	6702800	0	0	0	0	0	7896600	12202000	0	0	0	0
gi|492681026	>gi|492681026|ref|WP_005921122.1| acetate kinase [Faecalibacterium prausnitzii]	0	0	0	0	0	0	0	0	0	0	0	0	0	0	0	0
gi|492681223	>gi|492681223|ref|WP_005921319.1| HIT family hydrolase [Faecalibacterium prausnitzii]	0	0	0	0	0	0	0	0	0	2281700	0	0	0	0	0	0
gi|492681320	>gi|492681320|ref|WP_005921397.1| peptide ABC transporter substrate-binding protein [Faecalibacterium prausnitzii]	0	0	0	0	0	0	0	0	0	0	0	0	0	0	0	0
gi|492681663	>gi|492681663|ref|WP_005921605.1| phosphoenolpyruvate carboxykinase [Faecalibacterium prausnitzii]	0	13102000	13411000	12838000	12938000	153960000	18517000	133820000	37435000	54494000	47487000	151690000	146870000	115280000	108220000	173000000
gi|492685123	>gi|492685123|ref|WP_005922490.1| hypothetical protein [Faecalibacterium prausnitzii]	0	0	0	0	0	28941000	0	19810000	0	0	14088000	41983000	10896000	11971000	0	12553000
gi|492686545	>gi|492686545|ref|WP_005922705.1| sugar ABC transporter substrate-binding protein [Faecalibacterium prausnitzii]	7370800	10034000	6558100	6011800	8186000	120030000	108250000	99839000	118560000	123960000	125360000	119040000	230220000	218460000	187810000	225630000
gi|492686559	>gi|492686559|ref|WP_005922713.1| glycosylase [Faecalibacterium prausnitzii]	0	0	0	0	0	0	0	0	0	0	0	0	0	0	0	0
gi|492689067	>gi|492689067|ref|WP_005922995.1| branched-chain amino acid ABC transporter substrate-binding protein [Faecalibacterium prausnitzii]	0	0	0	0	0	0	0	0	0	0	0	0	0	3248200	0	0
gi|492689106	>gi|492689106|ref|WP_005923016.1| dTDP-4-dehydrorhamnose 3,5-epimerase [Faecalibacterium prausnitzii]	0	0	0	0	0	9366900	0	0	0	0	0	6953900	0	0	0	0
gi|492689428	>gi|492689428|ref|WP_005923208.1| hypothetical protein [Faecalibacterium prausnitzii]	534190000	699210000	608650000	994020000	1370000000	218240000	572210000	202290000	669910000	592530000	317150000	238560000	437570000	567430000	1299700000	492210000
gi|492689775	>gi|492689775|ref|WP_005923418.1| C4-dicarboxylate ABC transporter substrate-binding protein [Faecalibacterium prausnitzii]	346520000	479800000	421620000	387360000	419710000	553290000	438260000	416130000	482070000	511000000	626960000	626710000	188490000	186680000	191430000	206010000
gi|492689812	>gi|492689812|ref|WP_005923441.1| glutamate dehydrogenase [Faecalibacterium prausnitzii]	0	0	0	0	0	0	0	0	0	0	0	0	0	0	0	0
gi|492690501	>gi|492690501|ref|WP_005923867.1| ABC transporter substrate-binding protein [Faecalibacterium prausnitzii]	476620000	474400000	530850000	503170000	489810000	1041000000	751850000	909610000	632280000	782750000	955200000	1160000000	848080000	782230000	629770000	630570000
gi|492690517	>gi|492690517|ref|WP_005923877.1| single-stranded DNA-binding protein [Faecalibacterium prausnitzii]	0	0	0	0	0	0	0	0	0	0	0	0	0	0	0	0
gi|492693176	>gi|492693176|ref|WP_005924276.1| 5-nucleotidase [Faecalibacterium prausnitzii]	0	0	0	0	16904000	10511000	0	0	0	0	0	11348000	19337000	22213000	16282000	19336000
gi|492693472	>gi|492693472|ref|WP_005924459.1| hypothetical protein [Faecalibacterium prausnitzii]	0	0	0	0	0	0	0	0	0	0	0	0	44495000	48677000	35820000	39650000
gi|492694347	>gi|492694347|ref|WP_005924994.1| aldehyde ferredoxin oxidoreductase [Faecalibacterium prausnitzii]	0	0	0	0	0	0	0	0	0	0	0	0	0	0	0	0
gi|492694429	>gi|492694429|ref|WP_005925050.1| polyribonucleotide nucleotidyltransferase [Faecalibacterium prausnitzii]	14767000	0	9645800	8441700	0	38730000	22820000	42398000	17291000	0	16840000	33317000	60015000	57334000	63369000	49335000
gi|492694765	>gi|492694765|ref|WP_005925259.1| hypothetical protein [Faecalibacterium prausnitzii]	0	0	0	0	0	0	0	0	25144000	30588000	19295000	35897000	5011300	0	4942100	3465000
gi|492694917	>gi|492694917|ref|WP_005925354.1| acetylornithine aminotransferase [Faecalibacterium prausnitzii]	0	0	0	5189900	4960900	0	0	0	0	0	0	0	0	0	0	0
gi|492694990	>gi|492694990|ref|WP_005925397.1| MULTISPECIES: flavodoxin [Bacteroides]	0	0	0	0	0	0	0	0	0	0	0	0	0	0	0	0
gi|492695050	>gi|492695050|ref|WP_005925433.1| hypothetical protein [Bacteroides salyersiae]	0	0	0	0	0	0	0	0	0	0	0	0	0	0	0	1865900
gi|492695066	>gi|492695066|ref|WP_005925443.1| PTS glucose transporter subunit IIBC [Faecalibacterium prausnitzii]	0	0	0	0	0	0	0	0	0	0	0	0	0	0	0	12547000
gi|492695227	>gi|492695227|ref|WP_005925541.1| ABC transporter substrate-binding protein [Faecalibacterium prausnitzii]	0	0	0	0	0	0	0	0	0	0	0	0	0	0	0	0
gi|492698240	>gi|492698240|ref|WP_005926175.1| elongation factor P [Faecalibacterium prausnitzii]	0	0	0	0	0	0	0	0	0	0	0	0	0	0	0	0
gi|492698254	>gi|492698254|ref|WP_005926184.1| DNA-directed RNA polymerase subunit beta [Faecalibacterium prausnitzii]	0	0	0	0	0	0	0	0	0	0	0	0	0	1787800	0	0
gi|492698291	>gi|492698291|ref|WP_005926207.1| electron transfer protein subunit alpha [Faecalibacterium prausnitzii]	0	0	0	0	0	0	0	0	0	0	0	0	0	0	0	0
gi|492698302	>gi|492698302|ref|WP_005926213.1| acyl-CoA dehydrogenase [Faecalibacterium prausnitzii]	0	0	0	0	0	0	0	0	0	0	0	0	0	0	0	1608800
gi|492698307	>gi|492698307|ref|WP_005926216.1| 3-hydroxybutyryl-CoA dehydrogenase [Faecalibacterium prausnitzii]	0	0	0	0	0	12963000	0	9327400	11462000	10780000	0	11457000	31624000	35805000	25026000	25965000
gi|492698316	>gi|492698316|ref|WP_005926222.1| acetyl-CoA acetyltransferase [Faecalibacterium prausnitzii]	0	0	0	0	0	27494000	0	0	0	0	0	0	26096000	0	0	23622000
gi|492698624	>gi|492698624|ref|WP_005926416.1| glutamine synthetase [Faecalibacterium prausnitzii]	10324000	11719000	11999000	7934000	8177600	6552100	0	0	0	0	0	0	0	0	0	0
gi|492698668	>gi|492698668|ref|WP_005926443.1| aminopeptidase [Faecalibacterium prausnitzii]	0	0	0	0	0	0	0	0	0	0	0	0	0	0	0	7298900
gi|492699441	>gi|492699441|ref|WP_005926925.1| MULTISPECIES: Por secretion system sorting domain-containing protein [Bacteroides]	0	0	0	0	0	0	0	0	0	0	0	0	14154000	17532000	16611000	0
gi|492699446	>gi|492699446|ref|WP_005926929.1| hypothetical protein [Faecalibacterium prausnitzii]	0	0	0	0	0	0	0	0	0	0	0	0	0	0	0	7743900
gi|492700172	>gi|492700172|ref|WP_005927376.1| dTDP-4-dehydrorhamnose reductase [Faecalibacterium prausnitzii]	0	0	0	0	0	0	0	0	0	0	0	0	0	0	0	0
gi|492703326	>gi|492703326|ref|WP_005928105.1| hypothetical protein [Faecalibacterium prausnitzii]	0	0	0	0	0	0	0	0	0	0	0	2962800	8101000	3714900	0	3582900
gi|492703562	>gi|492703562|ref|WP_005928252.1| MULTISPECIES: succinate dehydrogenase [Bacteroides]	0	0	0	0	0	0	0	0	0	0	0	0	0	0	0	0
gi|492703627	>gi|492703627|ref|WP_005928295.1| formate--tetrahydrofolate ligase [Faecalibacterium prausnitzii]	0	0	0	0	0	0	0	0	0	0	0	0	0	0	0	0
gi|492703821	>gi|492703821|ref|WP_005928409.1| MULTISPECIES: hypothetical protein [Bacteroides]	0	0	0	0	0	0	0	0	0	0	0	0	0	0	0	870810
gi|492704248	>gi|492704248|ref|WP_005928680.1| phosphate ABC transporter, periplasmic phosphate-binding protein PstS [Faecalibacterium prausnitzii]	0	0	0	0	0	0	0	0	0	0	0	8997100	0	0	0	0
gi|492704279	>gi|492704279|ref|WP_005928700.1| PTS glucose transporter subunit IIBC [Faecalibacterium prausnitzii]	0	0	0	0	0	0	0	0	0	0	0	0	0	0	0	4524100
gi|492704478	>gi|492704478|ref|WP_005928825.1| beta-galactosidase [Faecalibacterium prausnitzii]	33946000	30815000	25074000	17124000	21661000	23138000	66663000	27074000	25361000	0	29029000	17311000	13066000	27403000	19108000	17296000
gi|492704509	>gi|492704509|ref|WP_005928846.1| glycoside hydrolase [Faecalibacterium prausnitzii]	0	0	0	0	0	0	0	0	0	0	0	0	6165000	0	4264200	0
gi|492704613	>gi|492704613|ref|WP_005928914.1| branched-chain amino acid aminotransferase [Faecalibacterium prausnitzii]	0	0	0	0	0	0	0	0	0	0	0	0	14097000	0	0	10562000
gi|492706929	>gi|492706929|ref|WP_005929111.1| DNA gyrase subunit A [Faecalibacterium prausnitzii]	0	0	0	0	4819700	0	0	0	0	0	0	0	0	0	0	0
gi|492707126	>gi|492707126|ref|WP_005929235.1| putative carbon starvation protein CstA [Faecalibacterium prausnitzii]	70076000	54814000	50717000	54829000	39783000	40442000	0	0	50666000	58407000	0	45468000	82173000	68038000	54788000	66598000
gi|492707233	>gi|492707233|ref|WP_005929296.1| deoxyribose-phosphate aldolase [Faecalibacterium prausnitzii]	0	0	0	0	0	0	0	0	0	0	0	0	13876000	13165000	12841000	8252300
gi|492707786	>gi|492707786|ref|WP_005929625.1| putative Tat pathway signal sequence [Faecalibacterium prausnitzii]	0	0	0	0	0	0	0	0	0	0	22645000	0	0	0	0	0
gi|492707803	>gi|492707803|ref|WP_005929636.1| histidinol phosphatase [Faecalibacterium prausnitzii]	0	0	0	0	0	0	0	0	0	0	0	0	0	0	0	0
gi|492707855	>gi|492707855|ref|WP_005929673.1| hypothetical protein [Faecalibacterium prausnitzii]	27578000	43473000	40004000	38768000	48289000	34868000	22563000	0	0	59806000	0	0	38929000	60314000	72759000	46393000
gi|492708367	>gi|492708367|ref|WP_005929995.1| 30S ribosomal protein S9 [Faecalibacterium prausnitzii]	0	0	0	0	0	0	0	0	0	0	0	0	0	0	5660900	0
gi|492708775	>gi|492708775|ref|WP_005930278.1| ATP synthase F0, C subunit [Faecalibacterium prausnitzii]	0	0	0	0	0	0	0	0	0	0	0	0	0	0	0	0
gi|492708958	>gi|492708958|ref|WP_005930392.1| PTS fructose transporter subunit IIC [Faecalibacterium prausnitzii]	0	0	0	0	0	0	0	0	0	0	0	0	0	7260700	0	0
gi|492709186	>gi|492709186|ref|WP_005930548.1| elongation factor Tu [Faecalibacterium prausnitzii]	338740000	363940000	351760000	437100000	360740000	196260000	238710000	161650000	298420000	173890000	171470000	126060000	123170000	175930000	142980000	110390000
gi|492709190	>gi|492709190|ref|WP_005930550.1| elongation factor P [Faecalibacterium prausnitzii]	0	49000000	0	0	47064000	0	0	0	0	0	0	0	0	0	0	0
gi|492712526	>gi|492712526|ref|WP_005931436.1| 2-dehydro-3-deoxygluconokinase [Faecalibacterium prausnitzii]	0	0	0	0	0	0	0	0	0	0	0	0	0	0	0	0
gi|492712586	>gi|492712586|ref|WP_005931478.1| glucuronate isomerase [Faecalibacterium prausnitzii]	48907000	39536000	38895000	58273000	49285000	99168000	39186000	85999000	63648000	75771000	49793000	104700000	162740000	109250000	127450000	128210000
gi|492712635	>gi|492712635|ref|WP_005931511.1| ribose 5-phosphate isomerase [Faecalibacterium prausnitzii]	0	0	0	0	0	0	0	0	0	0	0	0	0	0	0	0
gi|492712712	>gi|492712712|ref|WP_005931565.1| transcriptional regulator, IclR family [Faecalibacterium prausnitzii]	0	0	0	0	0	0	0	0	0	0	0	0	0	0	0	8611100
gi|492713239	>gi|492713239|ref|WP_005931922.1| aldehyde ferredoxin oxidoreductase [Faecalibacterium prausnitzii]	22779000	36371000	43601000	43751000	57885000	46391000	23878000	64333000	45921000	51562000	41232000	62198000	99091000	88266000	75713000	71522000
gi|492713245	>gi|492713245|ref|WP_005931926.1| MULTISPECIES: xylose isomerase [Bacteroides]	0	0	0	0	0	0	0	0	0	0	0	0	0	0	0	0
gi|492713585	>gi|492713585|ref|WP_005932151.1| hypothetical protein [Faecalibacterium prausnitzii]	819570000	756170000	747990000	623550000	734930000	401620000	314160000	702890000	1255400000	845040000	654460000	522260000	1533500000	3482100000	3824300000	2825900000
gi|492713609	>gi|492713609|ref|WP_005932167.1| membrane protein [Faecalibacterium prausnitzii]	0	0	0	0	0	0	0	0	0	0	0	0	0	0	0	0
gi|492713719	>gi|492713719|ref|WP_005932243.1| Tat pathway signal sequence [Faecalibacterium prausnitzii]	90974000	82828000	67757000	69036000	50064000	209820000	137380000	266140000	90187000	106920000	174100000	254270000	331980000	259090000	263340000	268520000
gi|492713735	>gi|492713735|ref|WP_005932253.1| Tat pathway signal sequence [Faecalibacterium prausnitzii]	0	0	0	0	0	0	0	0	0	0	0	0	16174000	14518000	12669000	13675000
gi|492713937	>gi|492713937|ref|WP_005932387.1| hypothetical protein [Faecalibacterium prausnitzii]	0	0	0	0	0	0	0	0	0	0	0	0	0	0	0	0
gi|492714279	>gi|492714279|ref|WP_005932613.1| 5-nucleotidase [Faecalibacterium prausnitzii]	19776000	23661000	25376000	19130000	17106000	72592000	31494000	51488000	31849000	39355000	65712000	85803000	207620000	136730000	137950000	131150000
gi|492714491	>gi|492714491|ref|WP_005932720.1| FMN-binding protein [Faecalibacterium prausnitzii]	0	0	0	0	0	0	0	0	0	0	0	0	0	1561200	0	0
gi|492714531	>gi|492714531|ref|WP_005932742.1| acetyl-CoA acetyltransferase [Faecalibacterium prausnitzii]	0	0	0	0	0	16104000	0	21475000	0	10509000	13890000	15346000	41740000	40556000	40500000	32317000
gi|492714534	>gi|492714534|ref|WP_005932744.1| enoyl-CoA hydratase [Faecalibacterium prausnitzii]	7342300	0	0	0	0	23507000	13879000	13174000	13252000	0	13009000	14209000	8817800	0	0	2742100
gi|492714538	>gi|492714538|ref|WP_005932746.1| 3-hydroxybutyryl-CoA dehydrogenase [Faecalibacterium prausnitzii]	0	0	0	0	0	0	0	0	0	0	0	0	0	0	0	0
gi|492714547	>gi|492714547|ref|WP_005932752.1| electron transfer protein subunit alpha [Faecalibacterium prausnitzii]	0	0	0	0	0	0	0	0	0	0	0	0	0	0	0	0
gi|492714609	>gi|492714609|ref|WP_005932785.1| aminopeptidase [Faecalibacterium prausnitzii]	0	0	0	0	0	0	0	0	0	0	0	0	28217000	16918000	18203000	19699000
gi|492714673	>gi|492714673|ref|WP_005932823.1| inosine 5-monophosphate dehydrogenase [Faecalibacterium prausnitzii]	51973000	42640000	45302000	47973000	48524000	100940000	100790000	115310000	107220000	84005000	88059000	127170000	164940000	119590000	136200000	116130000
gi|492714717	>gi|492714717|ref|WP_005932850.1| elongation factor Ts [Faecalibacterium prausnitzii]	0	0	0	0	0	0	0	0	0	0	0	0	0	0	0	0
gi|492714816	>gi|492714816|ref|WP_005932908.1| formate--tetrahydrofolate ligase [Faecalibacterium prausnitzii]	0	0	0	0	0	9984200	10390000	13134000	10193000	11360000	0	10458000	23573000	13942000	17695000	21436000
gi|492714908	>gi|492714908|ref|WP_005932961.1| hypothetical protein [Faecalibacterium prausnitzii]	91952000	105330000	90497000	92430000	103630000	97523000	20338000	14642000	42982000	9375400	48473000	41309000	369550000	389720000	270930000	266190000
gi|492714984	>gi|492714984|ref|WP_005933006.1| methionyl-tRNA synthetase [Faecalibacterium prausnitzii]	0	0	0	0	0	0	0	0	0	0	0	0	0	3149500	0	0
gi|492715099	>gi|492715099|ref|WP_005933076.1| peptidase T [Faecalibacterium prausnitzii]	0	0	0	0	0	0	0	0	0	0	0	0	0	0	0	0
gi|492715212	>gi|492715212|ref|WP_005933140.1| polyribonucleotide nucleotidyltransferase [Faecalibacterium prausnitzii]	0	0	0	0	0	0	0	0	0	0	0	3998100	13940000	12900000	0	11896000
gi|492717571	>gi|492717571|ref|WP_005933380.1| alanyl-tRNA synthase [Faecalibacterium prausnitzii]	0	0	0	0	0	0	0	0	0	0	0	0	0	0	0	0
gi|492717780	>gi|492717780|ref|WP_005933513.1| single-stranded DNA-binding protein [Faecalibacterium prausnitzii]	0	0	0	0	0	0	0	0	0	0	0	0	0	3934900	0	4285700
gi|492717793	>gi|492717793|ref|WP_005933521.1| ABC transporter substrate-binding protein [Faecalibacterium prausnitzii]	102310000	102690000	92817000	99535000	118040000	175360000	120980000	157280000	102850000	119720000	152540000	189220000	236080000	214350000	162810000	194180000
gi|492718315	>gi|492718315|ref|WP_005933844.1| transglycosylase [Faecalibacterium prausnitzii]	0	0	0	0	0	0	0	0	0	0	0	0	0	0	0	0
gi|492718555	>gi|492718555|ref|WP_005933996.1| hypothetical protein [Bacteroides salyersiae]	0	0	0	0	0	0	0	0	0	0	0	0	0	0	0	0
gi|492718613	>gi|492718613|ref|WP_005934035.1| hypothetical protein [Faecalibacterium prausnitzii]	0	0	0	0	0	0	0	0	0	0	0	0	0	0	0	0
gi|492718895	>gi|492718895|ref|WP_005934224.1| preprotein translocase subunit YajC [Faecalibacterium prausnitzii]	0	0	0	0	0	0	0	0	0	0	0	0	0	0	0	0
gi|492718932	>gi|492718932|ref|WP_005934249.1| sugar phosphate isomerase [Faecalibacterium prausnitzii]	0	0	0	0	0	28561000	0	22265000	10391000	12735000	17212000	24349000	45301000	33710000	24214000	41968000
gi|492719233	>gi|492719233|ref|WP_005934429.1| N-acetylneuraminate lyase [Faecalibacterium prausnitzii]	10141000	6784300	0	8806300	10069000	11729000	0	0	0	6015200	7845700	8542300	16208000	13113000	8093200	9233600
gi|492719242	>gi|492719242|ref|WP_005934433.1| lipolytic enzyme, G-D-S-L [Faecalibacterium prausnitzii]	0	0	0	0	0	0	0	0	0	0	0	0	0	0	0	0
gi|492719403	>gi|492719403|ref|WP_005934505.1| acetate kinase [Faecalibacterium prausnitzii]	50878000	55490000	64945000	51401000	58119000	106790000	82422000	94072000	85575000	89158000	83215000	120210000	82767000	78302000	73720000	73961000
gi|492719568	>gi|492719568|ref|WP_005934596.1| MULTISPECIES: peptidase M13 [Bacteroides]	0	0	0	0	0	0	0	0	0	0	0	0	0	25834000	0	0
gi|492719707	>gi|492719707|ref|WP_005934679.1| peptidylprolyl isomerase [Faecalibacterium prausnitzii]	0	5960300	0	0	0	0	0	0	0	10048000	9543400	0	0	7450700	8232600	0
gi|492720001	>gi|492720001|ref|WP_005934816.1| phosphoenolpyruvate carboxykinase [Faecalibacterium prausnitzii]	58269000	112270000	105550000	102320000	92043000	80397000	171860000	87218000	177370000	172830000	114620000	92193000	53586000	154400000	180090000	101520000
gi|492722213	>gi|492722213|ref|WP_005934941.1| periplasmic pectic oligomers binding protein [Faecalibacterium prausnitzii]	0	0	0	0	0	0	0	0	0	0	0	0	17685000	21186000	11529000	16030000
gi|492722362	>gi|492722362|ref|WP_005935034.1| flavocytochrome C [Faecalibacterium prausnitzii]	0	0	0	0	0	0	0	0	0	0	0	0	14726000	12768000	11122000	12639000
gi|492722364	>gi|492722364|ref|WP_005935035.1| hypothetical protein [Faecalibacterium prausnitzii]	119690000	142220000	144570000	133860000	127880000	255150000	151080000	214450000	144750000	143240000	201490000	244060000	410090000	329750000	339770000	347570000
gi|492722543	>gi|492722543|ref|WP_005935141.1| hypothetical protein [Faecalibacterium prausnitzii]	0	0	0	6264400	0	0	0	0	0	0	0	0	8527100	10432000	11524000	8760400
gi|492722865	>gi|492722865|ref|WP_005935350.1| ABC transporter substrate-binding protein [Faecalibacterium prausnitzii]	46482000	36168000	49353000	45020000	39949000	97733000	65627000	62530000	60343000	57024000	103790000	107000000	30698000	29385000	29947000	33826000
gi|492722891	>gi|492722891|ref|WP_005935371.1| MULTISPECIES: hypothetical protein [Bacteroides]	0	0	0	0	0	0	0	0	0	0	0	0	253470000	209790000	216650000	209410000
gi|492723206	>gi|492723206|ref|WP_005935584.1| hypothetical protein [Bacteroides massiliensis]	0	0	0	0	0	0	0	0	0	0	0	0	0	0	0	1529000
gi|492723457	>gi|492723457|ref|WP_005935750.1| MULTISPECIES: hypothetical protein [Bacteroides]	0	0	0	0	0	0	0	0	0	0	0	0	0	0	0	0
gi|492723466	>gi|492723466|ref|WP_005935756.1| MULTISPECIES: hypothetical protein [Bacteroides]	0	0	0	0	0	0	0	0	0	0	0	0	0	0	0	1457300
gi|492723487	>gi|492723487|ref|WP_005935770.1| MULTISPECIES: NodT family efflux transporter, outer membrane factor (OMF) lipoprotein [Bacteroides]	0	0	0	0	0	0	0	0	0	0	0	0	0	0	0	0
gi|492723673	>gi|492723673|ref|WP_005935897.1| MULTISPECIES: hypothetical protein [Bacteroides]	0	0	0	0	0	0	0	0	0	0	0	0	17159000	32484000	26320000	24328000
gi|492723727	>gi|492723727|ref|WP_005935934.1| MULTISPECIES: hypothetical protein [Bacteroides]	0	0	0	0	0	0	0	0	0	0	0	0	0	0	0	0
gi|492724198	>gi|492724198|ref|WP_005936255.1| hypothetical protein [Bacteroides massiliensis]	0	0	0	0	0	0	0	0	0	0	0	0	0	0	0	0
gi|492724232	>gi|492724232|ref|WP_005936278.1| hypothetical protein [Bacteroides massiliensis]	0	0	0	0	0	0	0	0	0	0	0	0	0	0	0	0
gi|492724542	>gi|492724542|ref|WP_005936484.1| MULTISPECIES: hypothetical protein [Bacteroides]	0	0	0	0	0	3233000	0	1702000	0	0	0	0	10977000	9110000	9416500	9929000
gi|492724544	>gi|492724544|ref|WP_005936486.1| MULTISPECIES: sialidase [Bacteroides]	0	0	0	0	0	0	0	0	0	0	0	0	0	0	0	4339800
gi|492724853	>gi|492724853|ref|WP_005936693.1| hypothetical protein [Bacteroides massiliensis]	0	0	0	0	0	0	0	0	0	0	0	0	0	0	0	7275400
gi|492724979	>gi|492724979|ref|WP_005936767.1| MULTISPECIES: hypothetical protein [Bacteroides]	0	0	0	0	0	0	0	0	0	0	0	0	0	0	0	7448900
gi|492725310	>gi|492725310|ref|WP_005936983.1| 5-nucleotidase [Faecalibacterium prausnitzii]	19616000	25250000	26537000	17827000	28253000	53710000	18363000	23732000	18592000	11969000	24187000	43263000	90752000	74454000	44785000	80071000
gi|492725683	>gi|492725683|ref|WP_005937166.1| ligand-binding protein, receptor family [Faecalibacterium prausnitzii]	0	0	0	0	10101000	14580000	0	15325000	8815400	10158000	10430000	17210000	56774000	44590000	32971000	31511000
gi|492725754	>gi|492725754|ref|WP_005937202.1| C4-dicarboxylate ABC transporter substrate-binding protein [Faecalibacterium prausnitzii]	297190000	343260000	325010000	279510000	323870000	171110000	244860000	174710000	215040000	196320000	237320000	238400000	89381000	103540000	102840000	89642000
gi|492725856	>gi|492725856|ref|WP_005937254.1| inosine 5-monophosphate dehydrogenase [Faecalibacterium prausnitzii]	0	0	0	0	0	0	0	0	0	0	0	0	0	0	0	0
gi|492725928	>gi|492725928|ref|WP_005937287.1| co-chaperonin GroES [Faecalibacterium prausnitzii]	0	0	0	0	0	0	0	0	0	0	0	0	0	0	0	0
gi|492728325	>gi|492728325|ref|WP_005937495.1| hypothetical protein [Bacteroides massiliensis]	0	0	0	0	0	0	0	0	0	0	0	0	23172000	15917000	18189000	16511000
gi|492728893	>gi|492728893|ref|WP_005937785.1| hypothetical protein [Bacteroides massiliensis]	0	0	0	0	0	0	0	0	0	0	0	0	0	0	0	0
gi|492729751	>gi|492729751|ref|WP_005938221.1| phosphoenolpyruvate carboxykinase [Faecalibacterium prausnitzii]	0	0	0	0	0	0	0	0	0	0	0	0	0	0	0	0
gi|492730981	>gi|492730981|ref|WP_005938849.1| MULTISPECIES: hypothetical protein [Bacteroides]	0	0	0	0	0	0	0	0	0	0	0	0	0	0	2652400	0
gi|492731110	>gi|492731110|ref|WP_005938907.1| MULTISPECIES: NodT family efflux transporter, outer membrane factor (OMF) lipoprotein [Bacteroides]	0	0	0	0	0	0	0	0	0	0	0	0	302290000	625500000	477150000	377990000
gi|492731193	>gi|492731193|ref|WP_005938948.1| amino acid ABC transporter substrate-binding protein [Faecalibacterium prausnitzii]	0	0	0	0	0	0	0	0	0	0	0	0	0	0	0	0
gi|492731276	>gi|492731276|ref|WP_005938988.1| ABC transporter substrate-binding protein [Faecalibacterium prausnitzii]	92672000	0	92205000	92241000	96625000	127290000	90095000	137390000	63939000	81952000	87715000	118820000	101810000	123130000	66632000	98521000
gi|492731807	>gi|492731807|ref|WP_005939244.1| MULTISPECIES: hypothetical protein [Bacteroides]	0	0	0	0	0	0	0	0	0	8169300	0	0	19937000	27279000	25046000	0
gi|492734925	>gi|492734925|ref|WP_005939794.1| hypothetical protein [Bacteroides massiliensis]	0	0	0	0	0	7819400	0	10951000	16254000	16767000	11282000	11039000	13818000	19042000	21876000	18492000
gi|492735129	>gi|492735129|ref|WP_005939892.1| aldose 1-epimerase [Faecalibacterium prausnitzii]	0	0	0	0	0	0	0	0	0	0	0	0	0	0	0	0
gi|492735675	>gi|492735675|ref|WP_005940161.1| 4-hydroxybutyrate CoA-transferase [Faecalibacterium prausnitzii]	0	0	0	0	0	0	0	0	0	0	0	0	17860000	0	12515000	13163000
gi|492735689	>gi|492735689|ref|WP_005940168.1| acetyl-CoA acetyltransferase [Faecalibacterium prausnitzii]	0	0	0	0	0	0	0	0	0	0	0	0	0	0	0	0
gi|492735698	>gi|492735698|ref|WP_005940172.1| 3-hydroxybutyryl-CoA dehydrogenase [Faecalibacterium prausnitzii]	0	0	0	0	0	0	0	0	0	0	0	0	0	0	0	0
gi|492735705	>gi|492735705|ref|WP_005940175.1| electron transfer flavoprotein subunit beta [Faecalibacterium prausnitzii]	53926000	54627000	55621000	51144000	56916000	40443000	0	36715000	51543000	0	36443000	66049000	0	11897000	8221700	0
gi|492735754	>gi|492735754|ref|WP_005940199.1| DNA-directed RNA polymerase subunit beta [Faecalibacterium prausnitzii]	53258000	43419000	48184000	46101000	40488000	41931000	19330000	29567000	55260000	25552000	18637000	21980000	35266000	30583000	41240000	49761000
gi|492735772	>gi|492735772|ref|WP_005940209.1| elongation factor Tu [Faecalibacterium prausnitzii]	0	0	0	0	0	0	0	0	0	0	0	0	0	0	0	0
gi|492735993	>gi|492735993|ref|WP_005940319.1| elongation factor Ts [Faecalibacterium prausnitzii]	0	0	0	0	0	0	0	0	0	0	0	0	0	0	0	0
gi|492736157	>gi|492736157|ref|WP_005940397.1| MULTISPECIES: hypothetical protein [Bacteroides]	43775000	49129000	0	41892000	42530000	42000000	49464000	60415000	82886000	68514000	53095000	47466000	62725000	115990000	88034000	75880000
gi|492736398	>gi|492736398|ref|WP_005940564.1| membrane protein [Faecalibacterium prausnitzii]	0	0	0	0	0	15332000	15076000	16178000	26320000	33522000	16195000	20183000	13944000	28828000	25696000	15962000
gi|492736663	>gi|492736663|ref|WP_005940829.1| hypothetical protein [Bacteroides massiliensis]	0	0	0	0	0	5577300	0	0	0	0	0	0	39965000	85329000	104370000	77283000
gi|492736956	>gi|492736956|ref|WP_005941122.1| SusC/RagA family TonB-linked outer membrane protein [Bacteroides massiliensis]	0	0	0	0	0	0	0	0	0	0	0	0	155730000	134300000	114050000	145640000
gi|492736959	>gi|492736959|ref|WP_005941125.1| hypothetical protein [Bacteroides massiliensis]	0	0	0	0	0	1944200	0	0	0	0	0	0	338060000	110220000	120520000	317120000
gi|492737096	>gi|492737096|ref|WP_005941262.1| MULTISPECIES: hypothetical protein [Bacteroides]	0	0	0	0	0	0	0	0	0	0	0	0	0	0	0	1247400
gi|492737148	>gi|492737148|ref|WP_005941314.1| MULTISPECIES: inosine-5-monophosphate dehydrogenase [Bacteroides]	0	0	0	0	0	0	0	0	0	0	0	0	0	0	0	0
gi|492737196	>gi|492737196|ref|WP_005941362.1| MULTISPECIES: hypothetical protein [Bacteroides]	0	0	0	0	0	0	0	0	0	0	0	0	0	0	0	3520700
gi|492737327	>gi|492737327|ref|WP_005941493.1| glutamate dehydrogenase [Faecalibacterium prausnitzii]	50799000	67923000	73092000	80070000	82078000	58359000	36870000	42777000	82379000	52053000	46150000	53929000	215180000	271160000	221190000	183400000
gi|492737350	>gi|492737350|ref|WP_005941516.1| MULTISPECIES: hypothetical protein [Bacteroides]	0	0	0	0	0	3228900	0	1302100	0	0	2612600	1948300	174590000	248500000	204580000	225850000
gi|492737355	>gi|492737355|ref|WP_005941521.1| SusC/RagA family TonB-linked outer membrane protein [Bacteroides massiliensis]	0	0	0	0	0	0	0	0	0	0	0	0	0	0	6174800	5508200
gi|492737557	>gi|492737557|ref|WP_005941723.1| hypothetical protein [Bacteroides massiliensis]	0	0	0	0	0	0	0	0	0	0	0	0	0	0	0	0
gi|492737602	>gi|492737602|ref|WP_005941768.1| hypothetical protein [Bacteroides massiliensis]	0	0	0	0	0	0	0	4811600	0	5723800	0	10724000	56076000	40660000	27307000	36071000
gi|492737737	>gi|492737737|ref|WP_005941903.1| DNA-directed RNA polymerase subunit beta [Bacteroides massiliensis]	0	0	0	0	0	0	0	0	0	0	0	0	0	0	0	0
gi|492737766	>gi|492737766|ref|WP_005941932.1| MULTISPECIES: outer membrane autotransporter barrel domain-containing protein [Bacteroides]	0	0	0	0	0	18708000	0	0	0	0	23072000	0	61276000	57352000	0	53474000
gi|492737773	>gi|492737773|ref|WP_005941939.1| aminotransferase [Faecalibacterium prausnitzii]	0	0	0	0	0	0	0	0	0	0	0	0	0	0	0	0
gi|492737840	>gi|492737840|ref|WP_005942006.1| MULTISPECIES: hypothetical protein [Bacteroides]	0	0	0	0	0	0	0	0	0	0	0	0	0	0	0	0
gi|492737912	>gi|492737912|ref|WP_005942078.1| aspartate-semialdehyde dehydrogenase [Faecalibacterium prausnitzii]	0	0	0	0	0	0	0	0	0	0	0	0	0	0	0	0
gi|492737986	>gi|492737986|ref|WP_005942151.1| 5-nucleotidase [Faecalibacterium prausnitzii]	66879000	66176000	65826000	76304000	61653000	145350000	42051000	138460000	78033000	89736000	106850000	151470000	136560000	118580000	87346000	107190000
gi|492740053	>gi|492740053|ref|WP_005942218.1| ketol-acid reductoisomerase [Faecalibacterium prausnitzii]	63865000	92378000	85953000	32956000	72140000	110250000	183690000	128600000	132430000	160640000	155120000	171020000	69313000	95812000	68485000	68561000
gi|492740078	>gi|492740078|ref|WP_005942243.1| ribose 5-phosphate isomerase [Faecalibacterium prausnitzii]	1723100	0	3694100	3166500	0	0	0	0	0	0	0	0	4615200	0	0	3817900
gi|492740128	>gi|492740128|ref|WP_005942293.1| ABC transporter substrate-binding protein [Faecalibacterium prausnitzii]	21501000	22030000	18501000	19169000	16735000	35784000	0	0	19691000	20752000	29335000	36517000	0	0	0	0
gi|492740152	>gi|492740152|ref|WP_005942317.1| MULTISPECIES: SusC/RagA family TonB-linked outer membrane protein [Bacteroides]	0	0	0	0	0	99405000	14157000	59579000	19219000	35671000	61332000	116360000	448880000	343480000	321090000	381780000
gi|492740331	>gi|492740331|ref|WP_005942496.1| MULTISPECIES: hypothetical protein [Bacteroides]	0	0	0	0	0	1665400	0	0	0	2633500	10049000	6570500	540170000	244830000	360560000	345030000
gi|492740333	>gi|492740333|ref|WP_005942498.1| SusC/RagA family TonB-linked outer membrane protein [Bacteroides massiliensis]	0	0	0	0	0	12707000	2795000	8517900	1919100	1549500	3532000	13587000	694540000	666880000	666470000	627570000
gi|492740485	>gi|492740485|ref|WP_005942650.1| L-alanine-DL-glutamate epimerase [Faecalibacterium prausnitzii]	0	0	0	0	0	0	0	0	0	0	0	0	0	0	0	0
gi|492741196	>gi|492741196|ref|WP_005943360.1| ABC transporter substrate-binding protein [Faecalibacterium prausnitzii]	29459000	16851000	24837000	25535000	23662000	52099000	45896000	69720000	22051000	23116000	47248000	69136000	28707000	29545000	23039000	28460000
gi|492741414	>gi|492741414|ref|WP_005943578.1| molecular chaperone DnaK [Faecalibacterium prausnitzii]	12754000	13629000	14928000	10323000	13874000	0	0	0	0	0	0	0	0	0	0	0
gi|492741500	>gi|492741500|ref|WP_005943664.1| fumarate reductase [Faecalibacterium prausnitzii]	0	0	0	0	0	0	0	0	0	0	0	0	0	0	0	0
gi|492741548	>gi|492741548|ref|WP_005943712.1| phosphate binding protein [Faecalibacterium prausnitzii]	0	0	0	0	0	13450000	0	15242000	0	0	0	19350000	0	0	0	0
gi|492741564	>gi|492741564|ref|WP_005943728.1| glycosyl hydrolase family 109 protein 1 [Bacteroides massiliensis]	0	0	0	0	3161500	26660000	12470000	15427000	21571000	28435000	19680000	28602000	273260000	272650000	235390000	288690000
gi|492741569	>gi|492741569|ref|WP_005943733.1| MULTISPECIES: hypothetical protein [Bacteroides]	0	0	0	0	5438400	0	0	7785600	0	0	0	0	62250000	40751000	33062000	61153000
gi|492741614	>gi|492741614|ref|WP_005943778.1| hypothetical protein [Bacteroides massiliensis]	0	0	0	0	0	0	0	0	0	0	0	0	0	0	0	0
gi|492741649	>gi|492741649|ref|WP_005943813.1| MULTISPECIES: hypothetical protein [Bacteroides]	0	0	0	0	13625000	84843000	103730000	71600000	90421000	91794000	80825000	65541000	348040000	453120000	527090000	507910000
gi|492741851	>gi|492741851|ref|WP_005944015.1| hypothetical protein [Bacteroides massiliensis]	0	0	0	0	0	0	0	0	0	0	0	0	1745000	0	0	0
gi|492741868	>gi|492741868|ref|WP_005944032.1| phosphoenolpyruvate carboxykinase [Bacteroides massiliensis]	0	0	0	0	0	0	0	0	0	0	0	0	0	106830000	0	0
gi|492741873	>gi|492741873|ref|WP_005944037.1| 2-oxoacid:acceptor oxidoreductase, alpha subunit [Bacteroides massiliensis]	0	0	0	0	0	0	0	0	0	0	0	0	0	0	0	6315900
gi|492741879	>gi|492741879|ref|WP_005944043.1| 2-dehydro-3-deoxygluconokinase [Faecalibacterium prausnitzii]	0	10446000	6622000	0	0	0	0	0	0	0	0	0	5746100	4701000	0	0
gi|492741985	>gi|492741985|ref|WP_005944149.1| glucuronate isomerase [Faecalibacterium prausnitzii]	105850000	101650000	99729000	99337000	63483000	148870000	155700000	111980000	133070000	147300000	116200000	131790000	82048000	89282000	76694000	71880000
gi|492742107	>gi|492742107|ref|WP_005944271.1| Tat pathway signal sequence [Faecalibacterium prausnitzii]	0	0	0	0	0	0	0	0	0	0	0	0	0	0	0	0
gi|492742147	>gi|492742147|ref|WP_005944311.1| polyribonucleotide nucleotidyltransferase [Bacteroides massiliensis]	0	0	0	0	0	0	0	0	0	0	0	0	0	0	0	0
gi|492742296	>gi|492742296|ref|WP_005944459.1| 5-aminoimidazole-4-carboxamide ribonucleotide transformylase [Faecalibacterium prausnitzii]	0	0	0	0	0	0	0	0	0	0	0	0	0	0	0	0
gi|492742339	>gi|492742339|ref|WP_005944502.1| methionyl-tRNA synthetase [Faecalibacterium prausnitzii]	14355000	14244000	14928000	13636000	13548000	0	0	0	10751000	7835100	8223200	0	0	12593000	9029200	9031800
gi|492742423	>gi|492742423|ref|WP_005944586.1| ABC transporter substrate-binding protein [Faecalibacterium prausnitzii]	147240000	188580000	177640000	146820000	181630000	96648000	33786000	42469000	73676000	43045000	65293000	56829000	173890000	126180000	153540000	148450000
gi|492742495	>gi|492742495|ref|WP_005944658.1| LacI family transcriptional regulator [Faecalibacterium prausnitzii]	9007800	7706300	8169600	6809600	8947400	5882300	0	3882300	5465300	3233800	0	0	18591000	19150000	2976000	12044000
gi|492742644	>gi|492742644|ref|WP_005944807.1| hypothetical protein [Bacteroides massiliensis]	0	0	0	4210800	4633700	0	0	0	0	10046000	0	0	8083400000	6501600000	5905800000	7451600000
gi|492742857	>gi|492742857|ref|WP_005945020.1| ABC transporter substrate-binding protein [Faecalibacterium prausnitzii]	0	0	0	0	0	0	0	0	0	11729000	0	0	14000000	11248000	14556000	19168000
gi|492742885	>gi|492742885|ref|WP_005945048.1| MULTISPECIES: hypothetical protein [Bacteroides]	0	0	0	16532000	0	0	0	12758000	17375000	0	0	0	30236000	45650000	25186000	36290000
gi|492743160	>gi|492743160|ref|WP_005945323.1| polyribonucleotide nucleotidyltransferase [Faecalibacterium prausnitzii]	0	0	0	0	0	0	0	0	0	0	0	0	0	0	0	0
gi|492743210	>gi|492743210|ref|WP_005945373.1| SusC/RagA family TonB-linked outer membrane protein [Bacteroides massiliensis]	25189000	27573000	45403000	23262000	33809000	62832000	29117000	56491000	28382000	28746000	35353000	51873000	117320000	90500000	80887000	118610000
gi|492743213	>gi|492743213|ref|WP_005945376.1| hypothetical protein [Bacteroides massiliensis]	0	15208000	0	0	0	42989000	32671000	46634000	25114000	23065000	28352000	44189000	157530000	128230000	152360000	150740000
gi|492743349	>gi|492743349|ref|WP_005945512.1| hypothetical protein [Bacteroides massiliensis]	8573300	3259100	0	0	0	1586800000	1056700000	1304300000	1793300000	1191900000	1176200000	1450900000	0	0	10275000	5852100
gi|492743452	>gi|492743452|ref|WP_005945614.1| phosphoglyceromutase [Faecalibacterium prausnitzii]	0	0	0	0	0	0	0	0	0	0	0	0	0	0	0	0
gi|492745759	>gi|492745759|ref|WP_005945920.1| galactose-1-phosphate uridylyltransferase [Faecalibacterium prausnitzii]	0	0	0	0	0	0	0	0	0	0	0	1520500	0	0	0	0
gi|492745938	>gi|492745938|ref|WP_005946099.1| SusC/RagA family TonB-linked outer membrane protein [Bacteroides massiliensis]	0	0	0	0	0	48245000	51604000	51247000	37055000	57135000	39016000	43720000	50059000	30290000	30309000	46943000
gi|492745940	>gi|492745940|ref|WP_005946101.1| hypothetical protein [Bacteroides massiliensis]	0	0	0	0	0	20113000	11678000	18381000	19769000	14584000	21269000	22836000	21284000	17576000	19293000	19040000
gi|492746350	>gi|492746350|ref|WP_005946509.1| Tat pathway signal sequence [Faecalibacterium prausnitzii]	0	0	0	0	0	17125000	10034000	16726000	9499700	9673100	17258000	21238000	16923000	17716000	14361000	17019000
gi|492746557	>gi|492746557|ref|WP_005946715.1| membrane protein [Fusobacterium varium]	0	0	0	0	0	0	0	0	0	0	0	0	139740000	136210000	177940000	182030000
gi|492747707	>gi|492747707|ref|WP_005947862.1| elongation factor P [Blautia hydrogenotrophica]	0	0	0	0	0	0	0	0	0	0	0	0	0	0	0	0
gi|492750592	>gi|492750592|ref|WP_005948743.1| hypothetical protein [Fusobacterium varium]	0	0	0	0	0	0	0	0	0	0	0	0	0	0	0	2269000
gi|492750642	>gi|492750642|ref|WP_005948793.1| elongation factor Tu [Fusobacterium varium]	0	0	0	0	0	0	0	0	0	0	0	0	0	0	1616400	0
gi|492752629	>gi|492752629|ref|WP_005950780.1| MULTISPECIES: molecular chaperone GroEL [Blautia]	0	0	0	0	0	0	0	0	0	0	0	0	0	0	0	0
gi|492756015	>gi|492756015|ref|WP_005952166.1| membrane protein [Fusobacterium varium]	0	0	0	0	0	0	0	0	0	0	0	0	157910000	0	0	0
gi|492756099	>gi|492756099|ref|WP_005952250.1| F0F1 ATP synthase subunit alpha [Fusobacterium varium]	0	0	0	0	0	0	0	0	0	0	0	0	0	0	0	0
gi|492756187	>gi|492756187|ref|WP_005952338.1| MULTISPECIES: glutamate dehydrogenase [Blautia]	0	0	0	0	0	0	0	0	0	7065200	0	0	0	0	0	0
gi|492759508	>gi|492759508|ref|WP_005953659.1| hypothetical protein, partial [Blautia hydrogenotrophica]	0	0	0	0	0	0	0	0	0	0	0	0	0	10046000	0	0
gi|492828029	>gi|492828029|ref|WP_005981983.1| rubrerythrin [Fusobacterium ulcerans]	0	0	0	0	0	0	0	0	0	0	0	0	0	0	0	0
gi|492848073	>gi|492848073|ref|WP_006002027.1| elongation factor Tu, partial [[Eubacterium] infirmum]	0	0	0	0	0	4431300	0	0	0	5039600	0	0	0	0	0	3534700
gi|492849521	>gi|492849521|ref|WP_006003475.1| hypothetical protein [Desulfovibrio piger]	0	0	0	0	0	9208000	0	0	0	0	12366000	13918000	0	0	0	0
gi|492854028	>gi|492854028|ref|WP_006007982.1| membrane protein [Desulfovibrio piger]	0	10659000	8729600	7783000	6394500	25519000	18206000	20851000	14918000	18620000	23330000	38170000	59925000	32575000	35571000	35745000
gi|492855158	>gi|492855158|ref|WP_006009112.1| peptidoglycan-binding protein [Desulfovibrio piger]	107600000	125800000	136710000	125020000	123600000	168550000	369250000	119970000	416110000	362570000	299770000	162960000	123350000	233820000	183480000	141530000
gi|492914936	>gi|492914936|ref|WP_006044312.1| membrane protein [Prevotella pallens]	0	0	0	0	0	0	0	0	0	0	0	0	0	0	1721100	0
gi|492914939	>gi|492914939|ref|WP_006044313.1| membrane protein [Prevotella pallens]	0	0	0	0	0	0	0	0	0	0	1834200	0	0	0	0	0
gi|492952776	>gi|492952776|ref|WP_006060861.1| membrane protein [Holdemania filiformis]	0	0	0	0	0	0	0	0	0	0	0	0	0	0	0	0
gi|493203237	>gi|493203237|ref|WP_006191400.1| succinate dehydrogenase flavoprotein subunit [Selenomonas sputigena]	0	0	0	0	0	0	0	0	0	0	0	0	0	44242000	0	0
gi|493276350	>gi|493276350|ref|WP_006234147.1| 30S ribosomal protein S1 [Collinsella aerofaciens]	0	0	23773000	0	8978600	10175000	0	14402000	19530000	0	0	0	0	0	0	0
gi|493276482	>gi|493276482|ref|WP_006234279.1| MULTISPECIES: ornithine carbamoyltransferase [Collinsella]	116430000	129490000	122560000	108930000	111030000	486230000	271030000	483420000	203000000	241270000	307790000	510890000	696900000	545450000	540590000	604730000
gi|493276484	>gi|493276484|ref|WP_006234281.1| MULTISPECIES: arginine deiminase [Collinsella]	0	11773000	0	0	0	18736000	0	14176000	16651000	10050000	13084000	11979000	15694000	16875000	17049000	21589000
gi|493276610	>gi|493276610|ref|WP_006234406.1| dihydroneopterin aldolase [Collinsella aerofaciens]	15063000	0	0	0	22152000	20664000	0	0	36237000	31241000	0	20066000	0	0	25492000	0
gi|493277037	>gi|493277037|ref|WP_006234830.1| MULTISPECIES: galactose-6-phosphate isomerase [Collinsella]	0	0	0	0	0	0	0	0	7552100	10269000	9848200	6247500	0	9269300	0	0
gi|493277038	>gi|493277038|ref|WP_006234831.1| MULTISPECIES: galactose-6-phosphate isomerase [Collinsella]	0	0	0	0	0	15512000	0	14691000	8698500	11443000	13224000	0	13364000	13458000	15411000	16979000
gi|493277174	>gi|493277174|ref|WP_006234967.1| peptidase M20 [Collinsella aerofaciens]	0	0	5045100	0	0	21613000	0	21082000	0	0	9640200	14132000	103680000	70161000	56229000	82559000
gi|493277247	>gi|493277247|ref|WP_006235040.1| MULTISPECIES: 30S ribosomal protein S17 [Collinsella]	26305000	23552000	23491000	29433000	24362000	12153000	0	17821000	16506000	13970000	0	0	0	0	0	0
gi|493277334	>gi|493277334|ref|WP_006235126.1| sugar isomerase [Collinsella aerofaciens]	0	0	0	0	0	0	0	0	0	0	0	0	0	0	0	0
gi|493277347	>gi|493277347|ref|WP_006235139.1| MULTISPECIES: sugar isomerase [Collinsella]	0	0	0	0	0	26807000	0	25359000	0	9048800	13045000	18703000	8114600	8174000	9164600	8677800
gi|493277360	>gi|493277360|ref|WP_006235152.1| rubrerythrin [Collinsella aerofaciens]	175960000	193430000	199960000	188120000	192400000	83108000	108690000	57942000	142600000	122850000	106570000	71423000	73891000	115280000	106750000	87317000
gi|493277462	>gi|493277462|ref|WP_006235254.1| ornithine carbamoyltransferase [Collinsella aerofaciens]	26749000	22234000	24653000	29977000	34481000	13946000	0	0	16814000	0	0	0	0	0	0	0
gi|493277470	>gi|493277470|ref|WP_006235262.1| MULTISPECIES: 30S ribosomal protein S8 [Collinsella]	0	0	0	0	0	0	0	945140	0	0	0	0	0	0	0	0
gi|493278024	>gi|493278024|ref|WP_006235810.1| MULTISPECIES: N5-carboxyaminoimidazole ribonucleotide mutase [Collinsella]	0	0	9942200	0	0	15577000	0	10564000	0	0	14070000	19359000	15443000	15903000	19683000	17512000
gi|493278092	>gi|493278092|ref|WP_006235878.1| sugar isomerase [Collinsella aerofaciens]	0	0	0	0	0	0	0	0	0	0	0	0	0	14767000	25706000	15806000
gi|493278142	>gi|493278142|ref|WP_006235927.1| hypothetical protein [Collinsella aerofaciens]	22248000	20916000	18495000	25209000	25563000	18138000	24880000	13365000	22847000	23920000	22504000	25337000	10683000	13391000	0	11078000
gi|493278274	>gi|493278274|ref|WP_006236059.1| MULTISPECIES: peptidyl-prolyl cis-trans isomerase [Collinsella]	0	0	0	0	0	3842500	0	4624700	2804600	0	4197000	4142000	4041800	3180600	0	3693700
gi|493278341	>gi|493278341|ref|WP_006236125.1| dihydroorotase [Collinsella aerofaciens]	0	0	0	0	0	0	0	0	0	0	0	0	0	0	0	0
gi|493278363	>gi|493278363|ref|WP_006236147.1| triosephosphate isomerase [Collinsella aerofaciens]	0	0	0	0	0	0	0	0	0	0	0	0	0	0	0	0
gi|493278481	>gi|493278481|ref|WP_006236264.1| PTS fructose transporter subunit IIC [Collinsella aerofaciens]	0	0	0	0	0	0	0	0	0	0	0	0	0	0	0	0
gi|493278482	>gi|493278482|ref|WP_006236265.1| PTS fructose transporter subunit IID [Collinsella aerofaciens]	159170000	174670000	194280000	183890000	162140000	135750000	196120000	128140000	301370000	279090000	186520000	111710000	0	25113000	0	0
gi|493296237	>gi|493296237|ref|WP_006253888.1| Na(+)-translocating NADH-quinone reductase subunit F [Alloprevotella tannerae]	0	0	0	0	0	0	0	0	0	0	0	3548100	0	0	0	0
gi|493296436	>gi|493296436|ref|WP_006254084.1| DNA gyrase subunit A [Alloprevotella tannerae]	0	0	0	0	0	0	0	0	0	0	0	5110300	0	0	0	0
gi|493299005	>gi|493299005|ref|WP_006256627.1| putative immunoreactive antigen PG33 [Alloprevotella tannerae]	83040000	143640000	182080000	83422000	102840000	26759000	113200000	77627000	76984000	83539000	44518000	55555000	0	0	0	0
gi|493325049	>gi|493325049|ref|WP_006282305.1| Na(+)-translocating NADH-quinone reductase subunit F [Prevotella bryantii]	0	0	0	0	0	0	0	0	0	0	0	0	0	0	0	169290000
gi|493325067	>gi|493325067|ref|WP_006282322.1| membrane protein [Prevotella bryantii]	86624000	117150000	92489000	93913000	77228000	0	0	0	0	0	0	0	0	0	0	0
gi|493325477	>gi|493325477|ref|WP_006282728.1| polynucleotide phosphorylase [Prevotella bryantii]	0	25303000	29955000	23322000	0	0	0	0	0	0	0	0	0	0	0	0
gi|493325520	>gi|493325520|ref|WP_006282770.1| succinate dehydrogenase [Prevotella bryantii]	0	0	0	0	6276900	0	0	0	0	0	0	0	0	0	0	0
gi|493325637	>gi|493325637|ref|WP_006282886.1| collagen-binding protein [Prevotella bryantii]	0	0	0	0	0	0	0	0	0	0	12567000	0	0	0	0	0
gi|493325638	>gi|493325638|ref|WP_006282887.1| starch-binding protein [Prevotella bryantii]	0	0	0	0	0	0	0	0	0	0	0	0	0	0	0	1623800
gi|493325660	>gi|493325660|ref|WP_006282909.1| TonB-linked outer membrane protein [Prevotella bryantii]	0	0	0	0	0	0	0	0	0	0	0	0	0	0	0	7938000
gi|493325842	>gi|493325842|ref|WP_006283089.1| 50S ribosomal protein L27 [Prevotella bryantii]	46519000	32460000	66668000	63064000	75831000	0	72562000	0	0	0	0	0	0	0	0	0
gi|493325981	>gi|493325981|ref|WP_006283227.1| membrane protein [Prevotella bryantii]	0	0	0	0	9607200	0	0	0	0	0	0	0	0	0	0	0
gi|493326018	>gi|493326018|ref|WP_006283264.1| TonB-linked outer membrane protein [Prevotella bryantii]	0	0	9661300	0	0	15274000	0	15840000	0	0	0	0	20265000	16985000	13036000	20900000
gi|493326356	>gi|493326356|ref|WP_006283600.1| hypothetical protein [Prevotella bryantii]	0	0	0	0	0	0	0	0	0	685290	0	0	0	0	0	0
gi|493326414	>gi|493326414|ref|WP_006283658.1| MULTISPECIES: 30S ribosomal protein S10 [Prevotella]	172930000	135140000	128010000	170940000	157500000	43106000	37200000	65573000	62654000	69539000	40309000	25779000	0	5932800	11404000	15523000
gi|493326644	>gi|493326644|ref|WP_006283886.1| putative membrane protein, partial [Prevotella bryantii]	0	0	0	0	0	19142000	0	0	0	0	9640800	11035000	0	3651300	0	0
gi|493327101	>gi|493327101|ref|WP_006284341.1| translation elongation factor [Paenibacillus popilliae]	0	0	0	0	0	0	0	0	0	0	0	0	0	0	0	0
gi|493331961	>gi|493331961|ref|WP_006289090.1| phosphoketolase [Parascardovia denticolens]	0	0	0	0	0	0	0	0	0	0	0	0	0	0	0	1380300
gi|493347153	>gi|493347153|ref|WP_006303909.1| enolase [Atopobium vaginae]	0	0	0	0	0	0	0	0	0	0	0	0	0	0	0	0
gi|493347427	>gi|493347427|ref|WP_006304175.1| formate acetyltransferase [Atopobium vaginae]	0	0	0	0	0	0	0	0	0	0	0	0	0	0	0	0
gi|493347631	>gi|493347631|ref|WP_006304373.1| iron ABC transporter substrate-binding protein [Atopobium vaginae]	0	0	0	0	0	0	0	0	0	0	0	0	0	0	0	1926800
gi|493349486	>gi|493349486|ref|WP_006306197.1| ABC transporter substrate-binding protein [Centipeda periodontii]	0	0	0	0	0	0	0	0	0	0	0	0	2097000	0	0	0
gi|493382997	>gi|493382997|ref|WP_006339253.1| beta-glucosidase, partial [Gordonia rhizosphera]	0	0	0	0	0	0	0	0	0	0	0	0	0	0	0	0
gi|493398673	>gi|493398673|ref|WP_006354781.1| fucose isomerase [[Clostridium] methylpentosum]	0	0	0	0	0	0	0	0	0	0	0	0	0	0	0	0
gi|493405442	>gi|493405442|ref|WP_006361504.1| glutamate dehydrogenase [Slackia exigua]	0	0	0	0	0	6171400	0	5616400	4719000	5001200	0	5700800	8683400	10815000	8874300	9300200
gi|493407319	>gi|493407319|ref|WP_006363349.1| MULTISPECIES: ornithine carbamoyltransferase [Slackia]	0	0	0	0	0	59626000	0	48551000	23162000	0	27425000	0	31361000	0	23477000	0
gi|493468520	>gi|493468520|ref|WP_006423655.1| glyceraldehyde-3-phosphate dehydrogenase [delta proteobacterium NaphS2]	0	0	0	0	0	0	0	0	0	0	0	0	0	0	0	0
gi|493468629	>gi|493468629|ref|WP_006423761.1| putative peptidoglycan-associated lipoprotein, partial [delta proteobacterium NaphS2]	0	0	0	0	0	0	0	0	0	0	0	0	0	0	0	0
gi|493472324	>gi|493472324|ref|WP_006427366.1| proline reductase [Dorea longicatena]	0	0	0	0	0	0	0	0	0	0	0	0	0	0	0	0
gi|493472432	>gi|493472432|ref|WP_006427473.1| MULTISPECIES: transaldolase [Dorea]	0	0	0	0	0	6642000	0	0	2633200	0	0	4690200	5274800	5979200	8094800	7082400
gi|493472846	>gi|493472846|ref|WP_006427876.1| ABC transporter substrate-binding protein [Dorea longicatena]	39931000	0	0	42789000	40648000	47142000	36695000	48917000	34851000	44416000	54557000	56523000	102950000	77566000	96510000	90885000
gi|493472944	>gi|493472944|ref|WP_006427973.1| glutamate dehydrogenase [Dorea longicatena]	0	0	0	0	0	0	0	0	0	0	0	0	0	0	0	0
gi|493473119	>gi|493473119|ref|WP_006428146.1| elongation factor P [Dorea longicatena]	0	0	0	0	0	0	0	0	0	0	0	0	0	0	0	0
gi|493473131	>gi|493473131|ref|WP_006428158.1| ABC transporter substrate-binding protein [Dorea longicatena]	7542300	11796000	0	8919900	15110000	15241000	0	13663000	12665000	19025000	17398000	23062000	0	0	0	0
gi|493473740	>gi|493473740|ref|WP_006428757.1| MULTISPECIES: L-ribulose-5-phosphate 4-epimerase [Dorea]	0	0	0	0	0	0	0	0	0	0	0	0	0	0	0	0
gi|493484783	>gi|493484783|ref|WP_006439598.1| acetaldehyde dehydrogenase [[Clostridium] hiranonis]	0	0	0	0	0	0	0	0	0	0	0	0	0	0	0	0
gi|493485884	>gi|493485884|ref|WP_006440680.1| ketol-acid reductoisomerase [[Clostridium] hiranonis]	0	0	0	0	0	0	0	0	0	0	0	0	0	0	0	0
gi|493487627	>gi|493487627|ref|WP_006442391.1| ABC transporter substrate-binding protein [[Clostridium] hylemonae]	0	0	0	0	0	0	0	0	0	0	0	0	0	0	0	0
gi|493488797	>gi|493488797|ref|WP_006443546.1| hypothetical protein [[Clostridium] hylemonae]	0	0	0	0	0	0	0	0	0	0	0	0	0	0	0	0
gi|493490254	>gi|493490254|ref|WP_006444977.1| proline reductase [[Clostridium] hylemonae]	0	0	0	0	0	10503000	0	9646100	7609100	8703300	18114000	12862000	11301000	12966000	7734400	6425700
gi|493550711	>gi|493550711|ref|WP_006504381.1| fructose-bisphosphate aldolase [Catenibacterium mitsuokai]	0	0	14074000	12144000	0	15594000	17764000	0	24262000	23322000	14834000	14520000	0	0	0	0
gi|493550735	>gi|493550735|ref|WP_006504404.1| PTS lactose transporter subunit IIC [Catenibacterium mitsuokai]	83824000	102490000	101000000	102890000	99390000	33580000	32198000	21131000	48630000	28393000	37507000	30125000	47257000	52862000	49578000	51904000
gi|493551030	>gi|493551030|ref|WP_006504690.1| rubrerythrin [Catenibacterium mitsuokai]	0	0	0	0	0	28563000	0	17891000	0	0	0	0	12484000	0	0	0
gi|493551035	>gi|493551035|ref|WP_006504695.1| molecular chaperone DnaJ [Catenibacterium mitsuokai]	0	0	0	0	0	0	0	0	0	0	0	2770500	0	0	0	0
gi|493551036	>gi|493551036|ref|WP_006504696.1| molecular chaperone DnaK [Catenibacterium mitsuokai]	0	0	0	0	0	0	0	0	0	0	15939000	0	0	0	0	0
gi|493551161	>gi|493551161|ref|WP_006504819.1| hypothetical protein [Catenibacterium mitsuokai]	0	5335300	5382800	0	0	0	0	0	11674000	7893700	0	0	0	0	0	0
gi|493551398	>gi|493551398|ref|WP_006505048.1| MULTISPECIES: nitrogen-fixing protein NifU [Catenibacterium]	0	0	0	0	0	0	0	0	19642000	17225000	14008000	0	19421000	18245000	18338000	17485000
gi|493551399	>gi|493551399|ref|WP_006505049.1| MULTISPECIES: hypothetical protein [Catenibacterium]	0	0	0	0	0	0	0	0	0	0	0	0	0	0	0	6122000
gi|493551453	>gi|493551453|ref|WP_006505101.1| isoleucyl-tRNA synthetase [Catenibacterium mitsuokai]	0	0	0	0	0	0	0	0	0	0	0	7514700	0	0	0	0
gi|493551461	>gi|493551461|ref|WP_006505109.1| hypothetical protein [Catenibacterium mitsuokai]	0	0	0	0	0	25957000	0	23606000	24565000	25328000	30663000	22400000	0	0	0	0
gi|493551517	>gi|493551517|ref|WP_006505165.1| MULTISPECIES: ketol-acid reductoisomerase [Catenibacterium]	0	0	0	0	0	16188000	0	15354000	0	7691000	0	23533000	5967500	0	4985500	5342200
gi|493551628	>gi|493551628|ref|WP_006505273.1| hypothetical protein [Catenibacterium mitsuokai]	0	0	0	0	0	17265000	0	21625000	0	9783100	20047000	22615000	0	0	0	0
gi|493551774	>gi|493551774|ref|WP_006505416.1| deoxyribose-phosphate aldolase [Catenibacterium mitsuokai]	0	0	0	0	0	12911000	0	0	16664000	16855000	13834000	19488000	0	0	0	0
gi|493551905	>gi|493551905|ref|WP_006505542.1| ABC transporter substrate-binding protein [Catenibacterium mitsuokai]	0	7081700	5924800	0	3779200	17914000	15323000	33611000	42542000	43784000	49362000	38290000	2118500	5610600	4667700	2949400
gi|493551996	>gi|493551996|ref|WP_006505630.1| MULTISPECIES: 50S ribosomal protein L16 [Catenibacterium]	0	0	0	0	0	0	0	0	0	0	0	0	0	0	0	0
gi|493552083	>gi|493552083|ref|WP_006505715.1| MULTISPECIES: PTS mannose transporter subunit IIA [Catenibacterium]	0	10668000	13017000	9267700	15723000	26477000	26482000	26151000	57318000	50027000	29572000	28810000	0	0	0	0
gi|493552086	>gi|493552086|ref|WP_006505718.1| MULTISPECIES: elongation factor Tu [Catenibacterium]	31978000	42394000	40187000	42782000	40388000	47013000	39146000	19926000	56592000	44490000	36703000	24981000	12053000	0	20596000	0
gi|493553176	>gi|493553176|ref|WP_006506753.1| phosphoglyceromutase [Catenibacterium mitsuokai]	0	0	0	0	0	12185000	11276000	12502000	12122000	8703400	10545000	15636000	0	0	0	0
gi|493553258	>gi|493553258|ref|WP_006506833.1| hypothetical protein [Catenibacterium mitsuokai]	0	0	0	0	0	0	0	0	0	0	0	0	0	0	0	6179200
gi|493553483	>gi|493553483|ref|WP_006507057.1| MULTISPECIES: branched-chain amino acid aminotransferase [Catenibacterium]	0	0	0	0	0	0	0	0	0	0	0	9987500	0	0	0	0
gi|493553502	>gi|493553502|ref|WP_006507076.1| PTS lactose transporter subunit IIC [Catenibacterium mitsuokai]	22443000	25517000	22753000	22256000	23006000	46307000	48136000	37436000	28452000	0	13370000	50393000	0	0	0	0
gi|493609632	>gi|493609632|ref|WP_006562032.1| extracellular solute-binding protein [Oscillochloris trichoides]	0	0	0	0	0	0	0	0	0	0	0	0	0	0	0	0
gi|493615841	>gi|493615841|ref|WP_006568088.1| MULTISPECIES: molecular chaperone GroEL [Clostridiales]	0	0	0	0	0	0	0	0	0	0	0	0	0	0	0	0
gi|493615980	>gi|493615980|ref|WP_006568224.1| MULTISPECIES: elongation factor Tu [Clostridiales]	0	0	0	0	0	0	0	0	0	0	0	0	0	0	0	0
gi|493618510	>gi|493618510|ref|WP_006570707.1| ketol-acid reductoisomerase [Pseudoflavonifractor capillosus]	0	0	0	0	0	0	0	0	0	0	0	0	0	0	0	0
gi|493618676	>gi|493618676|ref|WP_006570873.1| hypothetical protein [Pseudoflavonifractor capillosus]	0	0	0	0	0	0	0	0	0	0	0	0	0	0	0	0
gi|493622942	>gi|493622942|ref|WP_006575139.1| galactose-1-phosphate uridylyltransferase [Pseudoflavonifractor capillosus]	0	0	0	0	0	0	0	0	0	0	0	0	0	0	0	0
gi|493622965	>gi|493622965|ref|WP_006575162.1| 2-dehydro-3-deoxygluconokinase [Pseudoflavonifractor capillosus]	0	0	0	0	0	0	0	0	0	0	0	5129100	0	0	0	0
gi|493670073	>gi|493670073|ref|WP_006620415.1| MULTISPECIES: molecular chaperone DnaK [Arthrospira]	0	0	0	0	4970600	0	0	0	0	0	0	0	0	0	0	0
gi|493676396	>gi|493676396|ref|WP_006626667.1| formate acetyltransferase [Bulleidia extructa]	0	0	0	0	0	0	0	0	0	20612000	0	0	0	0	0	0
gi|493676508	>gi|493676508|ref|WP_006626775.1| glutamate dehydrogenase [Bulleidia extructa]	0	0	0	0	0	0	0	0	0	0	0	0	0	652820	0	0
gi|493705556	>gi|493705556|ref|WP_006655257.1| hypothetical protein [Helicobacter canadensis]	41932000	30859000	47730000	41319000	32672000	389000000	83305000	339120000	59508000	92711000	184590000	362040000	60766000	27215000	36151000	50936000
gi|493736610	>gi|493736610|ref|WP_006685812.1| beta-D-galactosidase [Citrobacter youngae]	0	0	0	0	0	0	0	0	0	0	0	0	15666000	36068000	0	0
gi|493740800	>gi|493740800|ref|WP_006689911.1| fructose-bisphosphate aldolase [Selenomonas flueggei]	0	0	0	0	0	0	0	0	0	0	0	0	0	0	0	0
gi|493741272	>gi|493741272|ref|WP_006690375.1| S-layer protein [Selenomonas flueggei]	0	0	0	0	0	0	0	0	0	0	0	0	0	0	0	0
gi|493747050	>gi|493747050|ref|WP_006696069.1| acetylornithine aminotransferase [Selenomonas noxia]	0	0	0	0	0	0	0	0	0	0	0	0	0	0	0	0
gi|493753790	>gi|493753790|ref|WP_006702684.1| PTS mannose transporter subunit IID [Granulicatella elegans]	0	0	0	0	0	0	0	0	0	0	0	0	0	2481600	0	0
gi|493771350	>gi|493771350|ref|WP_006719875.1| PTS fructose transporter subunit IID [Collinsella stercoris]	0	0	0	0	0	0	0	0	0	0	0	0	0	0	0	0
gi|493771946	>gi|493771946|ref|WP_006720465.1| N-acetylmannosamine-6-phosphate 2-epimerase [Collinsella stercoris]	0	0	0	0	0	0	0	0	0	0	0	0	0	0	0	0
gi|493773183	>gi|493773183|ref|WP_006721692.1| amidohydrolase [Collinsella stercoris]	0	0	0	0	0	0	0	0	0	0	0	0	18944000	0	0	0
gi|493774328	>gi|493774328|ref|WP_006722821.1| nitrogen-fixing protein NifU [Collinsella intestinalis]	0	0	0	0	0	0	0	0	0	0	0	0	0	0	0	0
gi|493774917	>gi|493774917|ref|WP_006723400.1| PTS alpha-glucoside transporter subunit IIBC [Collinsella intestinalis]	0	0	0	0	0	0	0	0	0	0	0	0	2412100	0	0	0
gi|493775146	>gi|493775146|ref|WP_006723626.1| ABC transporter substrate-binding protein [Collinsella intestinalis]	0	0	0	0	0	0	0	0	0	0	0	0	0	0	0	9549100
gi|493775152	>gi|493775152|ref|WP_006723632.1| N-acetylmannosamine-6-phosphate 2-epimerase [Collinsella intestinalis]	0	0	0	0	0	0	0	0	0	0	0	0	0	0	4699100	0
gi|493775188	>gi|493775188|ref|WP_006723667.1| dihydroneopterin aldolase [Collinsella intestinalis]	0	0	0	0	0	0	0	0	0	0	0	0	0	0	0	1313300
gi|493775496	>gi|493775496|ref|WP_006723970.1| molecular chaperone GroEL [Collinsella intestinalis]	0	0	0	0	0	0	0	0	0	0	0	0	0	0	0	0
gi|493787074	>gi|493787074|ref|WP_006735344.1| gluconate 5-dehydrogenase [Faecalibacterium prausnitzii]	36071000	40336000	29108000	31403000	0	48518000	46558000	39840000	43296000	44872000	47542000	71795000	0	0	0	0
gi|493796245	>gi|493796245|ref|WP_006744259.1| single-stranded DNA-binding protein [Bacteroides coprosuis]	0	0	0	0	0	0	0	0	0	0	0	0	0	0	0	0
gi|493796530	>gi|493796530|ref|WP_006744537.1| TonB-denpendent receptor [Bacteroides coprosuis]	0	0	0	0	0	0	0	0	0	0	0	0	0	0	0	0
gi|493796617	>gi|493796617|ref|WP_006744624.1| membrane protein [Bacteroides coprosuis]	0	0	0	0	0	0	0	0	0	0	0	0	0	0	0	0
gi|493824592	>gi|493824592|ref|WP_006772059.1| dihydroorotate oxidase, partial [[Clostridium] hathewayi]	0	0	0	0	0	0	0	0	0	0	0	0	0	0	0	2043400
gi|493827133	>gi|493827133|ref|WP_006774560.1| MULTISPECIES: nitrogen-fixing protein NifU [Clostridiales]	0	0	0	0	0	0	0	0	0	0	0	0	0	0	0	0
gi|493829115	>gi|493829115|ref|WP_006776489.1| MULTISPECIES: ornithine carbamoyltransferase [Clostridiales]	0	0	0	0	0	0	0	0	0	0	0	0	0	0	0	0
gi|493830504	>gi|493830504|ref|WP_006777820.1| hypothetical protein, partial [[Clostridium] hathewayi]	0	0	0	0	0	0	0	0	0	0	0	0	0	0	0	0
gi|493834644	>gi|493834644|ref|WP_006781890.1| molecular chaperone DnaK [[Clostridium] hathewayi]	0	0	0	0	0	0	0	0	0	0	0	0	0	0	0	0
gi|493834977	>gi|493834977|ref|WP_006782216.1| 30S ribosomal protein S4 [[Clostridium] hathewayi]	0	0	0	0	0	0	0	0	0	0	0	0	0	0	0	0
gi|493851970	>gi|493851970|ref|WP_006798898.1| carbohydrate-binding protein [Dysgonomonas gadei]	0	0	0	0	0	0	0	0	0	0	0	0	0	0	0	0
gi|493852674	>gi|493852674|ref|WP_006799593.1| membrane protein [Dysgonomonas gadei]	0	0	0	0	2722300	0	0	0	0	0	0	0	0	0	0	0
gi|493852943	>gi|493852943|ref|WP_006799860.1| membrane protein [Dysgonomonas gadei]	0	0	0	0	0	0	0	0	0	0	0	0	0	0	0	5861200
gi|493854175	>gi|493854175|ref|WP_006801071.1| rhamnose isomerase [Dysgonomonas gadei]	0	0	0	0	0	0	0	0	0	0	0	0	0	0	0	4877800
gi|493854385	>gi|493854385|ref|WP_006801279.1| gluconate 5-dehydrogenase [Dysgonomonas gadei]	0	0	0	0	0	0	0	0	0	0	0	0	0	0	0	0
gi|493891462	>gi|493891462|ref|WP_006837469.1| membrane protein [Bacillus sp. SG-1]	0	0	29338000	0	0	0	0	0	0	0	0	0	0	0	0	0
gi|493894243	>gi|493894243|ref|WP_006840191.1| acyl-CoA thioesterase [Corynebacterium lipophiloflavum]	0	0	0	0	0	0	0	0	0	0	0	0	0	0	0	50267000
gi|493895628	>gi|493895628|ref|WP_006841530.1| glycosyl hydrolase [Dysgonomonas mossii]	0	0	0	0	0	0	0	0	0	0	0	0	0	0	0	0
gi|493895969	>gi|493895969|ref|WP_006841864.1| pyruvate phosphate dikinase [Dysgonomonas mossii]	0	0	0	0	0	0	0	0	0	0	0	0	0	0	0	0
gi|493896644	>gi|493896644|ref|WP_006842516.1| membrane protein [Dysgonomonas mossii]	0	0	0	0	0	0	0	0	0	0	0	4885400	0	0	0	0
gi|493897773	>gi|493897773|ref|WP_006843628.1| glycan metabolism protein RagB [Dysgonomonas mossii]	0	0	0	0	0	0	0	0	0	0	0	0	0	0	0	5895300
gi|493900437	>gi|493900437|ref|WP_006846242.1| hypothetical protein [Prevotella copri]	21413000	19662000	20009000	25463000	8408900	0	11487000	0	10929000	9881700	8660400	0	0	7485300	0	0
gi|493900438	>gi|493900438|ref|WP_006846243.1| hypothetical protein [Prevotella copri]	7316400	10837000	7427100	10008000	10511000	8652600	0	5623800	3322300	8796700	5237700	6402900	339520000	287320000	219090000	310250000
gi|493900460	>gi|493900460|ref|WP_006846265.1| hypothetical protein [Prevotella copri]	0	0	9413500	9099100	13722000	0	0	0	7431100	0	0	0	0	0	0	0
gi|493900484	>gi|493900484|ref|WP_006846289.1| MULTISPECIES: molecular chaperone GroEL [Prevotella]	41207000	52108000	46404000	52778000	47720000	0	0	0	0	0	0	0	0	0	0	0
gi|493900491	>gi|493900491|ref|WP_006846296.1| glyceraldehyde-3-phosphate dehydrogenase [Prevotella copri]	176480000	105040000	130740000	133150000	184020000	117560000	135490000	182890000	78329000	82217000	75294000	68516000	21281000	21649000	41114000	62167000
gi|493900495	>gi|493900495|ref|WP_006846300.1| 4-alpha-glucanotransferase [Prevotella copri]	0	0	0	0	0	3331800	0	22360000	0	0	0	0	0	0	0	1769400
gi|493900500	>gi|493900500|ref|WP_006846305.1| glycan metabolism protein RagB [Prevotella copri]	16292000	29345000	26758000	28373000	29510000	0	0	0	9076300	9117500	8979900	0	7816700	9084900	0	7166700
gi|493900501	>gi|493900501|ref|WP_006846306.1| TonB-linked outer membrane protein [Prevotella copri]	0	0	0	0	0	0	0	0	0	0	0	0	0	0	0	8973200
gi|493900503	>gi|493900503|ref|WP_006846308.1| hypothetical protein [Prevotella copri]	0	0	0	0	0	0	0	11733000	0	0	7733700	10253000	0	0	0	0
gi|493900504	>gi|493900504|ref|WP_006846309.1| membrane protein [Prevotella copri]	0	0	6977200	0	0	60906000	0	40230000	17173000	18055000	25639000	54701000	0	0	0	0
gi|493900505	>gi|493900505|ref|WP_006846310.1| TonB-linked outer membrane protein [Prevotella copri]	6919700	7042900	11825000	16332000	0	114380000	39974000	93839000	24090000	41134000	52300000	61592000	0	0	0	0
gi|493900535	>gi|493900535|ref|WP_006846339.1| MULTISPECIES: hypothetical protein [Prevotella]	0	6725800	7583800	5920300	7469900	0	0	0	0	0	7429800	0	0	0	0	0
gi|493900542	>gi|493900542|ref|WP_006846346.1| MULTISPECIES: TonB-dependent receptor [Prevotella]	0	15760000	13156000	11294000	13970000	0	0	0	0	0	0	0	0	0	0	0
gi|493900576	>gi|493900576|ref|WP_006846379.1| hypothetical protein [Prevotella copri]	11584000	22299000	17187000	13919000	12022000	85494000	16005000	103160000	10725000	22600000	29166000	88243000	51963000	35069000	37935000	29340000
gi|493900577	>gi|493900577|ref|WP_006846380.1| hypothetical protein [Prevotella copri]	18901000	16549000	19540000	16935000	10868000	51957000	0	31251000	12023000	15829000	18486000	43525000	64684000	40465000	48094000	57611000
gi|493900578	>gi|493900578|ref|WP_006846381.1| RagB, SusD protein [Prevotella copri]	21554000	21719000	21586000	24545000	19633000	32999000	8742700	23704000	30841000	23589000	34202000	28751000	48595000	0	23574000	52580000
gi|493900579	>gi|493900579|ref|WP_006846382.1| TonB-denpendent receptor [Prevotella copri]	76917000	90741000	106870000	120510000	110050000	56105000	65228000	55169000	61600000	78615000	62808000	49393000	70884000	69759000	77250000	80752000
gi|493900626	>gi|493900626|ref|WP_006846428.1| peptidylprolyl isomerase [Prevotella copri]	53572000	36644000	61809000	46510000	49803000	0	0	0	20618000	0	0	0	0	0	0	0
gi|493900646	>gi|493900646|ref|WP_006846446.1| hypothetical protein [Prevotella copri]	0	0	0	0	0	0	0	0	0	0	0	1565800	0	0	0	0
gi|493900829	>gi|493900829|ref|WP_006846625.1| hemin receptor [Prevotella copri]	0	0	0	0	0	12340000	0	0	0	0	0	9220200	0	0	0	0
gi|493900874	>gi|493900874|ref|WP_006846669.1| serine protease [Prevotella copri]	33401000	38265000	32597000	34040000	40311000	37797000	21508000	25835000	42612000	21673000	51809000	24578000	17223000	16356000	12635000	20477000
gi|493900933	>gi|493900933|ref|WP_006846727.1| AraC family transcriptional regulator [Prevotella copri]	0	0	0	0	0	0	0	0	0	0	1178700	0	0	0	0	0
gi|493900979	>gi|493900979|ref|WP_006846772.1| MULTISPECIES: aldose 1-epimerase [Prevotella]	147240000	188230000	173480000	202300000	189190000	101560000	27489000	87833000	46602000	41221000	64440000	86750000	27788000	20831000	23307000	25964000
gi|493900982	>gi|493900982|ref|WP_006846775.1| aldose 1-epimerase [Prevotella copri]	0	0	0	0	0	0	0	0	0	0	0	0	0	0	0	0
gi|493900985	>gi|493900985|ref|WP_006846778.1| MULTISPECIES: L-ribulose-5-phosphate 4-epimerase [Prevotella]	0	0	0	0	0	15090000	0	15069000	0	0	0	16327000	0	0	0	0
gi|493901001	>gi|493901001|ref|WP_006846794.1| DNA gyrase subunit A [Prevotella copri]	58604000	48553000	50799000	49092000	50555000	82838000	39928000	71678000	51592000	54138000	55812000	75104000	42919000	23135000	31406000	36468000
gi|493901071	>gi|493901071|ref|WP_006846863.1| MULTISPECIES: 50S ribosomal protein L20 [Prevotella]	36669000	35315000	41101000	36686000	38375000	20221000	7555900	29693000	30033000	27242000	18524000	0	0	0	0	0
gi|493901085	>gi|493901085|ref|WP_006846876.1| MULTISPECIES: cell division protein [Prevotella]	1653200000	1928000000	1544000000	1741500000	1950700000	758670000	994290000	670770000	1387700000	1361500000	678500000	741700000	328410000	384710000	616980000	527080000
gi|493901122	>gi|493901122|ref|WP_006846913.1| putative lipoprotein [Prevotella copri]	21511000	25949000	27850000	26287000	21200000	15251000	11293000	10785000	13735000	11507000	9990800	9799900	13594000	13976000	17027000	15920000
gi|493901223	>gi|493901223|ref|WP_006847013.1| porin [Prevotella copri]	118460000	109120000	110060000	103890000	99024000	133390000	144240000	145910000	109500000	124080000	163320000	192500000	101660000	89747000	93671000	115920000
gi|493901445	>gi|493901445|ref|WP_006847230.1| hydroxymyristoyl-ACP dehydratase [Prevotella copri]	0	0	0	0	0	0	0	0	0	0	0	0	0	0	0	0
gi|493901568	>gi|493901568|ref|WP_006847352.1| molecular chaperone DnaJ [Prevotella copri]	14252000	16189000	16109000	10620000	13666000	0	0	0	0	0	0	0	0	0	0	0
gi|493901569	>gi|493901569|ref|WP_006847353.1| MULTISPECIES: acyl dehydratase [Prevotella]	0	0	0	0	0	0	0	0	0	0	0	0	0	0	0	0
gi|493901593	>gi|493901593|ref|WP_006847376.1| dihydroxy-acid dehydratase [Prevotella copri]	22406000	22686000	24689000	24897000	27995000	0	0	0	0	0	0	0	0	0	0	0
gi|493901611	>gi|493901611|ref|WP_006847394.1| MULTISPECIES: elongation factor G [Prevotella]	61542000	45812000	52072000	55414000	50441000	45283000	44880000	41363000	42740000	49557000	40261000	35419000	0	0	0	0
gi|493901615	>gi|493901615|ref|WP_006847398.1| MULTISPECIES: 30S ribosomal protein S6 [Prevotella]	112440000	90117000	95861000	90631000	76961000	43078000	41423000	54847000	47565000	50567000	27134000	19406000	0	0	0	25931000
gi|493901617	>gi|493901617|ref|WP_006847400.1| MULTISPECIES: 50S ribosomal protein L9 [Prevotella]	33349000	32052000	30968000	32911000	38134000	0	21032000	0	0	0	0	0	0	0	0	0
gi|493901731	>gi|493901731|ref|WP_006847509.1| MULTISPECIES: glutamate dehydrogenase [Prevotella]	641780000	626830000	741210000	728090000	899810000	636780000	134720000	391090000	536970000	420280000	381340000	290370000	53019000	66114000	56299000	53465000
gi|493901802	>gi|493901802|ref|WP_006847578.1| dihydropteroate synthase [Prevotella copri]	0	0	0	0	7287700	0	0	0	0	0	0	0	0	0	0	0
gi|493901808	>gi|493901808|ref|WP_006847583.1| MULTISPECIES: pyridoxal biosynthesis lyase [Prevotella]	186960000	194000000	256940000	232390000	279950000	286170000	175220000	114550000	375050000	376070000	252770000	280810000	0	8250000	6505900	0
gi|493901813	>gi|493901813|ref|WP_006847588.1| protease [Prevotella copri]	0	0	0	0	0	0	0	0	0	0	0	0	0	0	1959700	0
gi|493901827	>gi|493901827|ref|WP_006847601.1| collagen-binding protein [Prevotella copri]	0	0	0	0	0	2330400	0	0	0	0	0	0	0	0	0	0
gi|493901828	>gi|493901828|ref|WP_006847602.1| pectate lyase [Prevotella copri]	0	0	0	0	0	0	0	4116500	0	0	0	0	0	0	0	0
gi|493901879	>gi|493901879|ref|WP_006847651.1| phosphoglyceromutase [Prevotella copri]	0	16804000	19478000	16432000	19704000	17404000	0	0	24471000	22777000	15571000	17409000	0	0	0	0
gi|493901901	>gi|493901901|ref|WP_006847672.1| hypothetical protein [Prevotella copri]	0	0	0	0	0	0	0	0	0	0	0	0	0	0	0	0
gi|493901940	>gi|493901940|ref|WP_006847709.1| hypothetical protein [Prevotella copri]	10622000	12092000	0	11546000	13000000	15385000	0	12185000	14012000	10077000	10406000	12180000	0	0	9434200	0
gi|493902031	>gi|493902031|ref|WP_006847795.1| alpha-2-macroglobulin family protein [Prevotella copri]	8908300	9020300	9938900	7611600	9228700	12758000	0	11893000	8972900	8790400	9406100	11843000	0	0	0	0
gi|493902039	>gi|493902039|ref|WP_006847803.1| hypothetical protein [Prevotella copri]	0	0	0	0	0	0	0	0	0	0	0	0	18696000	0	0	15212000
gi|493902045	>gi|493902045|ref|WP_006847809.1| aminopeptidase [Prevotella copri]	21959000	16919000	14973000	15728000	0	24655000	15347000	19294000	14739000	13158000	17802000	20201000	0	0	0	0
gi|493902049	>gi|493902049|ref|WP_006847813.1| glucosylceramidase [Prevotella copri]	0	0	0	0	0	0	0	0	0	0	0	3256200	0	0	0	0
gi|493902061	>gi|493902061|ref|WP_006847824.1| TonB-denpendent receptor [Prevotella copri]	0	0	0	0	0	12332000	0	7744900	0	5330300	0	11738000	5571100	5330300	5377200	6988000
gi|493902250	>gi|493902250|ref|WP_006848006.1| MULTISPECIES: 30S ribosomal protein S9 [Prevotella]	0	0	0	0	0	0	0	0	0	0	0	0	0	0	0	0
gi|493902276	>gi|493902276|ref|WP_006848032.1| MULTISPECIES: endoribonuclease L-PSP [Prevotella]	13631000	29220000	24015000	16067000	38350000	6665700	0	0	9302000	8083400	7364200	5362300	4415800	2534900	0	0
gi|493902322	>gi|493902322|ref|WP_006848077.1| putative outer membrane protein [Prevotella copri]	0	0	0	0	0	0	0	0	0	0	0	0	3043100	3302900	6711300	0
gi|493902323	>gi|493902323|ref|WP_006848078.1| collagen-binding protein [Prevotella copri]	28883000	29162000	25652000	30543000	31664000	36349000	25405000	32369000	17389000	20769000	23939000	36073000	52487000	38260000	33578000	41475000
gi|493902346	>gi|493902346|ref|WP_006848100.1| MULTISPECIES: membrane protein [Prevotella]	61791000	76368000	85376000	50646000	77997000	25219000	32250000	10616000	51611000	50751000	18335000	20927000	0	0	0	0
gi|493902352	>gi|493902352|ref|WP_006848106.1| phosphoenolpyruvate carboxykinase [Prevotella copri]	0	0	0	0	0	0	0	0	0	0	0	0	5646000	0	0	0
gi|493902400	>gi|493902400|ref|WP_006848154.1| peptidylprolyl isomerase [Prevotella copri]	29532000	34406000	35448000	34137000	36394000	16795000	13605000	0	16244000	18765000	16626000	16477000	0	0	0	0
gi|493902498	>gi|493902498|ref|WP_006848250.1| MULTISPECIES: phosphoribosylaminoimidazole carboxylase [Prevotella]	0	0	0	25171000	24127000	0	0	0	0	0	0	0	0	0	0	0
gi|493902524	>gi|493902524|ref|WP_006848276.1| fucose isomerase [Prevotella copri]	0	0	0	0	0	17834000	0	0	0	0	0	14368000	0	0	0	0
gi|493902576	>gi|493902576|ref|WP_006848326.1| membrane protein [Prevotella copri]	771750000	1424800000	1343300000	943850000	1497400000	494880000	346730000	457620000	904270000	877700000	598910000	499550000	49264000	85286000	138030000	104230000
gi|493902578	>gi|493902578|ref|WP_006848328.1| hypothetical protein [Prevotella copri]	21078000	0	19933000	18358000	15278000	81000000	201410000	0	102300000	82289000	126920000	99168000	0	0	0	0
gi|493902596	>gi|493902596|ref|WP_006848346.1| MULTISPECIES: ATP-dependent Clp protease ClpP [Prevotella]	0	0	0	0	0	23145000	27374000	14211000	20815000	17128000	22329000	30305000	0	0	0	0
gi|493902615	>gi|493902615|ref|WP_006848364.1| hypothetical protein [Prevotella copri]	58516000	54221000	50508000	72208000	51071000	60465000	66271000	62013000	77350000	85870000	72473000	62102000	0	26777000	40183000	28829000
gi|493902643	>gi|493902643|ref|WP_006848391.1| TonB-dependent receptor [Prevotella copri]	0	0	0	0	0	0	0	0	0	0	0	0	0	0	0	0
gi|493902698	>gi|493902698|ref|WP_006848445.1| membrane protein [Prevotella copri]	27819000	27620000	27804000	27605000	38479000	23117000	24243000	19797000	16765000	18158000	17049000	20082000	0	0	0	0
gi|493902699	>gi|493902699|ref|WP_006848446.1| membrane protein [Prevotella copri]	143250000	149150000	147340000	142590000	161610000	37023000	34375000	29886000	62254000	63043000	37707000	19211000	0	0	0	0
gi|493902779	>gi|493902779|ref|WP_006848523.1| MULTISPECIES: membrane protein [Prevotella]	12269000000	14677000000	14178000000	13315000000	15308000000	9077400000	14425000000	7411500000	16675000000	14749000000	12790000000	11419000000	2121100000	4828100000	4368000000	3322600000
gi|493902789	>gi|493902789|ref|WP_006848533.1| hypothetical protein [Prevotella copri]	20895000	24524000	34832000	24962000	18592000	14967000	0	12764000	12273000	7973200	14927000	20900000	9137300	0	0	11741000
gi|493902790	>gi|493902790|ref|WP_006848534.1| starch-binding protein [Prevotella copri]	18399000	16289000	16821000	21002000	21350000	12312000	0	12117000	0	0	8440700	9028900	0	7582300	6768900	9623100
gi|493902801	>gi|493902801|ref|WP_006848545.1| membrane protein [Prevotella copri]	0	0	18974000	0	0	0	0	0	0	0	0	0	0	0	0	0
gi|493902945	>gi|493902945|ref|WP_006848683.1| 50S ribosomal protein L21 [Prevotella copri]	0	0	13396000	24439000	16130000	13370000	0	33617000	0	0	0	0	0	0	0	0
gi|493902946	>gi|493902946|ref|WP_006848684.1| MULTISPECIES: 50S ribosomal protein L27 [Prevotella]	99642000	56077000	85907000	74096000	81290000	26500000	33137000	33516000	38776000	45251000	21898000	21830000	0	0	0	0
gi|493903036	>gi|493903036|ref|WP_006848767.1| carbohydrate-binding protein [Prevotella copri]	191200000	173360000	182260000	202150000	221590000	101670000	122490000	157110000	122150000	114620000	144180000	115680000	138150000	118000000	197390000	136830000
gi|493903041	>gi|493903041|ref|WP_006848772.1| TonB-linked outer membrane protein [Prevotella copri]	500400000	607730000	668360000	637990000	489530000	789030000	390180000	616890000	408470000	625360000	346810000	701020000	1641500000	1356600000	1456400000	1569700000
gi|493903050	>gi|493903050|ref|WP_006848781.1| 50S ribosomal protein L19 [Prevotella copri]	0	10058000	53065000	32957000	29352000	0	0	75957000	0	0	19797000	0	0	0	0	0
gi|493903079	>gi|493903079|ref|WP_006848809.1| 50S ribosomal protein L17 [Prevotella copri]	0	0	77648000	0	54407000	0	35505000	0	0	0	0	0	0	0	0	0
gi|493903086	>gi|493903086|ref|WP_006848816.1| MULTISPECIES: preprotein translocase subunit SecY [Prevotella]	0	0	7773300	0	0	0	0	0	0	0	0	0	0	0	0	0
gi|493903093	>gi|493903093|ref|WP_006848822.1| MULTISPECIES: 30S ribosomal protein S8 [Prevotella]	214630000	164120000	150610000	164010000	171020000	64264000	92197000	88196000	82867000	101630000	57925000	33014000	0	0	0	10358000
gi|493903101	>gi|493903101|ref|WP_006848830.1| MULTISPECIES: 30S ribosomal protein S3 [Prevotella]	51420000	39275000	48066000	47737000	30736000	42463000	23251000	80352000	31128000	33666000	26409000	29960000	0	0	19361000	15112000
gi|493903109	>gi|493903109|ref|WP_006848838.1| MULTISPECIES: 30S ribosomal protein S7 [Prevotella]	201910000	160020000	224130000	194870000	226040000	39582000	59100000	47667000	81553000	67364000	30970000	19763000	0	0	5819100	0
gi|493903117	>gi|493903117|ref|WP_006848846.1| MULTISPECIES: 50S ribosomal protein L11 [Prevotella]	54039000	58024000	61936000	81584000	76145000	35294000	28316000	43556000	39860000	37640000	25201000	16549000	0	0	0	9945500
gi|493903125	>gi|493903125|ref|WP_006848854.1| malate dehydrogenase [Prevotella copri]	243380000	303980000	241520000	191070000	257930000	15497000	1760800	5204000	17464000	2657100	7635200	3684100	0	0	0	0
gi|493903132	>gi|493903132|ref|WP_006848861.1| membrane protein [Prevotella copri]	17897000	18866000	17162000	19191000	19247000	28782000	8932300	16222000	15071000	16471000	10906000	20821000	14049000	8425700	13638000	19116000
gi|493903213	>gi|493903213|ref|WP_006848940.1| MULTISPECIES: dihydrodipicolinate reductase [Prevotella]	0	0	0	5673400	6673200	5222000	0	0	0	6163800	0	0	0	0	0	0
gi|493903311	>gi|493903311|ref|WP_006849036.1| MULTISPECIES: nitrogen-fixing protein NifU [Prevotella]	408270000	441710000	442290000	487610000	260440000	206030000	187380000	258280000	309380000	270140000	413200000	354130000	30321000	18921000	25808000	27519000
gi|493903319	>gi|493903319|ref|WP_006849044.1| MULTISPECIES: 50S ribosomal protein L28 [Prevotella]	6755300	0	20136000	29328000	32505000	42407000	20504000	88567000	0	0	0	23567000	6543000	0	9460800	27914000
gi|493903339	>gi|493903339|ref|WP_006849063.1| multidrug transporter [Prevotella copri]	397100000	303730000	399670000	434590000	402610000	15014000	36049000	28574000	21886000	33020000	15549000	22874000	19557000	29927000	0	21811000
gi|493903341	>gi|493903341|ref|WP_006849065.1| multidrug transporter [Prevotella copri]	749820000	800670000	783680000	830830000	776770000	1812900000	2150100000	1031300000	1607100000	1980900000	2380300000	2619300000	831220000	1377800000	1023700000	916690000
gi|493903397	>gi|493903397|ref|WP_006849120.1| hypothetical protein [Prevotella copri]	21515000	22286000	32399000	33184000	23539000	16829000	0	12981000	22840000	15037000	19275000	16547000	0	0	0	0
gi|493903435	>gi|493903435|ref|WP_006849158.1| TonB-dependent receptor [Prevotella copri]	163280000	140740000	164450000	163970000	142910000	1103100000	456290000	619920000	260750000	458350000	1102100000	786280000	108040000	78302000	84480000	107220000
gi|493903437	>gi|493903437|ref|WP_006849160.1| 2,6-beta-D-fructofuranosidase [Prevotella copri]	0	0	0	0	0	0	0	0	0	0	0	0	0	0	0	0
gi|493903523	>gi|493903523|ref|WP_006849244.1| TonB-dependent receptor [Prevotella copri]	37672000	46941000	38067000	43139000	43612000	13792000	0	0	9816100	14364000	11786000	12160000	11954000	11635000	14415000	19010000
gi|493903574	>gi|493903574|ref|WP_006849293.1| porin [Prevotella copri]	0	14263000	20374000	0	0	32077000	0	50725000	0	20304000	24006000	34457000	16417000	0	25344000	0
gi|493903610	>gi|493903610|ref|WP_006849328.1| ferritin [Prevotella copri]	26938000	50022000	49101000	50071000	0	0	0	0	0	0	0	0	0	0	0	0
gi|493903658	>gi|493903658|ref|WP_006849374.1| MULTISPECIES: oxidoreductase [Prevotella]	47909000	46791000	68981000	69813000	67950000	223110000	59338000	224310000	52879000	67373000	122100000	297470000	25130000	22015000	24338000	16835000
gi|493909760	>gi|493909760|ref|WP_006855284.1| glutamate dehydrogenase [Roseburia intestinalis]	33666000	32872000	0	40462000	0	48580000	54603000	40180000	32269000	34448000	39930000	61909000	51224000	57962000	66918000	53316000
gi|493910089	>gi|493910089|ref|WP_006855607.1| MULTISPECIES: hypothetical protein [Roseburia]	0	0	0	0	0	0	0	0	0	0	0	0	0	0	0	0
gi|493910348	>gi|493910348|ref|WP_006855857.1| MULTISPECIES: 3-hydroxybutyryl-CoA dehydratase [Roseburia]	0	0	0	0	0	0	0	0	0	0	0	0	0	0	0	0
gi|493911626	>gi|493911626|ref|WP_006857073.1| MULTISPECIES: rubredoxin/rubrerythrin [Roseburia]	0	7875100	7479800	0	6947200	6465400	6127400	0	0	0	4804000	0	0	7050900	6381700	0
gi|493911646	>gi|493911646|ref|WP_006857092.1| MULTISPECIES: glycerol uptake facilitator [Roseburia]	0	0	0	0	0	0	0	0	0	0	0	0	0	0	2167000	0
gi|493911707	>gi|493911707|ref|WP_006857149.1| putative lipoprotein, partial [Roseburia intestinalis]	0	0	0	0	0	0	0	0	0	0	0	0	1513500	0	0	0
gi|493913029	>gi|493913029|ref|WP_006858395.1| integral membrane protein [Roseburia intestinalis]	0	0	0	0	0	0	0	0	0	0	0	0	0	0	0	5855900
gi|493913398	>gi|493913398|ref|WP_006858754.1| MULTISPECIES: ketol-acid reductoisomerase [Roseburia]	0	0	0	0	0	0	0	0	0	0	0	0	11304000	13613000	13506000	12895000
gi|493914256	>gi|493914256|ref|WP_006859580.1| hypothetical protein [Roseburia intestinalis]	0	0	0	0	0	0	0	0	0	0	0	0	0	0	0	0
gi|493914257	>gi|493914257|ref|WP_006859581.1| hypothetical protein [Roseburia intestinalis]	0	0	0	0	0	0	0	0	0	0	0	0	0	0	0	0
gi|493916769	>gi|493916769|ref|WP_006861963.1| carboxysome shell protein [Marvinbryantia formatexigens]	0	0	0	0	0	0	0	0	0	0	0	0	0	0	0	0
gi|493916770	>gi|493916770|ref|WP_006861964.1| carboxysome shell protein [Marvinbryantia formatexigens]	0	0	0	0	0	0	0	0	0	0	0	0	0	0	0	0
gi|493917787	>gi|493917787|ref|WP_006862950.1| arabinose isomerase [Marvinbryantia formatexigens]	0	0	0	0	0	0	0	0	0	0	0	0	0	0	0	3227800
gi|493929075	>gi|493929075|ref|WP_006873725.1| hypothetical protein [Anaerotruncus colihominis]	0	0	0	0	0	0	0	0	0	0	0	0	0	0	0	0
gi|493930200	>gi|493930200|ref|WP_006874806.1| MULTISPECIES: xanthine dehydrogenase [Clostridiales]	0	0	0	0	0	0	0	0	0	0	0	0	0	0	0	0
gi|493959374	>gi|493959374|ref|WP_006902953.1| molecular chaperone DnaK [Thermaerobacter subterraneus]	0	0	0	0	0	0	0	0	0	0	0	0	0	0	0	0
gi|493999711	>gi|493999711|ref|WP_006942309.1| glutamate dehydrogenase [Megasphaera micronuciformis]	0	0	0	0	0	0	0	0	0	0	0	0	0	0	0	0
gi|494006048	>gi|494006048|ref|WP_006948535.1| ATP synthase subunit C [Prevotella marshii]	0	10028000	0	0	0	0	0	0	0	0	0	0	0	0	0	0
gi|494006394	>gi|494006394|ref|WP_006948873.1| membrane protein [Prevotella marshii]	697700000	710300000	597340000	592600000	572480000	0	0	195130000	0	0	25770000	0	0	0	0	0
gi|494006653	>gi|494006653|ref|WP_006949127.1| membrane protein [Prevotella marshii]	0	0	0	0	0	0	0	0	0	0	0	0	0	0	0	0
gi|494007383	>gi|494007383|ref|WP_006949849.1| succinate dehydrogenase [Prevotella marshii]	0	0	0	0	0	0	0	0	0	0	0	0	0	0	0	0
gi|494007649	>gi|494007649|ref|WP_006950110.1| hypothetical protein [Prevotella marshii]	0	0	0	0	0	0	0	0	0	0	0	0	0	0	0	0
gi|494008636	>gi|494008636|ref|WP_006951081.1| polynucleotide phosphorylase [Prevotella micans]	0	0	0	0	0	0	0	0	0	0	0	2094700	0	0	0	0
gi|494008689	>gi|494008689|ref|WP_006951133.1| membrane protein [Prevotella micans]	0	0	0	0	0	0	0	0	0	0	0	0	0	0	0	0
gi|494009928	>gi|494009928|ref|WP_006952355.1| porin [Prevotella micans]	0	0	0	0	0	0	0	0	0	0	0	0	0	0	0	5334300
gi|494010531	>gi|494010531|ref|WP_006952952.1| membrane protein [Prevotella micans]	0	0	0	0	0	0	0	0	0	0	734400	0	0	0	0	0
gi|494010757	>gi|494010757|ref|WP_006953174.1| starch-binding protein [Prevotella micans]	0	0	0	0	0	0	0	0	0	0	0	0	0	0	0	0
gi|494058969	>gi|494058969|ref|WP_007001054.1| hypothetical protein [Actinobaculum massiliense]	0	0	0	0	0	0	0	0	0	0	0	0	0	0	0	0
gi|494059390	>gi|494059390|ref|WP_007001474.1| elongation factor G [Actinobaculum massiliense]	0	0	0	0	0	0	0	0	0	0	0	0	0	0	0	0
gi|494104681	>gi|494104681|ref|WP_007045467.1| putative transaldolase, partial [Subdoligranulum variabile]	0	0	0	0	0	0	0	0	0	0	0	0	0	0	0	0
gi|494104682	>gi|494104682|ref|WP_007045468.1| L-ribulose-5-phosphate 4-epimerase [Subdoligranulum variabile]	0	0	0	0	0	0	0	0	0	0	0	0	0	0	0	0
gi|494104908	>gi|494104908|ref|WP_007045694.1| hypothetical protein [Subdoligranulum variabile]	0	0	0	0	0	0	0	0	0	0	0	0	0	0	0	0
gi|494104912	>gi|494104912|ref|WP_007045698.1| hypothetical protein [Subdoligranulum variabile]	0	0	0	0	0	0	0	0	0	0	0	0	0	0	0	0
gi|494104924	>gi|494104924|ref|WP_007045710.1| glutamate dehydrogenase [Subdoligranulum variabile]	0	0	0	0	0	10356000	0	0	0	14477000	0	2301000	0	0	0	0
gi|494104934	>gi|494104934|ref|WP_007045720.1| ketol-acid reductoisomerase [Subdoligranulum variabile]	0	0	0	0	12010000	17300000	33387000	0	30233000	66964000	0	24465000	0	0	0	0
gi|494105047	>gi|494105047|ref|WP_007045833.1| 3-hydroxybutyryl-CoA dehydrogenase [Subdoligranulum variabile]	0	28462000	6357300	0	0	31146000	0	18097000	19052000	17451000	31426000	24175000	11641000	0	15717000	8314300
gi|494105049	>gi|494105049|ref|WP_007045835.1| electron transfer flavoprotein subunit beta [Subdoligranulum variabile]	0	0	0	0	0	0	0	0	0	0	0	0	0	0	0	0
gi|494105050	>gi|494105050|ref|WP_007045836.1| electron transfer protein subunit alpha [Subdoligranulum variabile]	0	10137000	0	0	6086000	12533000	0	0	8866600	10468000	8710300	9184400	0	0	0	0
gi|494105227	>gi|494105227|ref|WP_007046013.1| aspartyl-tRNA synthase [Subdoligranulum variabile]	0	0	0	0	0	0	0	0	0	0	0	0	0	0	0	0
gi|494105234	>gi|494105234|ref|WP_007046020.1| hypothetical protein [Subdoligranulum variabile]	0	0	0	0	0	0	0	0	0	0	0	0	0	0	0	0
gi|494105262	>gi|494105262|ref|WP_007046048.1| fructose-bisphosphate aldolase [Subdoligranulum variabile]	0	0	0	0	0	0	0	0	43954000	16062000	49989000	0	23945000	0	11349000	0
gi|494105288	>gi|494105288|ref|WP_007046074.1| molecular chaperone DnaK [Subdoligranulum variabile]	19011000	15484000	14203000	17553000	14217000	71393000	35198000	51130000	68981000	69500000	77562000	69518000	25030000	12083000	8968800	13280000
gi|494105303	>gi|494105303|ref|WP_007046089.1| NADPH-dependent butanol dehydrogenase [Subdoligranulum variabile]	0	0	0	0	0	0	0	0	0	0	0	0	0	0	0	0
gi|494105401	>gi|494105401|ref|WP_007046187.1| putative ricin-type beta-trefoil lectin domain protein [Subdoligranulum variabile]	0	0	0	0	0	0	0	0	0	0	0	0	0	0	0	0
gi|494105515	>gi|494105515|ref|WP_007046301.1| molecular chaperone GroEL [Subdoligranulum variabile]	0	0	0	0	0	0	0	0	0	0	0	0	0	0	0	0
gi|494105689	>gi|494105689|ref|WP_007046475.1| acidic leucine-rich nuclear phosphoprotein 32 family member B [Subdoligranulum variabile]	0	0	0	0	0	0	0	0	0	0	0	0	0	0	0	0
gi|494105734	>gi|494105734|ref|WP_007046520.1| elongation factor Tu [Subdoligranulum variabile]	0	0	7962900	0	7544800	50150000	21510000	29353000	55012000	58505000	28599000	39965000	15207000	0	0	11677000
gi|494105736	>gi|494105736|ref|WP_007046522.1| 30S ribosomal protein S7 [Subdoligranulum variabile]	0	0	0	0	0	0	0	0	0	0	0	0	0	0	0	0
gi|494105743	>gi|494105743|ref|WP_007046529.1| DNA-directed RNA polymerase subunit beta [Subdoligranulum variabile]	0	0	0	0	0	0	0	0	0	0	0	0	0	0	0	0
gi|494105820	>gi|494105820|ref|WP_007046606.1| cyclomaltodextrinase [Subdoligranulum variabile]	0	0	0	0	0	0	0	0	0	0	0	0	0	0	0	908410
gi|494105825	>gi|494105825|ref|WP_007046611.1| inosine 5-monophosphate dehydrogenase [Subdoligranulum variabile]	0	0	0	0	0	0	0	23931000	0	0	0	0	0	0	0	0
gi|494105852	>gi|494105852|ref|WP_007046638.1| polyribonucleotide nucleotidyltransferase [Subdoligranulum variabile]	0	0	0	0	0	0	0	0	0	0	0	0	0	0	0	0
gi|494105978	>gi|494105978|ref|WP_007046764.1| glycogen branching protein [Subdoligranulum variabile]	0	0	0	0	0	0	0	0	0	0	0	0	0	0	0	0
gi|494106123	>gi|494106123|ref|WP_007046909.1| putative lipoprotein [Subdoligranulum variabile]	0	0	0	6995500	11085000	0	31202000	28391000	12881000	16211000	30536000	39739000	32376000	21891000	20937000	21363000
gi|494106190	>gi|494106190|ref|WP_007046976.1| N5-carboxyaminoimidazole ribonucleotide mutase [Subdoligranulum variabile]	0	0	0	0	0	0	0	0	0	0	0	0	0	0	0	0
gi|494106197	>gi|494106197|ref|WP_007046983.1| 5-aminoimidazole-4-carboxamide ribonucleotide transformylase [Subdoligranulum variabile]	0	0	0	0	0	0	0	0	0	0	0	0	0	0	0	0
gi|494106358	>gi|494106358|ref|WP_007047144.1| pyruvate phosphate dikinase [Subdoligranulum variabile]	0	0	0	0	0	0	0	70128000	33296000	45417000	70198000	77033000	0	0	0	0
gi|494106783	>gi|494106783|ref|WP_007047569.1| flagellin modification protein, PseA [Subdoligranulum variabile]	0	0	0	0	0	23831000	0	28764000	0	14673000	0	24075000	15817000	13800000	13367000	12174000
gi|494106866	>gi|494106866|ref|WP_007047652.1| branched-chain amino acid aminotransferase [Subdoligranulum variabile]	0	0	0	0	0	0	0	0	0	0	0	0	0	0	0	0
gi|494106984	>gi|494106984|ref|WP_007047770.1| glucuronate isomerase [Subdoligranulum variabile]	9949300	0	0	0	0	41424000	37879000	56014000	26862000	13325000	30367000	34157000	23801000	18185000	20817000	23577000
gi|494107298	>gi|494107298|ref|WP_007048084.1| arabinofuranosidase [Subdoligranulum variabile]	0	0	0	0	0	0	0	17394000	0	0	0	12478000	0	0	0	0
gi|494107318	>gi|494107318|ref|WP_007048104.1| fucose isomerase [Subdoligranulum variabile]	0	0	0	0	0	0	0	0	0	0	0	0	0	0	0	0
gi|494107361	>gi|494107361|ref|WP_007048147.1| L-fucose isomerase related protein, partial [Subdoligranulum variabile]	0	0	0	0	0	0	0	0	0	0	0	0	0	0	0	0
gi|494107464	>gi|494107464|ref|WP_007048250.1| hypothetical protein [Subdoligranulum variabile]	0	0	0	0	0	0	0	0	0	0	0	0	0	0	0	0
gi|494107673	>gi|494107673|ref|WP_007048458.1| DNA gyrase subunit A [Subdoligranulum variabile]	0	0	0	0	0	0	0	0	0	0	0	0	0	0	0	0
gi|494107921	>gi|494107921|ref|WP_007048705.1| ABC transporter substrate-binding protein [Subdoligranulum variabile]	0	19854000	0	21228000	23640000	65297000	0	0	78029000	80359000	103550000	81678000	46587000	57557000	0	44585000
gi|494110345	>gi|494110345|ref|WP_007051126.1| MULTISPECIES: enolase [Bifidobacterium]	0	0	0	0	0	0	0	0	0	0	0	0	0	0	0	0
gi|494110940	>gi|494110940|ref|WP_007051721.1| MULTISPECIES: glycogen phosphorylase [Bifidobacterium]	0	0	0	0	0	0	0	0	0	0	0	0	0	0	0	0
gi|494111247	>gi|494111247|ref|WP_007052028.1| MULTISPECIES: acetate kinase [Bifidobacterium]	0	0	0	0	0	59042000	0	0	0	0	0	0	30224000	22356000	0	0
gi|494111808	>gi|494111808|ref|WP_007052589.1| MULTISPECIES: glyceraldehyde-3-phosphate dehydrogenase [Bifidobacterium]	0	0	0	0	0	0	0	0	0	0	0	0	115050000	56253000	57636000	59898000
gi|494113307	>gi|494113307|ref|WP_007054085.1| ABC transporter substrate-binding protein [Bifidobacterium longum]	0	0	0	0	0	0	0	0	0	0	0	0	0	0	0	0
gi|494115474	>gi|494115474|ref|WP_007055256.1| metallopeptidase family M24, partial [Bifidobacterium longum]	0	0	0	0	0	0	0	0	0	0	0	0	0	0	0	0
gi|494115902	>gi|494115902|ref|WP_007055684.1| xylose isomerase [Bifidobacterium longum]	0	0	0	0	0	4906500	0	0	0	0	0	0	0	0	0	0
gi|494123989	>gi|494123989|ref|WP_007063766.1| acyl-CoA dehydrogenase [Clostridium carboxidivorans]	0	0	4316600	0	0	0	0	7108800	0	0	4770000	0	6722500	0	0	0
gi|494129318	>gi|494129318|ref|WP_007069087.1| MULTISPECIES: nucleoside diphosphate kinase [Dialister]	0	0	0	0	0	0	0	0	0	0	0	0	0	0	0	0
gi|494130046	>gi|494130046|ref|WP_007069813.1| S-layer protein [Dialister invisus]	0	0	0	0	0	0	0	0	0	0	0	0	0	0	0	0
gi|494130203	>gi|494130203|ref|WP_007069970.1| methylmalonyl-CoA mutase [Dialister invisus]	8508600	4372800	0	7890400	0	7056000	0	7225600	0	9710800	0	6463500	0	8692300	13137000	7465800
gi|494130212	>gi|494130212|ref|WP_007069979.1| MULTISPECIES: methylmalonyl-CoA epimerase [Dialister]	0	0	0	0	0	0	0	0	0	0	0	0	0	0	0	0
gi|494130214	>gi|494130214|ref|WP_007069981.1| MULTISPECIES: methylmalonyl-CoA mutase [Dialister]	0	0	0	0	0	0	0	0	0	0	0	0	0	0	0	0
gi|494130276	>gi|494130276|ref|WP_007070043.1| MULTISPECIES: membrane protein [Dialister]	0	0	0	0	0	0	0	0	0	0	0	0	0	0	0	0
gi|494130512	>gi|494130512|ref|WP_007070278.1| cell envelope biogenesis protein OmpA [Dialister invisus]	0	0	0	0	0	0	0	0	0	0	0	0	0	0	0	0
gi|494130699	>gi|494130699|ref|WP_007070465.1| hypothetical protein [Dialister invisus]	0	0	0	0	0	0	0	0	0	0	0	0	0	0	0	0
gi|494130717	>gi|494130717|ref|WP_007070483.1| MULTISPECIES: hypothetical protein [Dialister]	0	0	0	0	0	0	0	0	0	0	0	0	0	0	0	6821700
gi|494131008	>gi|494131008|ref|WP_007070774.1| MULTISPECIES: transporter [Dialister]	0	0	0	0	0	0	0	0	0	0	0	0	22835000	26704000	16544000	24787000
gi|494138416	>gi|494138416|ref|WP_007078168.1| glutamate dehydrogenase [Aeromicrobium marinum]	0	0	0	0	0	0	0	0	0	0	0	0	0	0	0	0
gi|494221846	>gi|494221846|ref|WP_007134539.1| 30S ribosomal protein S4 [Prevotella salivae]	0	0	0	0	0	0	0	0	0	0	0	5048700	0	0	0	0
gi|494223434	>gi|494223434|ref|WP_007135280.1| major outer membrane protein OmpA [Prevotella salivae]	0	0	0	0	0	3906100	0	0	0	0	0	0	0	0	0	0
gi|494223744	>gi|494223744|ref|WP_007135403.1| starch-binding protein [Prevotella salivae]	0	0	0	0	0	0	0	0	0	0	0	1607400	0	0	0	0
gi|494224679	>gi|494224679|ref|WP_007136050.1| TonB-linked outer membrane protein [Prevotella salivae]	0	0	0	0	0	0	0	0	0	0	0	0	0	0	0	0
gi|494229519	>gi|494229519|ref|WP_007138104.1| glutamate dehydrogenase [Flavobacterium frigoris]	0	0	0	0	0	0	0	0	0	0	0	0	0	0	0	0
gi|494230695	>gi|494230695|ref|WP_007138759.1| membrane protein [Flavobacterium frigoris]	0	0	0	0	0	0	0	0	0	0	0	0	0	0	0	0
gi|494249666	>gi|494249666|ref|WP_007147419.1| glutamine synthetase [Scardovia wiggsiae]	0	0	0	0	0	0	0	0	0	0	0	0	0	0	0	0
gi|494270706	>gi|494270706|ref|WP_007156523.1| molecular chaperone DnaK [Oribacterium sinus]	0	0	0	0	0	0	0	0	0	0	0	0	0	0	0	0
gi|494285650	>gi|494285650|ref|WP_007163719.1| ubiquinol-cytochrome C reductase [Erythrobacter sp. NAP1]	0	0	0	0	0	0	0	0	0	0	0	0	0	0	0	1106900
gi|494306881	>gi|494306881|ref|WP_007173436.1| TonB-dependent receptor [Prevotella bergensis]	0	0	0	0	0	11616000	0	8468700	4945400	0	7075300	10332000	5182900	4414600	0	5820100
gi|494307669	>gi|494307669|ref|WP_007173614.1| hypothetical protein [Prevotella bergensis]	0	0	0	0	0	0	0	0	0	1795200	0	0	0	0	0	0
gi|494308563	>gi|494308563|ref|WP_007173839.1| starch-binding protein [Prevotella bergensis]	0	0	0	0	0	0	0	0	0	0	0	0	0	0	0	3176700
gi|494308565	>gi|494308565|ref|WP_007173840.1| collagen-binding protein [Prevotella bergensis]	0	0	0	0	0	7047500	0	7114700	0	0	4836000	5907500	0	0	0	5137900
gi|494309766	>gi|494309766|ref|WP_007174381.1| glucosamine-6-phosphate deaminase [Prevotella bergensis]	0	0	0	0	0	0	0	0	0	0	0	0	0	0	0	0
gi|494309917	>gi|494309917|ref|WP_007174448.1| porin [Prevotella bergensis]	0	0	0	0	0	0	0	0	0	0	0	0	0	0	0	2762700
gi|494310416	>gi|494310416|ref|WP_007174659.1| peptidylprolyl isomerase [Prevotella bergensis]	0	0	0	0	0	0	0	0	0	10140000	0	0	0	0	0	0
gi|494310795	>gi|494310795|ref|WP_007174906.1| membrane protein [Prevotella bergensis]	0	0	50854000	0	0	0	0	46035000	0	0	20139000	0	24736000	0	0	0
gi|494310868	>gi|494310868|ref|WP_007174979.1| membrane protein [Prevotella bergensis]	0	0	0	0	33753000	22785000	0	0	28020000	28810000	24523000	26324000	0	0	0	0
gi|494311542	>gi|494311542|ref|WP_007175231.1| molecular chaperone DnaJ [Prevotella bergensis]	0	0	0	0	0	0	0	0	0	0	0	1498900	0	0	0	0
gi|494400547	>gi|494400547|ref|WP_007211768.1| hypothetical protein [Bacteroides cellulosilyticus]	0	0	0	0	0	0	0	0	0	0	0	0	0	0	0	0
gi|494402320	>gi|494402320|ref|WP_007212712.1| hypothetical protein [Bacteroides cellulosilyticus]	0	0	0	0	0	0	0	0	0	0	0	0	12132000	17381000	14485000	0
gi|494408991	>gi|494408991|ref|WP_007215296.1| TonB-linked outer membrane protein [Bacteroides cellulosilyticus]	0	0	0	0	0	0	0	0	0	0	0	0	890170	0	0	0
gi|494413210	>gi|494413210|ref|WP_007217420.1| MULTISPECIES: hypothetical protein [Bacteroides]	0	0	0	0	0	0	0	0	0	0	0	0	0	0	0	0
gi|494413510	>gi|494413510|ref|WP_007217560.1| nitrogen-fixing protein NifU [Bacteroides cellulosilyticus]	21205000	32261000	32254000	23721000	46114000	81315000	0	65462000	38214000	49328000	54831000	79570000	39860000	82134000	50256000	18674000
gi|494413970	>gi|494413970|ref|WP_007217769.1| hypothetical protein, partial [Bacteroides cellulosilyticus]	0	0	0	0	0	0	0	0	0	0	0	0	0	0	0	0
gi|494433417	>gi|494433417|ref|WP_007226696.1| UDP-galactose-4-epimerase [marine gamma proteobacterium HTCC2143]	0	0	0	0	0	0	0	0	0	0	0	0	0	0	0	0
gi|494450880	>gi|494450880|ref|WP_007242135.1| membrane protein [Haemophilus pittmaniae]	0	0	1747500	0	0	0	0	0	0	0	0	0	0	0	0	0
gi|494500603	>gi|494500603|ref|WP_007290066.1| phosphoglycerate kinase [Thermosinus carboxydivorans]	0	0	0	0	0	0	0	0	0	0	0	0	0	0	0	0
gi|494609288	>gi|494609288|ref|WP_007367534.1| 30S ribosomal protein S16 [Prevotella multiformis]	137010000	102610000	108770000	119850000	126440000	0	0	0	0	0	0	0	0	0	0	0
gi|494632438	>gi|494632438|ref|WP_007390382.1| MULTISPECIES: rubredoxin [Megasphaera]	0	0	0	0	0	0	0	0	0	0	0	0	0	0	0	0
gi|494652855	>gi|494652855|ref|WP_007410799.1| collagen-binding protein [Prevotella sp. MSX73]	0	0	0	0	0	0	0	0	0	0	0	0	118630000	98340000	104810000	130440000
gi|494652860	>gi|494652860|ref|WP_007410804.1| glycan metabolism protein RagB [Prevotella sp. MSX73]	39334000	71222000	66030000	0	68563000	44121000	49197000	50249000	33036000	38437000	39405000	28409000	0	0	0	0
gi|494653385	>gi|494653385|ref|WP_007411329.1| collagen-binding protein [Prevotella sp. MSX73]	8414800	11254000	10017000	11217000	10686000	21547000	15693000	16136000	14085000	16273000	12025000	11599000	10996000	0	0	12134000
gi|494654151	>gi|494654151|ref|WP_007412095.1| signal peptidase [Prevotella sp. MSX73]	0	0	0	0	0	0	0	0	0	0	0	0	0	0	0	3050600
gi|494654175	>gi|494654175|ref|WP_007412119.1| hypothetical protein [Prevotella sp. MSX73]	0	0	0	0	0	0	0	0	0	0	0	0	1271400	0	0	0
gi|494654229	>gi|494654229|ref|WP_007412173.1| TonB-linked outer membrane protein [Prevotella sp. MSX73]	26528000	23030000	30538000	19455000	20682000	73271000	0	67331000	41406000	41096000	59483000	73103000	0	0	0	0
gi|494723885	>gi|494723885|ref|WP_007459751.1| hypothetical protein [Micromonospora lupini]	0	0	0	0	0	0	0	0	0	0	0	0	0	0	0	0
gi|494745003	>gi|494745003|ref|WP_007480411.1| MULTISPECIES: thiol:disulfide interchange protein [Bacteroides]	0	0	0	0	0	0	0	0	0	0	0	0	0	0	0	0
gi|494745046	>gi|494745046|ref|WP_007480454.1| MULTISPECIES: aldose 1-epimerase [Bacteroides]	0	0	0	0	0	0	0	0	0	0	0	0	0	0	0	0
gi|494750838	>gi|494750838|ref|WP_007486246.1| membrane protein [Bacteroides nordii]	0	0	0	0	0	0	74347000	0	0	0	0	0	0	0	0	0
gi|494757084	>gi|494757084|ref|WP_007492492.1| hypothetical protein, partial [Flavonifractor plautii]	0	0	0	0	0	0	0	0	0	0	0	0	9907500	8210100	8263300	10455000
gi|494758106	>gi|494758106|ref|WP_007493514.1| hypothetical protein [Flavonifractor plautii]	0	0	0	0	0	0	0	0	0	0	0	0	6825300	0	4266700	4150100
gi|494822290	>gi|494822290|ref|WP_007557698.1| hypothetical protein [Bacteroides plebeius]	0	0	0	0	0	10027000	0	5577300	5392000	4421700	8374400	9685100	0	0	0	0
gi|494822291	>gi|494822291|ref|WP_007557699.1| hypothetical protein [Bacteroides plebeius]	0	0	0	0	0	54784000	18236000	58771000	19624000	29375000	37438000	67018000	0	0	0	0
gi|494822293	>gi|494822293|ref|WP_007557701.1| TonB-dependent receptor [Bacteroides plebeius]	0	0	0	0	0	9218000	0	8863200	0	8324800	8981200	10979000	0	0	0	0
gi|494822295	>gi|494822295|ref|WP_007557703.1| hypothetical protein [Bacteroides plebeius]	0	0	0	0	0	22184000	0	19586000	20072000	19753000	25262000	25901000	0	0	0	0
gi|494822419	>gi|494822419|ref|WP_007557827.1| TonB-linked outer membrane protein [Bacteroides plebeius]	0	0	0	0	0	28717000	0	29284000	41885000	34359000	32293000	39010000	0	0	0	0
gi|494822491	>gi|494822491|ref|WP_007557899.1| membrane protein [Bacteroides plebeius]	0	0	0	0	0	0	0	0	0	0	0	0	0	0	0	0
gi|494822493	>gi|494822493|ref|WP_007557901.1| carbohydrate-binding protein SusD [Bacteroides plebeius]	0	0	0	0	0	0	0	0	0	0	0	0	0	0	0	0
gi|494822495	>gi|494822495|ref|WP_007557903.1| membrane protein [Bacteroides plebeius]	0	0	0	0	0	0	0	0	0	0	0	0	0	4071200	0	0
gi|494822690	>gi|494822690|ref|WP_007558098.1| arylsulfatase [Bacteroides plebeius]	0	0	0	0	0	12663000	11098000	12351000	17945000	16213000	13870000	9315900	0	0	0	0
gi|494823001	>gi|494823001|ref|WP_007558409.1| hypothetical protein [Bacteroides plebeius]	0	0	0	0	0	0	0	0	0	0	0	0	0	0	0	0
gi|494827379	>gi|494827379|ref|WP_007559230.1| membrane protein [Bacteroides plebeius]	0	0	0	0	0	0	8466000	0	9012500	0	0	0	0	0	0	0
gi|494829151	>gi|494829151|ref|WP_007559479.1| MULTISPECIES: succinate dehydrogenase [Bacteroides]	0	0	0	0	0	0	0	0	0	0	0	4958500	0	0	0	0
gi|494829153	>gi|494829153|ref|WP_007559481.1| succinate dehydrogenase [Bacteroides plebeius]	0	0	0	0	0	0	0	0	0	0	0	0	0	0	0	0
gi|494829362	>gi|494829362|ref|WP_007559536.1| beta-N-acetylhexosaminidase [Bacteroides plebeius]	0	0	0	0	0	53076000	17147000	53595000	16874000	23590000	38693000	57382000	3791200	0	0	0
gi|494829375	>gi|494829375|ref|WP_007559549.1| TonB-linked outer membrane protein [Bacteroides plebeius]	0	0	0	9524700	13506000	118130000	37202000	67111000	31571000	44480000	56582000	57036000	0	0	0	0
gi|494829377	>gi|494829377|ref|WP_007559551.1| hypothetical protein [Bacteroides plebeius]	0	0	17982000	0	0	71901000	23446000	98546000	24675000	29890000	40451000	79956000	12668000	8718300	17820000	16954000
gi|494830376	>gi|494830376|ref|WP_007559646.1| enolase [Bacteroides plebeius]	0	0	0	0	0	0	0	0	0	0	0	0	0	0	0	0
gi|494831248	>gi|494831248|ref|WP_007559719.1| starch-binding protein [Bacteroides plebeius]	0	0	0	0	0	0	0	0	0	0	0	0	0	0	0	0
gi|494831373	>gi|494831373|ref|WP_007559720.1| collagen-binding protein [Bacteroides plebeius]	0	0	0	0	0	17582000	0	7318200	0	0	0	11667000	0	0	0	0
gi|494831509	>gi|494831509|ref|WP_007559747.1| hypothetical protein [Bacteroides plebeius]	0	0	0	0	0	19988000	15249000	17509000	12313000	21824000	33568000	31177000	0	0	0	0
gi|494832091	>gi|494832091|ref|WP_007559853.1| polynucleotide phosphorylase [Bacteroides plebeius]	0	0	0	0	0	0	0	0	0	0	0	0	0	0	0	0
gi|494833222	>gi|494833222|ref|WP_007560167.1| membrane protein [Bacteroides plebeius]	0	0	0	0	0	140200000	104950000	95166000	142460000	105340000	145920000	187760000	0	0	0	0
gi|494833223	>gi|494833223|ref|WP_007560168.1| membrane protein [Bacteroides plebeius]	0	0	0	0	0	104970000	48616000	98009000	54613000	65642000	106460000	125540000	0	0	0	13734000
gi|494833470	>gi|494833470|ref|WP_007560242.1| hypothetical protein [Bacteroides plebeius]	0	0	0	0	0	0	0	0	0	0	0	0	0	0	0	2333800
gi|494833527	>gi|494833527|ref|WP_007560258.1| collagen-binding protein [Bacteroides plebeius]	0	0	0	0	0	79040000	22660000	103340000	33612000	59791000	67163000	121930000	0	55411000	0	41916000
gi|494833529	>gi|494833529|ref|WP_007560260.1| starch-binding protein [Bacteroides plebeius]	42697000	42043000	41533000	24828000	40089000	146180000	66609000	111310000	53589000	56364000	82808000	104180000	59145000	61016000	84567000	90090000
gi|494833561	>gi|494833561|ref|WP_007560263.1| arabinan endo-1 5-alpha-L-arabinosidase [Bacteroides plebeius]	0	0	0	0	0	14660000	0	0	0	0	0	13078000	0	0	0	0
gi|494834193	>gi|494834193|ref|WP_007560509.1| membrane protein [Bacteroides plebeius]	0	0	0	0	0	0	0	0	9929200	8813500	8092600	0	0	0	0	0
gi|494834495	>gi|494834495|ref|WP_007560630.1| hypothetical protein [Bacteroides plebeius]	0	0	0	0	0	34858000	40166000	27854000	73783000	70758000	48887000	45268000	0	0	0	0
gi|494834513	>gi|494834513|ref|WP_007560641.1| endopeptidase IV [Bacteroides plebeius]	0	0	0	0	0	24504000	0	20382000	23659000	24615000	25392000	16781000	0	0	0	0
gi|494834554	>gi|494834554|ref|WP_007560677.1| membrane protein [Bacteroides plebeius]	0	0	0	0	0	0	0	0	0	0	0	0	0	0	0	0
gi|494834696	>gi|494834696|ref|WP_007560796.1| hypothetical protein [Bacteroides plebeius]	0	0	0	0	0	0	0	0	0	0	2434800	0	0	0	0	0
gi|494834957	>gi|494834957|ref|WP_007561057.1| hypothetical protein [Bacteroides plebeius]	0	0	0	0	0	26599000	0	31224000	31773000	38660000	36393000	33047000	0	0	0	0
gi|494835026	>gi|494835026|ref|WP_007561126.1| MULTISPECIES: glutamate dehydrogenase [Bacteroides]	0	0	0	0	0	27246000	0	0	25470000	0	0	27550000	42743000	48042000	40541000	36056000
gi|494835067	>gi|494835067|ref|WP_007561167.1| multidrug transporter [Bacteroides plebeius]	0	0	0	0	0	51301000	53083000	35346000	55421000	69091000	58462000	71885000	0	0	0	0
gi|494835083	>gi|494835083|ref|WP_007561183.1| MULTISPECIES: glucosamine-6-phosphate deaminase [Bacteroides]	0	0	0	0	0	0	0	0	0	0	0	0	0	0	0	0
gi|494835314	>gi|494835314|ref|WP_007561414.1| MULTISPECIES: electron transporter RnfC [Bacteroides]	0	0	0	0	0	0	0	0	0	0	0	0	0	0	0	0
gi|494835317	>gi|494835317|ref|WP_007561417.1| hypothetical protein [Bacteroides plebeius]	0	0	0	0	0	0	0	0	0	0	0	0	0	0	0	0
gi|494835337	>gi|494835337|ref|WP_007561437.1| TonB-linked outer membrane protein [Bacteroides plebeius]	22888000	0	0	0	0	57856000	8371100	38957000	15598000	28224000	44259000	42903000	0	0	0	0
gi|494835339	>gi|494835339|ref|WP_007561439.1| glycan metabolism protein RagB [Bacteroides plebeius]	0	0	0	0	0	24193000	13108000	49100000	35360000	27873000	16942000	32522000	0	0	0	0
gi|494835340	>gi|494835340|ref|WP_007561440.1| TonB-linked outer membrane protein [Bacteroides plebeius]	23997000	20821000	0	15559000	0	141050000	46872000	133560000	39129000	43237000	69808000	160600000	0	0	0	0
gi|494835342	>gi|494835342|ref|WP_007561442.1| glycan metabolism protein RagB [Bacteroides plebeius]	0	0	0	0	0	36674000	16392000	36855000	24220000	27062000	25813000	41242000	0	0	0	0
gi|494835345	>gi|494835345|ref|WP_007561445.1| hypothetical protein [Bacteroides plebeius]	0	0	0	0	0	39447000	0	33588000	20912000	24682000	34644000	50920000	0	0	0	0
gi|494835354	>gi|494835354|ref|WP_007561454.1| glycoside hydrolase [Bacteroides plebeius]	0	0	0	0	0	0	0	0	0	0	0	0	0	0	0	0
gi|494835519	>gi|494835519|ref|WP_007561619.1| TonB-dependent receptor [Bacteroides plebeius]	0	0	0	0	0	0	0	0	0	0	0	0	0	0	0	0
gi|494835563	>gi|494835563|ref|WP_007561663.1| TonB-dependent receptor [Bacteroides plebeius]	0	0	0	0	0	0	0	0	0	0	0	0	0	0	0	0
gi|494835753	>gi|494835753|ref|WP_007561853.1| hypothetical protein [Bacteroides plebeius]	0	0	0	0	0	9504800	0	7438000	4674800	9074800	5902900	8566100	0	0	0	0
gi|494835757	>gi|494835757|ref|WP_007561857.1| hypothetical protein [Bacteroides plebeius]	0	0	0	0	0	0	0	0	0	0	0	0	0	0	0	0
gi|494835790	>gi|494835790|ref|WP_007561890.1| aldose 1-epimerase [Bacteroides plebeius]	0	0	0	0	0	30693000	0	27717000	56025000	50098000	42480000	29720000	0	0	0	0
gi|494835878	>gi|494835878|ref|WP_007561978.1| hypothetical protein [Bacteroides plebeius]	0	0	0	0	0	0	0	0	0	0	0	2772300	0	0	0	0
gi|494835945	>gi|494835945|ref|WP_007562045.1| molecular chaperone GroEL [Bacteroides plebeius]	0	0	0	0	0	15756000	14398000	0	0	0	11605000	27291000	0	33046000	12502000	0
gi|494835977	>gi|494835977|ref|WP_007562077.1| hypothetical protein [Bacteroides plebeius]	0	0	0	0	0	56462000	26786000	38533000	91157000	104920000	62704000	47115000	0	0	0	0
gi|494836241	>gi|494836241|ref|WP_007562341.1| hypothetical protein [Bacteroides plebeius]	0	0	0	0	0	7575400	0	8123000	7240900	10375000	8260300	7105200	0	0	0	0
gi|494836274	>gi|494836274|ref|WP_007562374.1| inositol-3-phosphate synthase [Bacteroides plebeius]	0	0	0	0	0	0	0	0	0	0	0	0	0	0	0	0
gi|494836491	>gi|494836491|ref|WP_007562591.1| beta-N-acetylhexosaminidase [Bacteroides plebeius]	0	0	0	0	0	0	0	0	0	0	0	0	0	0	0	0
gi|494836832	>gi|494836832|ref|WP_007562932.1| hypothetical protein [Bacteroides plebeius]	0	0	0	0	0	0	0	0	0	0	0	0	0	0	0	0
gi|494836834	>gi|494836834|ref|WP_007562934.1| starch-binding protein [Bacteroides plebeius]	0	0	0	0	0	0	0	0	0	4542800	0	5871400	0	0	0	0
gi|494836836	>gi|494836836|ref|WP_007562936.1| TonB-dependent receptor [Bacteroides plebeius]	0	0	0	0	0	22028000	0	13129000	0	0	16346000	19527000	8338200	0	0	0
gi|494836838	>gi|494836838|ref|WP_007562938.1| hypothetical protein [Bacteroides plebeius]	0	0	0	0	0	0	0	0	0	0	0	0	0	0	0	0
gi|494836839	>gi|494836839|ref|WP_007562939.1| collagen-binding protein [Bacteroides plebeius]	0	0	0	0	0	0	0	0	0	0	0	0	0	0	0	0
gi|494836845	>gi|494836845|ref|WP_007562945.1| hypothetical protein [Bacteroides plebeius]	0	0	0	0	0	18092000	21166000	17532000	28840000	32451000	30262000	25432000	0	0	0	0
gi|494836886	>gi|494836886|ref|WP_007562986.1| hypothetical protein [Bacteroides plebeius]	0	0	0	0	0	0	0	0	0	0	0	0	0	0	0	2276800
gi|494836907	>gi|494836907|ref|WP_007563007.1| MULTISPECIES: hypothetical protein [Bacteroides]	0	0	0	0	0	17442000	21958000	8844600	16474000	29045000	27488000	14931000	0	0	0	0
gi|494837038	>gi|494837038|ref|WP_007563138.1| hypothetical protein [Bacteroides plebeius]	0	0	0	0	0	0	0	0	0	0	0	0	0	0	0	0
gi|494837263	>gi|494837263|ref|WP_007563363.1| biopolymer transporter ExbD [Bacteroides plebeius]	0	0	0	0	0	0	0	0	0	10172000	0	0	0	0	0	0
gi|494837453	>gi|494837453|ref|WP_007563553.1| molecular chaperone DnaK [Bacteroides plebeius]	0	0	0	0	0	7875900	0	17651000	10749000	17194000	16156000	13965000	0	0	0	0
gi|494837561	>gi|494837561|ref|WP_007563661.1| hypothetical protein [Bacteroides plebeius]	0	0	0	0	0	0	0	0	0	0	0	0	0	0	0	0
gi|494837697	>gi|494837697|ref|WP_007563797.1| endoglycosidase [Bacteroides plebeius]	0	0	0	0	0	0	0	0	0	0	0	0	0	0	0	0
gi|494837972	>gi|494837972|ref|WP_007564072.1| hypothetical protein [Bacteroides plebeius]	2759600	2301300	2404100	3558000	3234500	1556200000	2620800000	1428600000	2889900000	2864600000	3224800000	2231700000	4539700	5733100	5203800	6266500
gi|494838062	>gi|494838062|ref|WP_007564162.1| DNA-directed RNA polymerase subunit beta [Bacteroides plebeius]	0	0	0	0	0	0	0	0	0	0	0	0	0	0	0	0
gi|494838127	>gi|494838127|ref|WP_007564227.1| membrane protein [Bacteroides plebeius]	0	0	0	0	0	68081000	30151000	71012000	30906000	32736000	41402000	74439000	0	0	0	0
gi|494838130	>gi|494838130|ref|WP_007564230.1| carbohydrate-binding protein [Bacteroides plebeius]	0	0	0	0	0	20158000	0	17299000	0	0	14637000	21622000	0	0	0	0
gi|494838236	>gi|494838236|ref|WP_007564336.1| hypothetical protein [Bacteroides plebeius]	0	0	0	0	0	0	0	0	0	0	0	0	0	0	0	0
gi|494838238	>gi|494838238|ref|WP_007564338.1| TonB-dependent receptor [Bacteroides plebeius]	0	0	0	0	0	0	0	0	0	6390000	0	0	0	0	0	0
gi|494838289	>gi|494838289|ref|WP_007564389.1| hypothetical protein [Bacteroides plebeius]	0	0	0	0	0	0	0	0	0	0	0	0	0	0	0	0
gi|494838301	>gi|494838301|ref|WP_007564401.1| TonB-linked outer membrane protein [Bacteroides plebeius]	0	0	0	0	0	0	0	0	10784000	0	0	0	0	0	0	0
gi|494838459	>gi|494838459|ref|WP_007564559.1| 2,6-beta-D-fructofuranosidase [Bacteroides plebeius]	0	0	0	0	0	57903000	21619000	50887000	24166000	38866000	32334000	50559000	0	0	0	0
gi|494839245	>gi|494839245|ref|WP_007565345.1| hypothetical protein [Bacteroides coprocola]	0	0	0	0	0	0	0	0	0	0	0	0	0	0	0	0
gi|494839650	>gi|494839650|ref|WP_007565750.1| MULTISPECIES: beta-N-acetylhexosaminidase [Bacteroides]	0	0	0	0	0	0	0	0	0	0	0	0	0	0	0	0
gi|494840707	>gi|494840707|ref|WP_007566807.1| MULTISPECIES: hypothetical protein [Bacteroides]	0	0	0	0	0	0	0	0	0	0	0	0	0	0	0	0
gi|494840709	>gi|494840709|ref|WP_007566809.1| membrane protein [Bacteroides coprocola]	0	0	0	0	0	0	0	0	0	0	0	0	16350000	19116000	8293300	12932000
gi|494841191	>gi|494841191|ref|WP_007567291.1| MULTISPECIES: membrane protein [Bacteroides]	0	0	0	0	0	0	0	0	0	0	0	0	0	0	0	0
gi|494841761	>gi|494841761|ref|WP_007567861.1| MULTISPECIES: 2-dehydro-3-deoxygluconokinase [Bacteroides]	0	0	0	0	0	0	0	0	0	0	0	0	0	0	0	0
gi|494842002	>gi|494842002|ref|WP_007568102.1| collagen-binding protein [Bacteroides coprocola]	0	0	0	0	0	0	0	0	0	0	0	0	0	0	0	0
gi|494842342	>gi|494842342|ref|WP_007568442.1| MULTISPECIES: hypothetical protein [Bacteroides]	0	0	0	0	0	0	0	0	0	0	0	0	0	0	0	0
gi|494843696	>gi|494843696|ref|WP_007569796.1| MULTISPECIES: 30S ribosomal protein S1 [Bacteroides]	0	0	0	0	0	0	0	0	0	0	0	0	0	0	0	0
gi|494843943	>gi|494843943|ref|WP_007570043.1| MULTISPECIES: inosine 5-monophosphate dehydrogenase [Bacteroides]	0	0	0	0	0	0	0	0	0	0	0	0	0	0	0	0
gi|494844121	>gi|494844121|ref|WP_007570221.1| TonB-denpendent receptor [Bacteroides coprocola]	0	0	0	0	0	0	0	0	0	0	0	0	0	0	0	0
gi|494844122	>gi|494844122|ref|WP_007570222.1| hypothetical protein [Bacteroides coprocola]	0	0	0	0	0	0	0	0	0	0	0	0	0	0	0	0
gi|494844267	>gi|494844267|ref|WP_007570367.1| membrane protein [Bacteroides coprocola]	0	0	0	0	0	240150000	49125000	177830000	109910000	155740000	154990000	194260000	45139000	22049000	0	15701000
gi|494845206	>gi|494845206|ref|WP_007571306.1| collagen-binding protein [Bacteroides coprocola]	0	0	0	0	0	0	0	0	0	0	0	0	0	0	0	0
gi|494845347	>gi|494845347|ref|WP_007571447.1| MULTISPECIES: hypothetical protein [Bacteroides]	0	0	0	0	0	0	0	0	0	0	0	0	0	0	0	0
gi|494845738	>gi|494845738|ref|WP_007571838.1| hypothetical protein [Bacteroides coprocola]	0	0	0	0	0	0	0	0	0	0	0	0	0	0	0	0
gi|494846329	>gi|494846329|ref|WP_007572429.1| DNA-directed RNA polymerase subunit alpha [Prevotella multisaccharivorax]	0	0	0	0	0	0	0	0	0	0	0	0	0	0	0	0
gi|494846331	>gi|494846331|ref|WP_007572431.1| 30S ribosomal protein S4 [Prevotella multisaccharivorax]	14134000	12673000	13415000	12593000	14027000	0	0	0	0	0	0	0	0	0	0	0
gi|494846343	>gi|494846343|ref|WP_007572443.1| 30S ribosomal protein S5 [Prevotella multisaccharivorax]	22334000	17746000	13703000	19562000	27579000	0	0	0	0	0	0	0	0	0	0	0
gi|494846381	>gi|494846381|ref|WP_007572481.1| 50S ribosomal protein L3 [Prevotella multisaccharivorax]	0	0	0	0	0	0	0	0	0	0	0	3107900	0	0	0	0
gi|494846383	>gi|494846383|ref|WP_007572483.1| elongation factor G [Prevotella multisaccharivorax]	0	0	0	0	11340000	0	0	0	0	0	0	0	0	0	0	0
gi|494846770	>gi|494846770|ref|WP_007572870.1| polynucleotide phosphorylase [Prevotella multisaccharivorax]	0	0	0	0	12642000	0	0	0	0	0	0	0	0	0	0	0
gi|494846798	>gi|494846798|ref|WP_007572898.1| succinate dehydrogenase [Prevotella multisaccharivorax]	34439000	19241000	37386000	29922000	49801000	0	0	0	0	0	0	0	5686000	4053700	8368100	9183600
gi|494846800	>gi|494846800|ref|WP_007572900.1| succinate dehydrogenase [Prevotella multisaccharivorax]	21467000	26337000	37788000	25626000	24855000	0	0	0	0	0	0	0	0	9121000	0	0
gi|494846870	>gi|494846870|ref|WP_007572970.1| starch-binding protein [Prevotella multisaccharivorax]	35555000	30765000	32789000	25331000	40932000	24767000	3950600	15377000	14842000	18311000	15398000	20458000	72388000	74775000	75122000	78019000
gi|494846872	>gi|494846872|ref|WP_007572972.1| collagen-binding protein [Prevotella multisaccharivorax]	0	0	19873000	10582000	20218000	16364000	0	16977000	13209000	0	14025000	18508000	68841000	55386000	38990000	54347000
gi|494846952	>gi|494846952|ref|WP_007573052.1| hypothetical protein [Prevotella multisaccharivorax]	989550000	934810000	842620000	953420000	903580000	29130000	62718000	27631000	49970000	43709000	38329000	20414000	65282000	88301000	101760000	112950000
gi|494847420	>gi|494847420|ref|WP_007573520.1| membrane protein [Prevotella multisaccharivorax]	485850000	369450000	377570000	490240000	431280000	90191000	0	55430000	73970000	52973000	19165000	74654000	0	14215000	0	21849000
gi|494847555	>gi|494847555|ref|WP_007573655.1| glyceraldehyde-3-phosphate dehydrogenase [Prevotella multisaccharivorax]	0	0	0	0	5948800	0	0	0	0	0	0	0	0	0	0	0
gi|494847890	>gi|494847890|ref|WP_007573990.1| LemA family protein [Prevotella multisaccharivorax]	0	0	0	0	0	0	0	0	0	0	0	0	0	0	2990600	0
gi|494847897	>gi|494847897|ref|WP_007573997.1| alkaline protease [Prevotella multisaccharivorax]	0	0	0	0	0	0	0	0	0	0	0	0	0	0	2509100	0
gi|494847964	>gi|494847964|ref|WP_007574064.1| membrane protein [Prevotella multisaccharivorax]	0	0	0	0	0	0	0	0	0	0	0	0	2957800	0	0	0
gi|494848427	>gi|494848427|ref|WP_007574527.1| multidrug transporter [Prevotella multisaccharivorax]	0	0	0	0	0	0	0	0	0	0	0	0	8934000	8603400	12787000	8874800
gi|494848429	>gi|494848429|ref|WP_007574529.1| multidrug transporter [Prevotella multisaccharivorax]	9863800	10368000	11771000	10007000	13172000	0	0	0	0	0	0	0	0	0	0	0
gi|494848586	>gi|494848586|ref|WP_007574686.1| phosphoenolpyruvate carboxykinase [Prevotella multisaccharivorax]	0	0	0	0	0	0	0	0	0	0	0	0	0	0	0	1580800
gi|494849104	>gi|494849104|ref|WP_007575204.1| membrane protein [Prevotella multisaccharivorax]	0	0	0	0	0	0	0	0	0	0	0	2161400	0	0	0	0
gi|494849118	>gi|494849118|ref|WP_007575218.1| membrane protein [Prevotella multisaccharivorax]	265230000	408280000	468120000	345490000	523020000	0	0	26503000	19131000	18577000	0	13476000	0	29194000	44316000	22957000
gi|494849239	>gi|494849239|ref|WP_007575339.1| phosphoglyceromutase [Prevotella multisaccharivorax]	26846000	32311000	37136000	32745000	32831000	0	0	0	0	0	0	0	0	0	0	0
gi|494849361	>gi|494849361|ref|WP_007575461.1| enolase [Prevotella multisaccharivorax]	34008000	42883000	35167000	31015000	34613000	0	0	0	0	0	0	0	0	0	0	0
gi|494849571	>gi|494849571|ref|WP_007575671.1| membrane protein [Prevotella multisaccharivorax]	78533000	93094000	99108000	94588000	109270000	0	44434000	0	0	0	0	0	45952000	36158000	35908000	35842000
gi|494849572	>gi|494849572|ref|WP_007575672.1| membrane protein [Prevotella multisaccharivorax]	0	0	0	19590000	12027000	0	0	0	0	0	0	0	41278000	30698000	22165000	31100000
gi|494849594	>gi|494849594|ref|WP_007575694.1| alpha-amylase [Prevotella multisaccharivorax]	0	0	9040000	9549800	9646000	0	0	0	0	0	0	0	0	0	0	0
gi|494849659	>gi|494849659|ref|WP_007575759.1| molecular chaperone DnaK [Prevotella multisaccharivorax]	2920500	0	5225800	0	0	0	0	0	0	0	0	0	0	0	0	0
gi|494849854	>gi|494849854|ref|WP_007575954.1| ribonuclease [Prevotella multisaccharivorax]	0	0	0	11139000	17122000	0	0	0	0	0	0	0	0	0	0	0
gi|494849908	>gi|494849908|ref|WP_007576008.1| membrane protein [Prevotella multisaccharivorax]	19179000	22070000	22079000	20996000	22494000	0	0	0	25078000	25158000	26777000	26418000	13817000	0	0	0
gi|494849939	>gi|494849939|ref|WP_007576039.1| Na(+)-translocating NADH-quinone reductase subunit F [Prevotella multisaccharivorax]	0	0	3794200	0	0	0	0	0	0	0	0	0	0	0	0	0
gi|494850024	>gi|494850024|ref|WP_007576124.1| hypothetical protein [Prevotella multisaccharivorax]	0	0	0	0	0	0	0	0	0	0	0	0	0	0	0	18030000
gi|494850145	>gi|494850145|ref|WP_007576245.1| TonB-linked outer membrane protein [Prevotella multisaccharivorax]	0	0	0	0	0	0	0	0	0	0	0	4541200	0	0	0	0
gi|494865568	>gi|494865568|ref|WP_007591666.1| aspartate-semialdehyde dehydrogenase [Lachnoanaerobaculum sp. OBRC5-5]	0	0	0	0	0	0	0	0	0	0	0	0	0	0	0	0
gi|494918339	>gi|494918339|ref|WP_007644376.1| hypothetical protein [Cellvibrio sp. BR]	0	0	0	0	0	0	0	0	0	0	0	0	0	0	0	0
gi|494935727	>gi|494935727|ref|WP_007661758.1| MULTISPECIES: hypothetical protein [Bacteroides]	0	0	0	0	6455100	0	0	0	0	0	0	0	0	0	0	0
gi|494937724	>gi|494937724|ref|WP_007663755.1| MULTISPECIES: membrane protein [Bacteroides]	21730000	0	0	25697000	24148000	0	0	0	0	0	0	0	0	0	0	0
gi|494937865	>gi|494937865|ref|WP_007663896.1| TonB-linked outer membrane protein [Bacteroides intestinalis]	0	0	0	0	0	0	0	0	0	0	0	0	0	0	0	20433000
gi|494940389	>gi|494940389|ref|WP_007666417.1| TonB-linked outer membrane protein [Bacteroides intestinalis]	0	0	0	0	0	0	0	0	0	0	0	0	0	0	0	0
gi|494941319	>gi|494941319|ref|WP_007667347.1| MULTISPECIES: hypothetical protein [Bacteroides]	0	0	0	0	0	0	0	0	0	0	0	0	0	0	0	0
gi|494983191	>gi|494983191|ref|WP_007709215.1| MULTISPECIES: nitrogen-fixing protein NifU [Clostridiales]	0	0	0	0	0	0	0	0	0	0	0	0	0	0	0	0
gi|494987897	>gi|494987897|ref|WP_007713918.1| galactonate dehydratase [[Clostridium] asparagiforme]	0	0	0	0	0	0	0	0	0	0	0	0	3470700	0	1699700	0
gi|495005037	>gi|495005037|ref|WP_007731051.1| hypothetical protein [Burkholderia sp. BT03]	0	0	0	0	0	0	0	0	0	0	0	0	0	0	0	0
gi|495010806	>gi|495010806|ref|WP_007736818.1| MULTISPECIES: cupin [Burkholderia]	0	0	0	0	0	0	0	0	0	0	0	0	0	0	0	1044400
gi|495021972	>gi|495021972|ref|WP_007747747.1| hypothetical protein [Bacteroides finegoldii]	0	0	0	0	0	0	0	0	0	0	0	0	0	0	0	0
gi|495024108	>gi|495024108|ref|WP_007749881.1| membrane protein [Bacteroides finegoldii]	0	0	0	0	0	0	0	0	0	0	0	0	8648100	0	0	18910000
gi|495024238	>gi|495024238|ref|WP_007750010.1| protease [Bacteroides finegoldii]	0	0	0	0	0	0	0	0	0	0	0	0	0	0	0	0
gi|495024240	>gi|495024240|ref|WP_007750012.1| hypothetical protein [Bacteroides finegoldii]	0	0	0	0	0	0	0	0	0	0	0	0	0	0	0	0
gi|495024244	>gi|495024244|ref|WP_007750016.1| hypothetical protein [Bacteroides finegoldii]	0	0	0	0	0	0	0	0	0	0	0	0	0	0	7844100	0
gi|495024374	>gi|495024374|ref|WP_007750146.1| membrane protein [Bacteroides finegoldii]	0	0	0	0	0	0	0	0	0	0	0	0	0	0	0	0
gi|495028968	>gi|495028968|ref|WP_007754529.1| Rhamnulokinase [Cronobacter dublinensis]	0	0	0	0	0	0	0	0	0	0	0	0	0	0	0	0
gi|495030108	>gi|495030108|ref|WP_007755664.1| elongation factor Tu [Bacteroides finegoldii]	0	0	0	0	0	0	0	0	0	0	0	0	0	0	0	0
gi|495033692	>gi|495033692|ref|WP_007759230.1| arabinose isomerase [Bacteroides finegoldii]	0	0	0	0	0	0	0	0	0	0	0	0	0	2791500	0	0
gi|495036634	>gi|495036634|ref|WP_007762164.1| hypothetical protein [Bacteroides finegoldii]	0	0	0	0	0	0	0	0	0	0	0	0	0	22434000	25943000	26048000
gi|495038108	>gi|495038108|ref|WP_007763625.1| TonB-dependent receptor [Bacteroides finegoldii]	0	0	0	0	0	0	0	0	0	0	0	0	0	0	0	0
gi|495041493	>gi|495041493|ref|WP_007766345.1| ferritin [Bacteroides finegoldii]	0	0	0	0	0	0	0	0	0	0	0	0	0	0	0	0
gi|495082942	>gi|495082942|ref|WP_007807766.1| TonB-linked outer membrane protein, SusC/RagA family [Flavobacterium sp. CF136]	28323000	0	0	0	0	281830000	54674000	0	118750000	130360000	138330000	144710000	0	0	0	0
gi|495106026	>gi|495106026|ref|WP_007830849.1| MULTISPECIES: inosine 5-monophosphate dehydrogenase [Bacteroides]	0	0	0	0	0	0	0	0	0	0	0	0	0	0	0	0
gi|495106270	>gi|495106270|ref|WP_007831093.1| MULTISPECIES: starch-binding protein [Bacteroides]	0	0	0	0	0	0	0	0	0	0	0	0	0	0	0	2046800
gi|495107961	>gi|495107961|ref|WP_007832783.1| MULTISPECIES: hypothetical protein [Bacteroidales]	0	0	0	0	0	0	0	0	0	0	0	0	0	0	0	0
gi|495108103	>gi|495108103|ref|WP_007832925.1| collagen-binding protein [Bacteroides dorei]	0	0	0	0	0	0	0	0	0	0	0	0	1416400	0	0	0
gi|495108120	>gi|495108120|ref|WP_007832942.1| MULTISPECIES: pyrroline-5-carboxylate reductase [Bacteroides]	0	0	0	0	0	0	0	0	0	0	0	0	0	7849300	13257000	9686900
gi|495108139	>gi|495108139|ref|WP_007832961.1| MULTISPECIES: hypothetical protein [Bacteroides]	0	0	0	0	0	78032000	70929000	63039000	48475000	55097000	65568000	80449000	0	0	0	0
gi|495108149	>gi|495108149|ref|WP_007832971.1| hypothetical protein [Bacteroides dorei]	0	0	0	0	0	0	0	0	0	0	0	3317800	0	0	0	0
gi|495108155	>gi|495108155|ref|WP_007832977.1| MULTISPECIES: membrane protein [Bacteroides]	0	0	0	0	0	0	0	0	0	0	0	0	0	0	0	0
gi|495108897	>gi|495108897|ref|WP_007833719.1| MULTISPECIES: phosphoenolpyruvate carboxykinase [Bacteroides]	0	0	55784000	27404000	0	77941000	155400000	51698000	82989000	91257000	76666000	65903000	167750000	260370000	325960000	263990000
gi|495109863	>gi|495109863|ref|WP_007834684.1| hypothetical protein [Bacteroides dorei]	0	0	0	0	0	0	0	0	0	0	0	0	0	0	0	0
gi|495109875	>gi|495109875|ref|WP_007834696.1| starch-binding protein [Bacteroides dorei]	0	0	0	0	0	0	0	0	0	0	0	0	0	0	0	0
gi|495109970	>gi|495109970|ref|WP_007834791.1| MULTISPECIES: peptidylprolyl isomerase [Bacteroides]	39173000	51525000	41948000	0	37719000	55670000	131170000	30337000	87493000	109910000	0	55670000	24957000	95635000	56849000	48747000
gi|495110983	>gi|495110983|ref|WP_007835803.1| MULTISPECIES: 2-dehydro-3-deoxygluconokinase [Bacteroides]	0	0	0	0	0	7469000	4002300	8394000	5610700	13599000	5501500	9044100	173100000	215030000	195740000	112510000
gi|495111464	>gi|495111464|ref|WP_007836284.1| MULTISPECIES: hypothetical protein [Bacteroides]	11007000	21186000	0	0	0	44166000	88646000	39276000	127070000	91386000	75782000	50654000	38625000	72214000	64384000	36460000
gi|495111592	>gi|495111592|ref|WP_007836412.1| TonB-dependent receptor [Bacteroides dorei]	0	0	0	0	0	0	0	17321000	0	0	0	14967000	17778000	0	0	17044000
gi|495112498	>gi|495112498|ref|WP_007837318.1| MULTISPECIES: membrane protein [Bacteroides]	0	0	0	0	0	0	0	0	16703000	14717000	13614000	0	0	10175000	11258000	0
gi|495114137	>gi|495114137|ref|WP_007838956.1| MULTISPECIES: DNA-directed RNA polymerase subunit beta [Bacteroides]	0	0	0	0	0	0	0	0	29872000	0	32571000	15370000	43185000	41415000	34774000	43557000
gi|495114299	>gi|495114299|ref|WP_007839118.1| MULTISPECIES: membrane protein [Bacteroides]	0	0	0	0	0	0	0	5511900	0	6068500	0	0	13994000	7507500	0	9897800
gi|495114772	>gi|495114772|ref|WP_007839591.1| membrane protein [Bacteroides dorei]	0	0	0	0	0	0	0	0	0	0	0	0	0	0	0	0
gi|495115267	>gi|495115267|ref|WP_007840085.1| hypothetical protein [Bacteroides dorei]	0	4497900	4091700	0	4250000	383180000	999910000	191470000	859880000	752510000	370850000	150640000	0	0	0	0
gi|495115750	>gi|495115750|ref|WP_007840567.1| starch-binding protein [Bacteroides dorei]	0	0	0	0	0	0	0	0	0	0	0	2244700	0	0	0	0
gi|495116343	>gi|495116343|ref|WP_007841160.1| MULTISPECIES: membrane protein [Bacteroides]	0	0	0	0	0	0	0	0	0	0	0	9813700	0	0	0	0
gi|495116989	>gi|495116989|ref|WP_007841806.1| cell surface protein [Bacteroides dorei]	0	2224900	2677300	0	0	217570000	460340000	240830000	444220000	106590000	309120000	56543000	0	0	0	0
gi|495117439	>gi|495117439|ref|WP_007842256.1| peptidase M13 [Bacteroides dorei CAG:222]	0	0	0	0	0	0	8918500	8867900	10817000	9644200	11708000	9831100	0	0	0	0
gi|495118576	>gi|495118576|ref|WP_007843391.1| MULTISPECIES: multidrug transporter [Bacteroides]	0	0	0	0	0	5915100	0	0	7297600	6936600	5443200	7147800	0	0	0	0
gi|495119594	>gi|495119594|ref|WP_007844409.1| glutamate dehydrogenase [Chryseobacterium sp. CF314]	0	0	0	0	0	0	0	0	0	0	0	0	0	0	0	4293500
gi|495120152	>gi|495120152|ref|WP_007844967.1| TonB-dependent receptor [Bacteroides dorei]	0	0	0	0	0	0	0	0	0	0	0	0	0	0	0	0
gi|495120596	>gi|495120596|ref|WP_007845411.1| MULTISPECIES: aldose 1-epimerase [Bacteroides]	0	0	0	0	0	0	0	0	0	0	0	3925200	0	0	0	0
gi|495121082	>gi|495121082|ref|WP_007845897.1| TonB-dependent receptor [Bacteroides dorei]	0	0	0	0	0	0	0	0	0	0	0	0	0	0	0	0
gi|495122048	>gi|495122048|ref|WP_007846863.1| MULTISPECIES: membrane protein [Bacteroides]	0	0	0	0	0	14198000	0	11009000	4852700	6292200	4118800	13020000	0	0	0	0
gi|495122162	>gi|495122162|ref|WP_007846977.1| hypothetical protein [Bacteroides dorei]	0	0	0	0	0	0	0	0	0	0	0	0	0	0	0	4188300
gi|495122812	>gi|495122812|ref|WP_007847627.1| cell surface protein [Bacteroides dorei]	0	0	0	1960600	0	1635800000	225390000	1628700000	229630000	348020000	551410000	1571600000	4742700	9321100	4536300	4425200
gi|495123533	>gi|495123533|ref|WP_007848346.1| collagen-binding protein [Bacteroides dorei]	0	0	0	0	0	0	0	0	0	0	0	0	0	0	0	0
gi|495124409	>gi|495124409|ref|WP_007849222.1| peptidase S9 [Bacteroides dorei]	0	0	0	0	0	0	0	0	0	0	0	0	0	0	0	0
gi|495126148	>gi|495126148|ref|WP_007850959.1| MULTISPECIES: collagen-binding protein [Bacteroides]	0	0	0	0	0	0	0	0	0	0	0	0	0	0	0	0
gi|495126608	>gi|495126608|ref|WP_007851419.1| hypothetical protein [Bacteroides dorei]	0	0	0	0	0	6202100	0	0	0	0	0	7344300	0	0	0	0
gi|495126787	>gi|495126787|ref|WP_007851598.1| DNA gyrase subunit A [Bacteroides dorei]	0	0	0	0	0	0	0	0	0	0	0	0	0	0	0	0
gi|495128340	>gi|495128340|ref|WP_007853151.1| phosphoglycerate kinase [Bacteroides dorei]	0	0	0	0	0	0	0	0	0	0	0	0	0	0	0	0
gi|495128424	>gi|495128424|ref|WP_007853235.1| hypothetical protein [Bacteroides dorei]	0	0	0	0	0	0	0	0	0	0	0	0	0	0	0	0
gi|495128578	>gi|495128578|ref|WP_007853389.1| TonB-dependent receptor [Bacteroides dorei]	0	0	0	0	0	0	0	0	0	0	0	3046900	0	0	0	0
gi|495129020	>gi|495129020|ref|WP_007853831.1| MULTISPECIES: membrane protein [Bacteroides]	80634000	101550000	90322000	81715000	85005000	165080000	269200000	160890000	323640000	300720000	245450000	163510000	606950000	906810000	872700000	769920000
gi|495129360	>gi|495129360|ref|WP_007854171.1| transglutaminase [Bacteroides dorei]	0	0	0	0	0	0	0	0	0	0	0	0	0	0	0	0
gi|495130042	>gi|495130042|ref|WP_007854853.1| succinate dehydrogenase [Bacteroides dorei]	201690000	206120000	226770000	209030000	212340000	112190000	87109000	105140000	80543000	57406000	64154000	82786000	710090000	559350000	557070000	481340000
gi|495130085	>gi|495130085|ref|WP_007854896.1| hypothetical protein, partial [Bacteroides dorei]	0	0	0	0	0	445200000	148510000	480000000	154210000	244140000	308500000	487390000	0	0	0	0
gi|495130200	>gi|495130200|ref|WP_007855011.1| membrane protein [Bacteroides dorei]	0	0	0	0	0	5373200	0	11399000	0	0	0	11580000	185920000	126160000	57813000	120930000
gi|495130205	>gi|495130205|ref|WP_007855016.1| carbohydrate-binding protein SusC [Bacteroides dorei]	0	0	0	0	0	0	0	0	0	0	0	0	0	0	0	0
gi|495130368	>gi|495130368|ref|WP_007855179.1| TonB-dependent receptor [Bacteroides dorei]	0	0	0	0	0	0	0	0	0	0	0	0	0	0	0	31913000
gi|495130384	>gi|495130384|ref|WP_007855195.1| hypothetical protein [Bacteroides dorei]	0	0	0	0	0	0	0	0	0	0	0	0	0	0	0	0
gi|495130431	>gi|495130431|ref|WP_007855242.1| rhamnose isomerase [Bacteroides dorei]	0	0	0	0	0	0	0	0	0	0	0	0	13176000	15065000	17708000	15245000
gi|495130772	>gi|495130772|ref|WP_007855583.1| membrane protein [Bacteroides dorei]	0	0	0	0	0	10020000	3533400	10128000	2769400	2914600	3260200	10907000	0	4281200	0	0
gi|495131362	>gi|495131362|ref|WP_007856173.1| TonB-dependent receptor [Bacteroides dorei]	0	0	0	0	0	19383000	8023900	15075000	10528000	10396000	0	0	0	0	0	0
gi|495133532	>gi|495133532|ref|WP_007858341.1| hypothetical protein [[Clostridium] citroniae]	0	0	0	0	0	0	0	0	0	0	0	0	0	0	0	0
gi|495143082	>gi|495143082|ref|WP_007867889.1| L-ribulose-5-phosphate 4-epimerase [[Clostridium] citroniae]	0	0	0	0	0	0	0	0	0	0	0	0	0	0	0	0
gi|495157199	>gi|495157199|ref|WP_007882002.1| hypothetical protein [Roseburia inulinivorans]	0	0	0	0	0	0	0	0	0	0	0	0	0	0	0	0
gi|495157660	>gi|495157660|ref|WP_007882463.1| MULTISPECIES: inosine 5-monophosphate dehydrogenase [Roseburia]	0	0	0	0	0	0	0	0	0	0	0	0	7627900	0	0	0
gi|495158439	>gi|495158439|ref|WP_007883242.1| MULTISPECIES: peptide ABC transporter substrate-binding protein [Roseburia]	0	0	0	0	0	0	0	0	0	0	0	7584300	12562000	12373000	9529400	14739000
gi|495158666	>gi|495158666|ref|WP_007883468.1| glutamate dehydrogenase [Roseburia inulinivorans]	0	0	0	0	0	6258300	0	0	0	8536200	0	6507000	38323000	16430000	25728000	26157000
gi|495158817	>gi|495158817|ref|WP_007883619.1| MULTISPECIES: ABC transporter substrate-binding protein [Roseburia]	0	0	0	0	0	0	0	0	14246000	0	0	0	0	0	0	0
gi|495158960	>gi|495158960|ref|WP_007883762.1| MULTISPECIES: flagellar basal body rod protein FlgC [Roseburia]	0	0	0	0	0	0	0	0	0	0	0	0	0	0	1614600	0
gi|495158982	>gi|495158982|ref|WP_007883784.1| flagellar hook protein [Roseburia inulinivorans]	0	0	0	0	0	0	0	0	0	0	0	0	0	0	0	0
gi|495159306	>gi|495159306|ref|WP_007884108.1| molecular chaperone DnaK [Roseburia inulinivorans]	0	0	0	0	0	0	0	0	0	0	0	0	0	0	0	0
gi|495159841	>gi|495159841|ref|WP_007884642.1| MULTISPECIES: hypothetical protein [Lachnospiraceae]	0	0	0	0	0	0	0	5774400	0	0	0	4840100	0	0	0	0
gi|495159961	>gi|495159961|ref|WP_007884762.1| MULTISPECIES: sugar ABC transporter substrate-binding protein [Roseburia]	0	0	0	0	0	5506000	0	0	0	0	0	0	0	0	0	0
gi|495160105	>gi|495160105|ref|WP_007884906.1| virion core protein [Roseburia inulinivorans]	0	0	0	0	0	14039000	0	0	0	0	0	15383000	48542000	47319000	42215000	43618000
gi|495160317	>gi|495160317|ref|WP_007885118.1| fucose isomerase [Roseburia inulinivorans]	0	0	0	0	0	10560000	0	8700100	10050000	10175000	7395100	10560000	0	0	0	0
gi|495160327	>gi|495160327|ref|WP_007885128.1| LacI family transcriptional regulator [Roseburia inulinivorans]	0	0	0	0	0	30506000	0	20768000	15435000	18811000	23641000	30506000	0	0	0	0
gi|495160351	>gi|495160351|ref|WP_007885152.1| aldehyde dehydrogenase [Roseburia inulinivorans]	0	0	0	0	0	10348000	0	11339000	0	0	0	12170000	0	0	0	0
gi|495160996	>gi|495160996|ref|WP_007885797.1| elongation factor P [Roseburia inulinivorans]	0	0	0	0	0	0	0	0	0	0	0	0	0	0	0	0
gi|495161184	>gi|495161184|ref|WP_007885984.1| ABC transporter permease [Roseburia inulinivorans]	0	0	0	0	0	0	0	0	0	0	0	0	0	0	0	2203000
gi|495161289	>gi|495161289|ref|WP_007886088.1| hypothetical protein [Roseburia inulinivorans]	19709000	26926000	26742000	32978000	31910000	21562000	0	0	26204000	23403000	32893000	13318000	0	0	0	0
gi|495163727	>gi|495163727|ref|WP_007888525.1| beta-lactamase [Roseburia inulinivorans]	0	0	0	0	0	0	0	0	0	0	0	0	2388400	0	0	0
gi|495165457	>gi|495165457|ref|WP_007890255.1| MULTISPECIES: acetyl-CoA acetyltransferase [Roseburia]	0	0	0	0	0	0	0	0	0	0	0	0	0	0	0	0
gi|495172169	>gi|495172169|ref|WP_007896964.1| hypothetical protein [Prevotella stercorea]	0	0	0	0	0	0	0	0	0	0	0	0	0	0	0	0
gi|495172171	>gi|495172171|ref|WP_007896966.1| membrane protein [Prevotella stercorea]	0	0	0	0	0	0	0	0	0	0	3997500	0	20587000	19299000	16169000	13531000
gi|495172784	>gi|495172784|ref|WP_007897579.1| MULTISPECIES: cell division protein [Prevotella]	12641000	17283000	0	0	22637000	9928000	0	0	0	0	0	0	0	13969000	23314000	0
gi|495173190	>gi|495173190|ref|WP_007897985.1| membrane protein [Prevotella stercorea]	33244000	23617000	22147000	32355000	48427000	0	0	0	8987000	0	0	9499300	25867000	30604000	27232000	19431000
gi|495173198	>gi|495173198|ref|WP_007897993.1| PKD domain protein [Prevotella stercorea]	0	0	0	0	0	0	0	0	0	0	0	0	0	0	0	1701300
gi|495173199	>gi|495173199|ref|WP_007897994.1| glycosyl hydrolase family 85 [Prevotella stercorea]	0	0	0	0	0	0	0	0	0	0	0	0	0	0	0	0
gi|495173329	>gi|495173329|ref|WP_007898124.1| hypothetical protein [Prevotella stercorea]	0	0	0	0	0	0	0	0	0	0	0	0	5865400	7757900	6883100	6863600
gi|495173607	>gi|495173607|ref|WP_007898402.1| starch-binding protein [Prevotella stercorea]	24083000	43967000	19824000	40207000	36405000	12268000	9833700	0	7746600	4936300	0	0	20968000	19283000	18725000	23851000
gi|495174391	>gi|495174391|ref|WP_007899186.1| hypothetical protein [Prevotella stercorea]	0	0	0	0	0	0	0	0	0	0	0	0	0	0	0	0
gi|495174392	>gi|495174392|ref|WP_007899187.1| collagen-binding protein [Prevotella stercorea]	98764000	81556000	74455000	70138000	60305000	61346000	43760000	31279000	17315000	22374000	37947000	66603000	125500000	87606000	86651000	109310000
gi|495174645	>gi|495174645|ref|WP_007899440.1| hypothetical protein [Prevotella stercorea]	0	0	0	0	0	0	0	0	0	0	0	0	31189000	20870000	25717000	28476000
gi|495174648	>gi|495174648|ref|WP_007899443.1| TonB-dependent receptor [Prevotella stercorea]	0	0	0	0	0	0	0	0	0	3503400	0	8288300	103180000	113970000	130540000	279670000
gi|495174901	>gi|495174901|ref|WP_007899696.1| 50S ribosomal protein L17 [Prevotella stercorea]	0	0	0	0	1455300	0	0	0	0	0	0	0	0	0	0	0
gi|495174952	>gi|495174952|ref|WP_007899747.1| MULTISPECIES: 50S ribosomal protein L18 [Prevotella]	0	0	0	0	4016800	0	0	0	0	0	0	0	0	0	0	0
gi|495174963	>gi|495174963|ref|WP_007899758.1| MULTISPECIES: 50S ribosomal protein L5 [Prevotella]	0	0	0	0	6015600	0	0	0	0	0	0	0	0	0	0	0
gi|495175288	>gi|495175288|ref|WP_007900083.1| FG-GAP repeat protein, partial [Prevotella stercorea]	0	0	0	0	5361800	2929800	0	0	0	0	0	0	0	0	0	0
gi|495175290	>gi|495175290|ref|WP_007900085.1| MULTISPECIES: hypothetical protein [Bacteroidales]	0	0	0	0	0	1927100	0	0	0	0	0	0	0	0	0	0
gi|495175927	>gi|495175927|ref|WP_007900721.1| hypothetical protein [Prevotella stercorea]	0	0	0	0	0	0	0	0	0	0	0	0	0	0	0	1927200
gi|495176010	>gi|495176010|ref|WP_007900804.1| peptidylprolyl isomerase [Prevotella stercorea]	0	0	0	24849000	29381000	24706000	0	29415000	20487000	37942000	0	24848000	0	0	0	0
gi|495176122	>gi|495176122|ref|WP_007900916.1| hypothetical protein [Prevotella stercorea]	0	0	0	0	0	0	0	0	0	0	0	2657100	0	0	0	0
gi|495176130	>gi|495176130|ref|WP_007900924.1| hypothetical protein [Prevotella stercorea]	0	0	0	0	0	20820000	0	15434000	13094000	14302000	0	0	0	0	9076600	0
gi|495176132	>gi|495176132|ref|WP_007900926.1| hypothetical protein [Prevotella stercorea]	5133500	4034600	19509000	8501100	11961000	15206000	31037000	24325000	20143000	20358000	13624000	13211000	0	0	0	0
gi|495176433	>gi|495176433|ref|WP_007901227.1| TonB-dependent receptor [Prevotella stercorea]	0	0	0	0	0	0	0	0	0	0	0	0	0	0	0	0
gi|495176493	>gi|495176493|ref|WP_007901287.1| OmpA family protein [Prevotella stercorea]	0	0	0	0	0	0	0	0	0	0	0	0	0	0	0	9063500
gi|495176527	>gi|495176527|ref|WP_007901321.1| MULTISPECIES: membrane protein [Prevotella]	17923000	28222000	60013000	60076000	36443000	0	91738000	14059000	148920000	128520000	86140000	62917000	34211000	63552000	94149000	47293000
gi|495176575	>gi|495176575|ref|WP_007901369.1| membrane protein [Prevotella stercorea]	0	0	0	0	0	0	0	0	0	0	0	0	0	0	0	0
gi|495176676	>gi|495176676|ref|WP_007901470.1| hypothetical protein [Prevotella stercorea]	0	0	0	0	9854700	0	0	0	0	0	0	0	0	0	0	0
gi|495177131	>gi|495177131|ref|WP_007901925.1| multidrug transporter [Prevotella stercorea]	0	0	0	0	0	6060900	0	0	6402900	0	0	8332900	5390900	0	7636500	0
gi|495177346	>gi|495177346|ref|WP_007902138.1| carbohydrate-binding protein [Prevotella stercorea]	0	0	0	0	0	0	0	0	0	0	0	0	0	0	0	0
gi|495177403	>gi|495177403|ref|WP_007902195.1| beta-galactosidase [Prevotella stercorea]	0	0	0	0	0	0	0	0	0	0	0	0	0	0	0	0
gi|495177706	>gi|495177706|ref|WP_007902498.1| endo-beta-N-acetylglucosaminidase [Prevotella stercorea]	0	0	0	0	0	0	0	0	0	0	0	0	0	0	0	7081400
gi|495177975	>gi|495177975|ref|WP_007902767.1| MULTISPECIES: rubrerythrin [Prevotella]	0	0	0	0	0	0	0	0	0	3338300	0	0	0	0	0	0
gi|495178005	>gi|495178005|ref|WP_007902797.1| hypothetical protein [Prevotella stercorea]	0	0	0	0	0	0	0	0	0	0	0	0	0	0	0	19507000
gi|495178006	>gi|495178006|ref|WP_007902798.1| hypothetical protein [Prevotella stercorea]	0	0	0	0	0	0	0	0	0	0	0	25988000	0	0	0	0
gi|495178596	>gi|495178596|ref|WP_007903387.1| hypothetical protein [Prevotella stercorea]	0	0	0	0	0	0	0	0	0	0	0	0	1836600	0	0	0
gi|495194201	>gi|495194201|ref|WP_007918991.1| Methyltransferase type 11 [Ktedonobacter racemifer]	0	0	0	0	0	0	0	0	0	0	0	0	0	0	0	0
gi|495232499	>gi|495232499|ref|WP_007957270.1| methylmalonyl-CoA carboxyltransferase [Pelosinus fermentans]	0	0	0	0	0	0	0	0	0	0	0	0	0	0	0	0
gi|495291407	>gi|495291407|ref|WP_008016161.1| hypothetical protein [Bacteroides xylanisolvens]	0	0	0	0	0	0	14143000	0	0	0	8913900	10530000	13752000	20178000	16523000	20673000
gi|495299527	>gi|495299527|ref|WP_008024278.1| hypothetical protein [Bacteroides xylanisolvens]	0	0	0	0	0	0	0	0	0	0	0	0	3238100	0	0	0
gi|495301249	>gi|495301249|ref|WP_008025999.1| starch-binding protein [Bacteroides xylanisolvens]	0	0	0	0	0	0	0	0	0	0	0	0	0	0	0	0
gi|495313262	>gi|495313262|ref|WP_008038010.1| glutamate dehydrogenase [Bartonella tamiae]	0	0	0	0	0	0	0	0	0	0	0	0	0	0	0	0
gi|495373226	>gi|495373226|ref|WP_008097938.1| enolase [Verrucomicrobiae bacterium DG1235]	0	0	0	0	0	0	0	0	0	0	0	0	0	0	0	0
gi|495394072	>gi|495394072|ref|WP_008118772.1| MULTISPECIES: elongation factor Tu [Bacteria]	0	0	0	0	0	0	0	0	0	0	0	0	0	0	0	0
gi|495394113	>gi|495394113|ref|WP_008118813.1| MULTISPECIES: phosphoenolpyruvate carboxykinase [Bacteria]	0	0	0	0	0	0	0	0	0	0	0	0	0	0	0	0
gi|495394207	>gi|495394207|ref|WP_008118907.1| MULTISPECIES: inosine 5-monophosphate dehydrogenase [Bacteria]	0	0	0	0	0	0	0	0	0	0	0	0	0	0	0	0
gi|495394277	>gi|495394277|ref|WP_008118977.1| cell wall anchor protein [[Bacteroides] pectinophilus]	0	0	0	0	0	0	0	0	0	0	0	0	0	0	0	0
gi|495399986	>gi|495399986|ref|WP_008124685.1| 30S ribosomal protein S7 [Prevotella timonensis]	21451000	0	0	0	0	0	0	7855200	0	0	0	0	0	0	0	0
gi|495401618	>gi|495401618|ref|WP_008126317.1| sn-glycerol-3-phosphate ABC transporter ATP-binding protein [Phyllobacterium sp. YR531]	0	0	0	0	0	0	0	0	0	0	0	0	0	0	0	0
gi|495415362	>gi|495415362|ref|WP_008140060.1| succinate dehydrogenase [Bacteroides coprophilus]	0	0	0	0	0	8224000	0	0	9106900	0	0	0	0	0	0	0
gi|495415398	>gi|495415398|ref|WP_008140096.1| phosphoenolpyruvate carboxykinase [Bacteroides coprophilus]	0	0	0	0	0	0	0	0	0	0	0	0	0	0	0	0
gi|495416701	>gi|495416701|ref|WP_008141399.1| collagen-binding protein [Bacteroides coprophilus]	8371100	26566000	32869000	29690000	27487000	21909000	0	25064000	8638100	9799200	15345000	20263000	0	0	0	0
gi|495417303	>gi|495417303|ref|WP_008142001.1| hypothetical protein [Bacteroides coprophilus]	0	0	0	0	0	38977000	83211000	38115000	84114000	75219000	49489000	34350000	0	0	0	0
gi|495417307	>gi|495417307|ref|WP_008142005.1| hypothetical protein, partial [Bacteroides coprophilus]	0	0	0	0	0	57434000	57144000	53879000	41311000	50997000	49934000	56511000	0	0	0	0
gi|495418053	>gi|495418053|ref|WP_008142750.1| membrane protein [Bacteroides coprophilus]	0	0	0	0	0	0	0	0	0	0	0	0	0	0	0	0
gi|495419883	>gi|495419883|ref|WP_008144580.1| membrane protein [Bacteroides coprophilus]	0	0	0	0	0	0	0	0	0	0	0	0	0	0	0	0
gi|495420686	>gi|495420686|ref|WP_008145383.1| hypothetical protein [Bacteroides coprophilus]	0	0	10684000	0	0	10615000	0	11445000	0	0	0	0	0	0	0	0
gi|495421285	>gi|495421285|ref|WP_008145982.1| MULTISPECIES: peptidase M75, partial [Parabacteroides]	0	0	0	0	0	0	0	0	0	0	0	0	0	0	0	0
gi|495421402	>gi|495421402|ref|WP_008146099.1| MULTISPECIES: glycosyl hydrolase [Parabacteroides]	0	0	0	0	0	0	0	0	0	0	0	0	0	16802000	0	0
gi|495421474	>gi|495421474|ref|WP_008146171.1| hypothetical protein, partial [Parabacteroides johnsonii]	0	0	0	0	0	133110000	131420000	145140000	122340000	114040000	85369000	71229000	0	0	0	0
gi|495421706	>gi|495421706|ref|WP_008146403.1| collagen-binding protein [Parabacteroides johnsonii]	0	0	0	0	0	15200000	0	14182000	0	0	10590000	14865000	0	0	0	0
gi|495421707	>gi|495421707|ref|WP_008146404.1| MULTISPECIES: starch-binding protein [Parabacteroides]	0	0	0	0	0	0	0	0	0	0	0	0	0	0	0	0
gi|495422111	>gi|495422111|ref|WP_008146808.1| collagen-binding protein [Parabacteroides johnsonii]	0	0	0	0	0	0	0	0	0	0	0	0	0	0	0	0
gi|495422303	>gi|495422303|ref|WP_008147000.1| phosphoenolpyruvate carboxykinase [Parabacteroides johnsonii]	0	0	0	0	0	0	0	0	0	0	0	0	0	0	0	4726500
gi|495422419	>gi|495422419|ref|WP_008147116.1| MULTISPECIES: hypothetical protein [Parabacteroides]	0	0	0	0	0	0	0	0	0	0	0	0	0	0	0	0
gi|495423978	>gi|495423978|ref|WP_008148675.1| MULTISPECIES: membrane protein [Parabacteroides]	0	0	0	0	0	0	0	0	0	0	0	0	0	0	13562000	0
gi|495425623	>gi|495425623|ref|WP_008150320.1| MULTISPECIES: sugar phosphate isomerase [Parabacteroides]	0	0	0	0	0	0	0	0	0	0	0	0	0	0	0	0
gi|495426344	>gi|495426344|ref|WP_008151041.1| collagen-binding protein [Parabacteroides johnsonii]	0	0	0	0	0	0	0	0	0	0	0	2706200	0	0	0	0
gi|495426384	>gi|495426384|ref|WP_008151081.1| MULTISPECIES: glutamate dehydrogenase [Parabacteroides]	0	0	0	0	0	0	0	0	0	0	0	0	0	0	0	0
gi|495430276	>gi|495430276|ref|WP_008154972.1| sugar phosphate isomerase [Parabacteroides johnsonii]	0	0	0	0	0	0	0	0	0	0	0	0	0	0	0	0
gi|495430770	>gi|495430770|ref|WP_008155465.1| MULTISPECIES: cell division protein [Parabacteroides]	0	0	0	0	0	0	0	0	0	0	0	0	0	0	0	0
gi|495432106	>gi|495432106|ref|WP_008156801.1| hypothetical protein [Parabacteroides johnsonii]	0	0	0	0	0	19296000	0	19743000	7095600	10318000	9267200	9516200	0	0	0	0
gi|495432619	>gi|495432619|ref|WP_008157314.1| MULTISPECIES: starch-binding protein [Parabacteroides]	0	0	0	0	0	0	0	0	0	0	0	0	0	0	0	0
gi|495432621	>gi|495432621|ref|WP_008157316.1| membrane protein [Parabacteroides johnsonii]	0	0	0	0	0	0	0	0	0	0	0	4793300	0	0	0	0
gi|495433324	>gi|495433324|ref|WP_008158019.1| MULTISPECIES: hypothetical protein [Parabacteroides]	0	0	0	0	0	0	0	0	0	0	0	0	0	0	0	0
gi|495433862	>gi|495433862|ref|WP_008158557.1| MULTISPECIES: membrane protein [Parabacteroides]	60495000	64462000	58843000	60862000	66088000	100500000	94376000	79624000	182960000	155620000	125240000	99110000	36222000	95835000	89844000	61245000
gi|495438776	>gi|495438776|ref|WP_008163471.1| aspartate aminotransferase [Achromobacter arsenitoxydans]	0	0	0	0	0	0	0	0	0	0	0	0	0	0	0	9277500
gi|495472897	>gi|495472897|ref|WP_008197585.1| hypothetical protein [Microcystis sp. T1-4]	0	0	0	0	0	0	0	0	0	0	0	0	0	0	0	0
gi|495512032	>gi|495512032|ref|WP_008236677.1| glutamate dehydrogenase [Imtechella halotolerans]	0	0	0	0	0	0	0	0	0	0	0	0	0	0	0	0
gi|495517692	>gi|495517692|ref|WP_008242337.1| putative outer membrane protein [Pedobacter sp. BAL39]	0	0	0	0	0	0	0	0	0	0	0	0	0	0	0	0
gi|495562645	>gi|495562645|ref|WP_008287224.1| ketol-acid reductoisomerase [Hydrogenivirga sp. 128-5-R1-1]	0	0	0	0	0	29542000	0	24442000	0	3937400	0	21276000	14698000	9139800	0	8291100
gi|495613206	>gi|495613206|ref|WP_008337785.1| glutamate dehydrogenase [Sulfurimonas gotlandica]	0	0	0	0	0	0	0	0	0	0	0	0	0	0	0	0
gi|495640387	>gi|495640387|ref|WP_008364966.1| NAD-dependent DNA ligase LigB [Pseudomonas sp. M47T1]	0	0	0	0	0	0	0	0	0	0	0	0	0	0	0	0
gi|495643942	>gi|495643942|ref|WP_008368521.1| cysteine transferase [Coprococcus comes]	0	0	0	0	0	0	0	0	0	0	0	0	0	0	0	0
gi|495646449	>gi|495646449|ref|WP_008371028.1| LacI family transcriptional regulator [Coprococcus comes]	0	0	0	0	0	0	0	0	0	0	0	0	0	0	0	0
gi|495647372	>gi|495647372|ref|WP_008371951.1| hypothetical protein [Coprococcus comes]	0	0	0	0	0	0	0	0	0	0	0	0	12585000	9019600	7773500	13721000
gi|495648086	>gi|495648086|ref|WP_008372665.1| phosphoenolpyruvate carboxykinase [Coprococcus comes]	0	0	0	0	0	0	0	0	0	0	0	0	16187000	0	0	0
gi|495648618	>gi|495648618|ref|WP_008373197.1| MULTISPECIES: ABC transporter substrate-binding protein [Coprococcus]	0	0	0	0	0	0	0	0	0	0	0	0	29598000	29191000	0	25729000
gi|495648870	>gi|495648870|ref|WP_008373449.1| MULTISPECIES: glucose-6-phosphate isomerase [Coprococcus]	0	0	0	0	0	0	0	0	0	0	0	0	0	0	0	0
gi|495648926	>gi|495648926|ref|WP_008373505.1| MULTISPECIES: hypothetical protein [Coprococcus]	0	0	0	0	0	0	0	0	0	0	0	0	0	0	0	0
gi|495650170	>gi|495650170|ref|WP_008374749.1| MULTISPECIES: glutamate dehydrogenase [Coprococcus]	0	0	0	0	0	7839600	0	0	0	0	0	0	21778000	8817500	15546000	13832000
gi|495650400	>gi|495650400|ref|WP_008374979.1| aspartate carbamoyltransferase [Coprococcus comes]	0	0	0	0	0	0	0	0	0	0	0	0	0	0	0	0
gi|495650733	>gi|495650733|ref|WP_008375312.1| MULTISPECIES: thioredoxin reductase [Coprococcus]	0	0	0	0	0	0	0	0	0	0	0	0	12276000	11094000	8432400	0
gi|495667838	>gi|495667838|ref|WP_008392417.1| MULTISPECIES: alcohol dehydrogenase [Clostridiales]	0	0	0	0	0	0	0	0	0	0	0	0	0	0	0	0
gi|495667842	>gi|495667842|ref|WP_008392421.1| MULTISPECIES: hypothetical protein [Clostridiales]	0	0	0	0	0	0	0	0	0	0	0	0	0	0	0	0
gi|495667997	>gi|495667997|ref|WP_008392576.1| MULTISPECIES: acyl-CoA dehydrogenase [Clostridiales]	0	0	0	0	0	0	0	0	0	0	0	0	0	0	0	0
gi|495667998	>gi|495667998|ref|WP_008392577.1| MULTISPECIES: 3-hydroxybutyryl-CoA dehydrogenase [Clostridiales]	0	0	0	0	0	0	0	0	0	0	0	0	0	0	0	0
gi|495668220	>gi|495668220|ref|WP_008392799.1| MULTISPECIES: ketol-acid reductoisomerase [Clostridiales]	0	0	0	0	0	0	0	0	0	0	0	0	0	0	0	0
gi|495668571	>gi|495668571|ref|WP_008393150.1| MULTISPECIES: glutamate dehydrogenase [Clostridiales]	0	0	0	0	0	0	0	0	0	0	0	0	0	0	0	582910
gi|495669804	>gi|495669804|ref|WP_008394383.1| MULTISPECIES: 3-hydroxybutyryl-CoA dehydratase [Clostridiales]	0	0	0	0	0	0	0	0	0	0	0	0	0	0	0	0
gi|495672427	>gi|495672427|ref|WP_008397006.1| putative cellsurface protein [Clostridium sp. M62/1]	0	0	0	0	0	0	0	0	0	0	0	0	0	0	0	0
gi|495672431	>gi|495672431|ref|WP_008397010.1| hypothetical protein [Clostridium sp. M62/1]	15710000	11794000	0	0	18967000	0	0	0	0	13384000	0	0	29674000	62645000	31518000	42719000
gi|495674756	>gi|495674756|ref|WP_008399335.1| elongation factor P [Clostridium sp. M62/1]	0	0	0	0	0	0	0	0	0	0	0	0	0	0	1432400	0
gi|495675342	>gi|495675342|ref|WP_008399921.1| MULTISPECIES: glutamate dehydrogenase [Clostridium]	0	0	3949000	0	0	0	0	0	3372600	0	0	0	0	0	0	0
gi|495676041	>gi|495676041|ref|WP_008400620.1| hypothetical protein [Clostridium sp. L2-50]	0	0	0	0	0	0	0	0	0	0	0	0	0	0	0	0
gi|495676133	>gi|495676133|ref|WP_008400712.1| MULTISPECIES: acyl-CoA dehydrogenase [Clostridium]	0	0	0	0	0	0	0	0	0	0	0	4077200	0	0	0	0
gi|495676318	>gi|495676318|ref|WP_008400897.1| MULTISPECIES: ketol-acid reductoisomerase [Clostridium]	0	0	0	0	0	0	0	0	0	0	0	0	0	0	0	0
gi|495676652	>gi|495676652|ref|WP_008401231.1| galactose-1-phosphate uridylyltransferase [Clostridium sp. L2-50]	0	0	0	0	0	0	0	0	0	0	0	0	0	0	0	0
gi|495677248	>gi|495677248|ref|WP_008401827.1| MULTISPECIES: inosine 5-monophosphate dehydrogenase [Clostridium]	0	0	0	0	0	0	0	0	0	0	0	0	0	0	0	0
gi|495677333	>gi|495677333|ref|WP_008401912.1| MULTISPECIES: phosphoenolpyruvate carboxykinase [Clostridium]	0	0	0	0	0	0	0	0	0	0	0	0	0	0	0	0
gi|495677460	>gi|495677460|ref|WP_008402039.1| elongation factor P [Clostridium sp. L2-50]	0	0	0	0	0	0	0	0	0	0	0	0	0	0	0	0
gi|495677631	>gi|495677631|ref|WP_008402210.1| hypothetical protein [Clostridium sp. L2-50]	17302000	21528000	23978000	22307000	27029000	0	0	0	26644000	22034000	14942000	0	0	0	0	0
gi|495678442	>gi|495678442|ref|WP_008403021.1| molecular chaperone DnaK [Clostridium sp. L2-50]	0	0	0	0	0	0	0	0	0	0	0	0	0	0	0	0
gi|495682402	>gi|495682402|ref|WP_008406981.1| elongation factor P [Bacillus isronensis]	0	0	0	0	55915000	0	0	0	0	0	0	0	0	0	0	0
gi|495722821	>gi|495722821|ref|WP_008447400.1| succinate dehydrogenase [Prevotella amnii]	0	0	0	0	0	0	0	0	0	0	0	0	0	0	0	0
gi|495723699	>gi|495723699|ref|WP_008448278.1| 30S ribosomal protein S10 [Prevotella amnii]	87508000	58260000	64057000	80377000	78104000	26817000	0	31260000	24766000	31113000	12655000	6513100	0	0	0	5114800
gi|495748616	>gi|495748616|ref|WP_008473195.1| PTS mannose transporter subunit IID [Lactobacillus gigeriorum]	0	0	0	0	0	0	0	0	0	0	0	0	0	0	0	3032900
gi|495781134	>gi|495781134|ref|WP_008505713.1| TonB-dependent receptor plug [Mucilaginibacter paludis]	0	0	0	0	0	0	0	0	0	0	0	0	0	0	1183700	0
gi|495788001	>gi|495788001|ref|WP_008512580.1| membrane protein [Mucilaginibacter paludis]	0	0	0	0	0	0	0	0	0	0	0	25540000	0	0	0	0
gi|495812659	>gi|495812659|ref|WP_008537238.1| MULTISPECIES: succinate dehydrogenase [Megamonas]	0	0	0	0	0	0	0	0	0	0	0	0	112560000	113740000	106370000	109590000
gi|495812856	>gi|495812856|ref|WP_008537435.1| MULTISPECIES: TonB-dependent receptor [Megamonas]	0	0	0	0	0	0	0	0	0	0	0	0	26064000	20835000	19098000	22714000
gi|495813292	>gi|495813292|ref|WP_008537871.1| MULTISPECIES: fucose isomerase [Megamonas]	0	0	0	0	0	0	13763000	0	0	0	0	0	0	0	0	0
gi|495813366	>gi|495813366|ref|WP_008537945.1| MULTISPECIES: hypothetical protein [Megamonas]	0	0	0	0	0	0	0	0	0	0	0	0	0	0	0	0
gi|495813383	>gi|495813383|ref|WP_008537962.1| hypothetical protein [Megamonas funiformis]	0	0	0	0	0	0	0	0	0	0	0	0	10656000	0	0	9220800
gi|495814158	>gi|495814158|ref|WP_008538737.1| MULTISPECIES: glutamine ABC transporter substrate-binding protein [Megamonas]	0	0	0	0	0	0	0	0	0	0	0	0	105670000	120190000	95560000	87119000
gi|495814552	>gi|495814552|ref|WP_008539131.1| MULTISPECIES: hydrogenase 2 large subunit [Megamonas]	0	0	0	0	0	0	0	0	0	0	0	0	23350000	31251000	31217000	29273000
gi|495814568	>gi|495814568|ref|WP_008539147.1| MULTISPECIES: reverse rubrerythrin-1 [Megamonas]	0	0	0	0	0	0	0	0	0	0	0	0	0	0	0	0
gi|495814854	>gi|495814854|ref|WP_008539433.1| hypothetical protein [Megamonas funiformis]	0	0	0	0	0	2794300	0	0	1513200	0	0	0	663100000	531850000	678020000	634520000
gi|495819641	>gi|495819641|ref|WP_008544220.1| pyruvate phosphate dikinase [Candidatus Pelagibacter sp. HTCC7211]	0	0	0	0	0	0	0	0	0	0	0	0	0	0	0	0
gi|495839786	>gi|495839786|ref|WP_008564365.1| TonB-linked outer membrane protein [Prevotella maculosa]	0	0	0	0	0	0	0	0	0	0	0	0	27976000	12075000	12743000	14012000
gi|495839787	>gi|495839787|ref|WP_008564366.1| glycan metabolism protein RagB [Prevotella maculosa]	0	14974000	21972000	20859000	14939000	0	0	3952300	11771000	9583500	14678000	26743000	58333000	35133000	40606000	63260000
gi|495841010	>gi|495841010|ref|WP_008565589.1| 50S ribosomal protein L6 [Prevotella maculosa]	0	0	0	0	0	0	0	0	0	0	0	0	0	0	0	0
gi|495887508	>gi|495887508|ref|WP_008612087.1| membrane protein [Joostella marina]	0	0	0	0	0	0	0	0	0	0	0	0	0	0	0	0
gi|495891980	>gi|495891980|ref|WP_008616559.1| MULTISPECIES: hypothetical protein [Bacteroidales]	0	0	0	0	0	4800400	0	6140500	0	0	0	0	20295000	9720400	48809000	27638000
gi|495893459	>gi|495893459|ref|WP_008618038.1| xylose isomerase [Paraprevotella clara]	0	0	0	0	0	0	0	0	0	0	0	0	0	0	0	6735100
gi|495893828	>gi|495893828|ref|WP_008618407.1| hypothetical protein [Paraprevotella clara]	25344000	27421000	9170000	36652000	12045000	0	0	0	0	4113000	0	0	16801000	12894000	24511000	18505000
gi|495895803	>gi|495895803|ref|WP_008620382.1| TonB-denpendent receptor [Paraprevotella clara]	0	0	0	0	0	0	0	0	0	0	0	0	0	0	0	0
gi|495895806	>gi|495895806|ref|WP_008620385.1| hypothetical protein [Paraprevotella clara]	0	0	0	0	0	0	0	0	0	0	0	0	16474000	15481000	14750000	16019000
gi|495895996	>gi|495895996|ref|WP_008620575.1| hypothetical protein [Paraprevotella clara]	0	0	0	0	0	0	0	0	0	0	0	0	0	0	0	0
gi|495895999	>gi|495895999|ref|WP_008620578.1| hypothetical protein, partial [Paraprevotella clara]	0	0	0	0	0	0	0	0	0	0	0	0	0	0	0	0
gi|495897290	>gi|495897290|ref|WP_008621869.1| TonB-denpendent receptor [Paraprevotella clara]	0	0	0	0	0	0	0	0	0	0	0	0	6983900	7659800	18764000	6497600
gi|495898083	>gi|495898083|ref|WP_008622662.1| hypothetical protein [Paraprevotella clara]	0	0	0	0	0	0	0	0	0	0	0	0	2885600	3398800	0	0
gi|495898084	>gi|495898084|ref|WP_008622663.1| hypothetical protein [Paraprevotella clara]	0	0	0	0	0	0	0	0	0	0	0	0	0	0	0	2435300
gi|495898258	>gi|495898258|ref|WP_008622837.1| hypothetical protein [Paraprevotella clara]	0	0	0	0	0	0	0	0	0	0	0	0	13557000	0	0	0
gi|495899339	>gi|495899339|ref|WP_008623918.1| alpha-glucan phosphorylase [Paraprevotella xylaniphila]	0	0	0	0	0	0	0	0	0	0	0	0	0	0	0	0
gi|495900528	>gi|495900528|ref|WP_008625107.1| carbohydrate-binding protein SusD [Paraprevotella xylaniphila]	0	0	0	0	0	0	0	0	0	0	0	0	0	0	0	0
gi|495900586	>gi|495900586|ref|WP_008625165.1| multidrug transporter [Paraprevotella xylaniphila]	0	0	0	0	0	0	0	0	0	0	0	0	0	0	0	0
gi|495900790	>gi|495900790|ref|WP_008625369.1| membrane protein [Paraprevotella xylaniphila]	0	0	0	0	0	0	0	0	0	0	0	0	0	0	0	0
gi|495901696	>gi|495901696|ref|WP_008626275.1| hypothetical protein [Paraprevotella xylaniphila]	0	0	0	0	0	0	0	0	0	0	0	0	0	0	0	0
gi|495903409	>gi|495903409|ref|WP_008627988.1| hypothetical protein [Paraprevotella xylaniphila]	0	0	0	0	0	0	0	0	0	0	0	0	0	0	0	0
gi|495903576	>gi|495903576|ref|WP_008628155.1| 30S ribosomal protein S8 [Paraprevotella xylaniphila]	0	0	0	0	41454000	0	0	0	0	0	0	0	0	0	0	0
gi|495904795	>gi|495904795|ref|WP_008629374.1| peptidase M75 [Paraprevotella xylaniphila]	0	0	0	0	0	0	0	0	0	0	0	0	0	0	0	0
gi|495905182	>gi|495905182|ref|WP_008629761.1| hypothetical protein [Paraprevotella xylaniphila]	0	10739000	0	7822200	12674000	0	0	0	0	9012600	0	0	0	0	0	0
gi|495905187	>gi|495905187|ref|WP_008629766.1| alanyl-tRNA synthetase [Paraprevotella xylaniphila]	0	0	0	0	0	0	0	0	0	0	0	0	0	0	0	0
gi|495905623	>gi|495905623|ref|WP_008630202.1| TonB-dependent receptor [Paraprevotella xylaniphila]	0	0	0	0	0	0	0	0	0	0	0	0	0	0	0	0
gi|495920620	>gi|495920620|ref|WP_008645199.1| endoglycosidase [Bacteroides sp. 1_1_30]	0	0	0	0	0	0	0	0	0	0	0	0	11178000	12538000	15005000	12868000
gi|495921294	>gi|495921294|ref|WP_008645873.1| hypothetical protein [Bacteroides sp. 1_1_30]	14787000	13732000	14355000	15852000	11810000	26359000	0	17581000	13628000	11618000	16305000	19418000	56055000	36801000	41310000	53101000
gi|495921296	>gi|495921296|ref|WP_008645875.1| hypothetical protein [Bacteroides sp. 1_1_30]	0	0	0	0	0	0	0	0	0	0	0	0	0	0	0	0
gi|495921556	>gi|495921556|ref|WP_008646135.1| hypothetical protein, partial [Bacteroides sp. 1_1_30]	0	0	0	0	0	0	0	0	0	0	0	0	0	0	0	0
gi|495923666	>gi|495923666|ref|WP_008648245.1| aldose 1-epimerase [Bacteroides sp. 3_1_23]	0	0	0	0	0	0	0	0	0	0	0	0	4574300	0	5381600	5942400
gi|495925970	>gi|495925970|ref|WP_008650549.1| collagen-binding protein [Bacteroides sp. 3_1_23]	0	0	0	0	0	0	0	0	0	0	0	0	0	0	0	0
gi|495926274	>gi|495926274|ref|WP_008650853.1| LemA protein [Bacteroides sp. 3_1_23]	0	0	0	0	0	0	0	0	0	0	11061000	0	0	0	0	0
gi|495927731	>gi|495927731|ref|WP_008652310.1| hypothetical protein [Bacteroides sp. 3_1_33FAA]	0	0	0	0	0	0	0	0	0	0	0	5053600	0	0	0	0
gi|495929520	>gi|495929520|ref|WP_008654099.1| membrane protein [Bacteroides sp. 3_1_33FAA]	0	0	0	0	0	0	0	0	0	0	0	0	0	0	0	0
gi|495929664	>gi|495929664|ref|WP_008654243.1| MULTISPECIES: starch-binding protein [Bacteroides]	0	0	0	0	0	0	0	0	0	0	2283800	0	0	0	0	0
gi|495929666	>gi|495929666|ref|WP_008654245.1| collagen-binding protein [Bacteroides sp. 3_1_33FAA]	0	0	0	0	0	0	0	0	0	0	0	9068200	0	0	0	0
gi|495930635	>gi|495930635|ref|WP_008655214.1| MULTISPECIES: membrane protein [Bacteroides]	0	0	0	0	0	22800000	0	23894000	0	0	0	0	18004000	21353000	21223000	24674000
gi|495930946	>gi|495930946|ref|WP_008655525.1| fucose isomerase [Bacteroides sp. 3_1_33FAA]	25120000	27018000	0	29704000	24397000	23042000	0	0	0	0	19848000	8565500	90433000	82114000	95098000	120940000
gi|495930959	>gi|495930959|ref|WP_008655538.1| membrane protein [Bacteroides sp. 3_1_33FAA]	1054400000	942440000	895000000	1226900000	1101100000	205040000	292010000	263890000	243770000	240840000	179300000	135110000	849770000	702650000	762070000	746540000
gi|495931069	>gi|495931069|ref|WP_008655648.1| MULTISPECIES: membrane protein [Bacteroides]	0	0	0	0	0	112170000	32336000	90651000	28772000	57107000	78170000	119380000	0	0	0	0
gi|495931374	>gi|495931374|ref|WP_008655953.1| MULTISPECIES: starch-binding protein [Bacteroides]	0	0	0	0	0	17148000	0	20110000	0	0	10952000	12388000	38228000	24868000	36285000	31344000
gi|495937348	>gi|495937348|ref|WP_008661927.1| hypothetical protein [Bacteroides sp. 4_1_36]	6750000	0	6855200	7888200	6695100	0	0	0	0	0	3806700	0	0	0	0	0
gi|495937360	>gi|495937360|ref|WP_008661939.1| hypothetical protein [Bacteroides sp. 4_1_36]	0	28634000	0	0	34474000	63245000	69222000	60164000	62575000	56278000	63123000	57033000	171130000	111390000	105060000	148110000
gi|495937387	>gi|495937387|ref|WP_008661966.1| MULTISPECIES: alpha-xylosidase [Bacteroides]	0	0	0	0	0	0	0	0	0	0	0	0	0	0	0	0
gi|495937396	>gi|495937396|ref|WP_008661975.1| TonB-denpendent receptor [Bacteroides sp. 4_1_36]	0	0	0	0	0	0	0	0	0	0	0	0	0	0	0	0
gi|495937422	>gi|495937422|ref|WP_008662001.1| TonB-linked outer membrane protein [Bacteroides sp. 4_1_36]	0	0	0	0	0	0	0	0	0	0	0	0	0	0	0	0
gi|495937431	>gi|495937431|ref|WP_008662010.1| TonB-denpendent receptor [Bacteroides sp. 4_1_36]	0	0	0	0	0	0	0	0	0	0	0	0	0	0	0	0
gi|495938138	>gi|495938138|ref|WP_008662717.1| MULTISPECIES: hypothetical protein [Bacteroides]	0	0	0	0	0	0	0	0	0	0	0	0	0	0	0	0
gi|495938226	>gi|495938226|ref|WP_008662805.1| MULTISPECIES: hypothetical protein [Bacteroides]	0	0	2558700	0	0	23977000	0	12625000	0	5278200	11873000	37758000	139940000	63936000	62510000	109670000
gi|495938834	>gi|495938834|ref|WP_008663413.1| MULTISPECIES: hypothetical protein [Bacteroides]	0	0	0	0	0	0	0	0	0	0	0	0	0	0	0	0
gi|495939184	>gi|495939184|ref|WP_008663763.1| beta-glucosidase [Bacteroides sp. 4_1_36]	0	0	0	0	0	0	0	0	0	0	0	0	6592500	4444900	5413200	7428100
gi|495939300	>gi|495939300|ref|WP_008663879.1| hypothetical protein [Bacteroides sp. 4_1_36]	0	0	0	0	0	7654400	0	0	0	0	0	7294400	80302000	32279000	22988000	40515000
gi|495939605	>gi|495939605|ref|WP_008664184.1| TonB-linked outer membrane protein [Bacteroides sp. 4_1_36]	0	0	0	0	0	1237300	0	0	0	0	0	1027300	1796800	1576000	3699500	1755400
gi|495939738	>gi|495939738|ref|WP_008664317.1| alpha-glucan phosphorylase [Bacteroides sp. 4_1_36]	0	0	0	0	0	0	0	14153000	0	0	0	0	0	0	0	0
gi|495940405	>gi|495940405|ref|WP_008664984.1| MULTISPECIES: hypothetical protein [Bacteroides]	0	0	0	0	0	0	0	0	0	0	0	0	0	0	0	0
gi|495941067	>gi|495941067|ref|WP_008665646.1| alpha-2-macroglobulin family protein [Bacteroides sp. 4_1_36]	0	0	0	0	0	0	0	0	0	0	0	0	0	0	0	0
gi|495941108	>gi|495941108|ref|WP_008665687.1| MULTISPECIES: hypothetical protein [Bacteroides]	0	0	0	0	0	0	0	0	0	0	0	0	0	0	0	0
gi|495941186	>gi|495941186|ref|WP_008665765.1| MULTISPECIES: hypothetical protein [Bacteroides]	1326000	1340500	7848100	18197000	4144900	66979000	1500900	43197000	13363000	25044000	54970000	72941000	880900000	857690000	534990000	846580000
gi|495941799	>gi|495941799|ref|WP_008666378.1| MULTISPECIES: cell surface protein [Bacteroides]	1390900	1492400	1510300	925440	1714000	169390000	708410000	184650000	462480000	405520000	393770000	206030000	9928800000	9291300000	5923300000	11184000000
gi|495942957	>gi|495942957|ref|WP_008667536.1| MULTISPECIES: hypothetical protein [Bacteroides]	0	0	0	0	0	0	0	0	0	0	0	0	0	0	0	0
gi|495943238	>gi|495943238|ref|WP_008667817.1| hypothetical protein [Bacteroides sp. 4_3_47FAA]	0	0	0	0	0	0	0	0	0	0	0	0	0	0	0	18581000
gi|495943310	>gi|495943310|ref|WP_008667889.1| MULTISPECIES: multidrug transporter [Bacteroides]	0	0	0	0	0	10067000	5015000	5260600	2241500	6040900	9764800	17254000	282270000	738360000	386640000	350200000
gi|495944074	>gi|495944074|ref|WP_008668653.1| MULTISPECIES: ketohydroxyglutarate aldolase [Bacteroides]	0	0	0	0	0	0	0	0	0	0	0	0	21074000	16772000	17362000	23756000
gi|495944811	>gi|495944811|ref|WP_008669390.1| MULTISPECIES: starch-binding protein [Bacteroides]	0	0	0	0	0	0	0	0	0	0	0	0	0	0	0	0
gi|495945049	>gi|495945049|ref|WP_008669628.1| MULTISPECIES: collagen-binding protein [Bacteroides]	6108900	3839900	7084000	5402400	0	30037000	3563100	29436000	37075000	45485000	32633000	29611000	242200000	170120000	122910000	212050000
gi|495945367	>gi|495945367|ref|WP_008669946.1| MULTISPECIES: membrane protein [Bacteroides]	0	0	0	0	0	0	0	0	0	0	0	0	0	0	6009300	0
gi|495945418	>gi|495945418|ref|WP_008669997.1| MULTISPECIES: enolase [Bacteroides]	0	0	0	0	0	0	0	0	0	0	0	0	9469100	5268800	8187600	6666900
gi|495946177	>gi|495946177|ref|WP_008670756.1| MULTISPECIES: collagen-binding protein [Bacteroides]	0	0	0	0	0	0	0	0	0	0	0	2456400	0	0	0	0
gi|495946178	>gi|495946178|ref|WP_008670757.1| MULTISPECIES: starch-binding protein [Bacteroides]	0	0	0	0	0	0	0	0	0	0	0	3086600	0	0	0	0
gi|495946207	>gi|495946207|ref|WP_008670786.1| membrane protein [Bacteroides sp. 4_3_47FAA]	0	0	0	0	0	0	0	0	0	0	0	0	5325300	5566500	4174200	4722100
gi|495947526	>gi|495947526|ref|WP_008672105.1| starch-binding protein [Bacteroides sp. 9_1_42FAA]	0	0	0	0	0	0	0	0	0	0	0	0	0	0	0	4495000
gi|495947903	>gi|495947903|ref|WP_008672482.1| collagen-binding protein [Bacteroides sp. 9_1_42FAA]	0	0	0	0	0	0	0	0	0	0	0	0	0	0	0	3507700
gi|495948001	>gi|495948001|ref|WP_008672580.1| starch-binding protein [Bacteroides sp. 9_1_42FAA]	0	0	0	0	0	0	0	0	0	0	0	9945100	25156000	15458000	25224000	20890000
gi|495948574	>gi|495948574|ref|WP_008673153.1| hypothetical protein [Bacteroides sp. 9_1_42FAA]	0	0	0	0	0	0	0	0	0	0	0	0	0	0	1192200	0
gi|495949707	>gi|495949707|ref|WP_008674286.1| starch-binding protein [Bacteroides sp. 9_1_42FAA]	0	0	0	0	0	0	0	0	0	0	0	0	0	11214000	0	0
gi|495949936	>gi|495949936|ref|WP_008674515.1| collagen-binding protein [Bacteroides sp. 9_1_42FAA]	0	0	0	0	0	0	0	0	0	0	0	0	0	0	0	0
gi|495950431	>gi|495950431|ref|WP_008675010.1| collagen-binding protein [Bacteroides sp. 9_1_42FAA]	0	0	0	0	0	0	0	0	0	0	0	0	0	0	0	0
gi|495957344	>gi|495957344|ref|WP_008681923.1| MULTISPECIES: membrane protein [Desulfovibrio]	0	0	0	0	0	0	0	0	0	0	0	0	0	0	0	0
gi|495959964	>gi|495959964|ref|WP_008684543.1| MULTISPECIES: molecular chaperone GroEL [Desulfovibrio]	0	0	0	0	0	0	0	0	0	0	0	0	0	0	0	0
gi|495961568	>gi|495961568|ref|WP_008686147.1| MULTISPECIES: peptidoglycan-binding protein [Desulfovibrio]	0	0	0	0	0	0	0	0	0	0	0	0	0	0	0	0
gi|495978416	>gi|495978416|ref|WP_008702995.1| MULTISPECIES: cobalt chelatase [Clostridiales]	5961400	5668600	0	6415800	5397100	84797000	20653000	75728000	70961000	45129000	60567000	60191000	10379000	14415000	5747500	0
gi|495978515	>gi|495978515|ref|WP_008703094.1| MULTISPECIES: enolase [Ruminococcus]	17183000	19938000	21950000	28591000	18352000	98367000	79922000	72210000	54839000	62627000	77168000	97199000	0	0	0	0
gi|495978685	>gi|495978685|ref|WP_008703264.1| MULTISPECIES: ornithine carbamoyltransferase [Clostridiales]	12394000	8412400	9170900	0	19618000	45449000	54620000	32662000	119820000	138810000	63770000	51988000	6427800	24002000	18070000	6401300
gi|495979123	>gi|495979123|ref|WP_008703702.1| MULTISPECIES: phosphoenolpyruvate protein kinase [Clostridiales]	0	0	0	0	0	0	0	0	0	8531100	0	0	0	0	0	0
gi|495979427	>gi|495979427|ref|WP_008704006.1| MULTISPECIES: phosphoenolpyruvate carboxykinase [Clostridiales]	38980000	55823000	52226000	47883000	48649000	440660000	558910000	348620000	625090000	459520000	353720000	377850000	106220000	314350000	320460000	153030000
gi|495979450	>gi|495979450|ref|WP_008704029.1| ABC transporter substrate-binding protein [Ruminococcus sp. 5_1_39BFAA]	0	0	0	0	0	0	0	0	0	0	0	0	0	0	0	0
gi|495979469	>gi|495979469|ref|WP_008704048.1| MULTISPECIES: phosphoglyceromutase [Clostridiales]	0	0	0	0	0	20902000	0	17896000	13296000	0	16548000	18310000	18584000	0	14978000	14908000
gi|495979875	>gi|495979875|ref|WP_008704454.1| hypothetical protein [Ruminococcus sp. 5_1_39BFAA]	0	0	0	0	0	868930	0	1595400	1436600	1653500	0	0	3128400	10661000	0	3609700
gi|495980243	>gi|495980243|ref|WP_008704822.1| MULTISPECIES: S-ribosylhomocysteinase [Clostridiales]	0	0	0	0	0	0	27076000	0	22705000	20192000	0	0	0	0	0	0
gi|495980423	>gi|495980423|ref|WP_008705002.1| fructosamine deglycase [Ruminococcus sp. 5_1_39BFAA]	6650900	0	14709000	0	12692000	31552000	22813000	30170000	14412000	20741000	27488000	29631000	51922000	58516000	39970000	55795000
gi|495980453	>gi|495980453|ref|WP_008705032.1| MULTISPECIES: LacI family transcription regulator [Clostridiales]	0	0	0	0	0	101550000	63828000	106900000	55097000	66041000	81477000	107290000	199690000	102720000	128590000	147060000
gi|495980668	>gi|495980668|ref|WP_008705247.1| hypothetical protein [Ruminococcus sp. 5_1_39BFAA]	0	0	0	0	0	0	0	0	0	0	0	0	0	0	0	0
gi|495980773	>gi|495980773|ref|WP_008705352.1| MULTISPECIES: stress protein [Clostridiales]	0	0	0	0	0	0	0	0	0	0	0	0	0	0	0	0
gi|495980856	>gi|495980856|ref|WP_008705435.1| MULTISPECIES: ABC transporter substrate-binding protein [Clostridiales]	0	0	0	0	0	422330000	432690000	349740000	157330000	208430000	360950000	442300000	161110000	177790000	198280000	169070000
gi|495980920	>gi|495980920|ref|WP_008705499.1| MULTISPECIES: cold-shock protein [Clostridiales]	0	0	0	0	0	0	0	0	0	0	0	0	0	0	0	0
gi|495980974	>gi|495980974|ref|WP_008705553.1| LacI family transcriptional regulator [Ruminococcus sp. 5_1_39BFAA]	0	0	0	0	0	0	0	0	0	0	0	0	0	0	0	0
gi|495981005	>gi|495981005|ref|WP_008705584.1| aldehyde dehydrogenase [Ruminococcus sp. 5_1_39BFAA]	0	0	0	0	0	33916000	29136000	36419000	19423000	23994000	35654000	33713000	49693000	28909000	24018000	32680000
gi|495981006	>gi|495981006|ref|WP_008705585.1| aldolase [Ruminococcus sp. 5_1_39BFAA]	12755000	11900000	11004000	13429000	11866000	46425000	105380000	51749000	101160000	94403000	63748000	30773000	17757000	26769000	25939000	26433000
gi|495981023	>gi|495981023|ref|WP_008705602.1| MULTISPECIES: cytochrome C2 [Clostridiales]	0	0	0	0	0	5650300	0	6102500	0	0	5817000	5564600	4640000	3762400	0	4464400
gi|495981087	>gi|495981087|ref|WP_008705666.1| MULTISPECIES: thioredoxin [Clostridiales]	0	0	0	0	0	0	8400500	0	0	0	0	0	0	0	0	0
gi|495981112	>gi|495981112|ref|WP_008705691.1| MULTISPECIES: 5-aminoimidazole-4-carboxamide ribonucleotide transformylase [Clostridiales]	0	0	0	0	0	10914000	0	10288000	0	0	9046100	9407600	0	6524500	0	10043000
gi|495981116	>gi|495981116|ref|WP_008705695.1| MULTISPECIES: inosine 5-monophosphate dehydrogenase [Clostridiales]	27224000	25840000	27479000	25026000	24864000	70997000	77604000	48507000	74242000	67540000	65608000	68952000	77356000	68276000	63396000	53509000
gi|495981160	>gi|495981160|ref|WP_008705739.1| oligo-1,6-glucosidase [Ruminococcus sp. 5_1_39BFAA]	0	0	0	0	0	4815600	0	0	5807800	5861200	0	0	0	0	0	0
gi|495981431	>gi|495981431|ref|WP_008706010.1| hypothetical protein [Ruminococcus sp. 5_1_39BFAA]	0	0	0	0	0	0	0	0	0	0	0	0	0	0	0	0
gi|495981501	>gi|495981501|ref|WP_008706080.1| MULTISPECIES: sugar ABC transporter ATP-binding protein [Clostridiales]	0	0	22826000	10831000	43557000	154310000	38654000	62619000	52753000	58216000	53484000	132130000	8876000	0	0	7011900
gi|495982333	>gi|495982333|ref|WP_008706912.1| MULTISPECIES: transketolase [Clostridiales]	0	0	0	0	0	0	0	0	0	0	0	0	0	0	0	0
gi|495982378	>gi|495982378|ref|WP_008706957.1| MULTISPECIES: galactose-1-phosphate uridylyltransferase [Clostridiales]	0	0	12367000	0	0	16665000	21046000	14903000	39320000	30037000	15368000	20068000	8330800	23080000	23858000	17630000
gi|495982812	>gi|495982812|ref|WP_008707391.1| MULTISPECIES: molecular chaperone DnaK [Clostridiales]	197210000	174480000	148820000	146770000	154970000	406580000	342310000	248420000	421020000	378500000	585600000	417490000	339750000	326830000	262640000	286270000
gi|495982918	>gi|495982918|ref|WP_008707497.1| MULTISPECIES: hypothetical protein [Clostridiales]	0	0	0	0	0	18920000	0	18293000	14983000	14206000	21302000	22831000	15978000	16491000	11037000	15059000
gi|495983172	>gi|495983172|ref|WP_008707751.1| predicted protein [Ruminococcus sp. 5_1_39BFAA]	0	0	0	0	0	0	0	0	0	0	0	0	0	0	0	0
gi|495983209	>gi|495983209|ref|WP_008707788.1| MULTISPECIES: lysyl-tRNA synthetase [Clostridiales]	0	0	0	0	0	12337000	0	12796000	0	0	0	14375000	7253100	0	0	0
gi|495983214	>gi|495983214|ref|WP_008707793.1| MULTISPECIES: ornithine carbamoyltransferase [Clostridiales]	0	0	0	0	0	6846100	0	7187400	3148000	5151400	5410500	14856000	8883900	0	5881100	5214800
gi|495983492	>gi|495983492|ref|WP_008708071.1| MULTISPECIES: aldehyde oxidoreductase [Clostridiales]	0	0	0	0	0	229400000	112240000	255080000	77507000	111910000	127750000	225290000	270690000	212830000	192780000	244530000
gi|495983572	>gi|495983572|ref|WP_008708151.1| MULTISPECIES: arabinose isomerase [Clostridiales]	5414300	0	0	0	0	76065000	29517000	70136000	43647000	38132000	61164000	96974000	227790000	163060000	134710000	142090000
gi|495983803	>gi|495983803|ref|WP_008708382.1| MULTISPECIES: fucose isomerase [Clostridiales]	0	0	0	0	0	0	0	0	0	0	0	0	0	0	0	0
gi|495985237	>gi|495985237|ref|WP_008709816.1| hypothetical protein [Synergistes sp. 3_1_syn1]	0	0	0	0	0	0	0	0	0	0	0	0	0	0	0	0
gi|495988927	>gi|495988927|ref|WP_008713506.1| pyridoxal biosynthesis lyase [Synergistes sp. 3_1_syn1]	0	0	0	0	0	0	0	0	0	0	0	4935000	0	0	0	0
gi|495991186	>gi|495991186|ref|WP_008715765.1| hypothetical protein [Veillonella sp. 3_1_44]	0	0	0	0	0	16048000	0	13867000	9184200	11033000	15206000	21501000	0	0	0	0
gi|496001366	>gi|496001366|ref|WP_008725945.1| MULTISPECIES: dihydrodipicolinate synthase [unclassified Clostridiales (miscellaneous)]	0	0	0	0	0	0	0	0	0	0	0	0	0	0	0	0
gi|496001670	>gi|496001670|ref|WP_008726249.1| conserved hypothetical protein [Clostridiales bacterium 1_7_47FAA]	0	0	0	0	0	0	0	0	0	0	0	0	9465800	0	0	0
gi|496002241	>gi|496002241|ref|WP_008726820.1| conserved hypothetical protein [Clostridiales bacterium 1_7_47FAA]	14591000	8739600	11637000	11483000	7141900	0	0	39499000	11945000	20038000	14382000	13034000	74065000	41070000	83915000	81758000
gi|496009856	>gi|496009856|ref|WP_008734435.1| glutamate dehydrogenase [Alcanivorax pacificus]	0	0	0	0	0	0	0	0	0	0	0	0	0	0	0	0
gi|496036389	>gi|496036389|ref|WP_008760896.1| MULTISPECIES: hypothetical protein [Bacteroides]	0	0	0	0	0	0	0	0	0	0	0	0	0	0	0	0
gi|496037567	>gi|496037567|ref|WP_008762074.1| MULTISPECIES: hypothetical protein [Bacteroides]	0	0	0	0	0	0	0	0	0	0	0	0	0	0	0	0
gi|496037767	>gi|496037767|ref|WP_008762274.1| MULTISPECIES: hypothetical protein [Bacteroides]	0	0	0	0	0	12958000	0	13171000	0	8037600	9643500	18587000	0	0	0	0
gi|496039519	>gi|496039519|ref|WP_008764026.1| MULTISPECIES: starch-binding protein [Bacteroides]	0	0	0	0	0	0	0	0	0	0	0	0	0	0	0	7119700
gi|496039651	>gi|496039651|ref|WP_008764158.1| MULTISPECIES: hisitdine kinase [Bacteroides]	0	0	0	0	0	0	0	0	0	0	0	0	6193400	0	0	0
gi|496041839	>gi|496041839|ref|WP_008766346.1| MULTISPECIES: glutamate dehydrogenase [Bacteroides]	0	0	0	0	0	0	0	0	0	0	1557400	0	0	0	0	0
gi|496042623	>gi|496042623|ref|WP_008767130.1| MULTISPECIES: hypothetical protein [Bacteroides]	0	0	0	0	0	0	0	0	0	0	0	0	0	0	0	743250
gi|496044863	>gi|496044863|ref|WP_008769370.1| membrane protein [Bacteroides sp. 2_1_16]	0	0	0	0	0	0	0	0	0	0	0	0	0	0	1138800	0
gi|496047909	>gi|496047909|ref|WP_008772416.1| MULTISPECIES: membrane protein [Bacteroidales]	11440000	14218000	14765000	17956000	15450000	67937000	32063000	28481000	112090000	105120000	73793000	53263000	144930000	275370000	268270000	251550000
gi|496048238	>gi|496048238|ref|WP_008772745.1| collagen-binding protein [Bacteroides sp. 2_1_33B]	0	0	0	0	0	0	0	0	0	0	0	0	0	0	0	0
gi|496048298	>gi|496048298|ref|WP_008772805.1| hypothetical protein [Bacteroides sp. 2_1_33B]	0	0	0	0	0	0	0	0	0	0	0	0	0	0	0	0
gi|496048384	>gi|496048384|ref|WP_008772891.1| starch-binding protein [Bacteroides sp. 2_1_33B]	0	0	0	0	0	0	0	0	0	0	8029000	39916000	75219000	76171000	57194000	93862000
gi|496048595	>gi|496048595|ref|WP_008773102.1| starch-binding protein [Bacteroides sp. 2_1_33B]	0	0	0	0	0	0	0	0	0	0	0	0	0	0	0	0
gi|496049656	>gi|496049656|ref|WP_008774163.1| MULTISPECIES: hypothetical protein [Bacteroidales]	0	0	0	0	0	0	0	0	0	0	0	0	11028000	7411300	0	9849700
gi|496049938	>gi|496049938|ref|WP_008774445.1| MULTISPECIES: hypothetical protein [Bacteroidales]	0	0	0	0	0	0	0	0	0	0	0	0	28880000	29082000	30908000	21309000
gi|496049997	>gi|496049997|ref|WP_008774504.1| collagen-binding protein [Bacteroides sp. 2_1_33B]	0	0	0	0	0	28634000	0	2958100	1636200	6071300	11247000	5658400	176400000	120210000	160700000	174030000
gi|496050782	>gi|496050782|ref|WP_008775289.1| hypothetical protein [Bacteroides sp. 2_2_4]	0	0	0	0	0	0	0	0	0	0	0	0	4393600	0	0	0
gi|496050783	>gi|496050783|ref|WP_008775290.1| glycoside hydrolase family 3 [Bacteroides sp. 2_2_4]	0	0	0	0	0	0	0	0	0	0	0	0	0	0	0	4140700
gi|496050914	>gi|496050914|ref|WP_008775421.1| hypothetical protein [Bacteroides sp. 2_2_4]	0	0	0	0	0	0	0	0	0	0	0	0	0	0	0	0
gi|496051981	>gi|496051981|ref|WP_008776488.1| hypothetical protein, partial [Bacteroides sp. 2_2_4]	0	0	0	0	0	0	0	0	0	0	0	0	0	0	0	0
gi|496053237	>gi|496053237|ref|WP_008777744.1| MULTISPECIES: hypothetical protein [Parabacteroides]	0	0	0	0	0	0	0	0	0	0	0	0	0	0	0	0
gi|496053621	>gi|496053621|ref|WP_008778128.1| starch-binding protein [Parabacteroides sp. 20_3]	0	0	0	0	0	19299000	0	14566000	24760000	21763000	6818500	18002000	226900000	197560000	181920000	177590000
gi|496053957	>gi|496053957|ref|WP_008778464.1| hypothetical protein [Parabacteroides sp. 20_3]	11178000	10726000	15118000	16682000	23569000	49113000	9139500	8060800	30751000	32634000	28320000	9964000	3500200000	2682200000	3819500000	3770200000
gi|496053994	>gi|496053994|ref|WP_008778501.1| TonB-linked outer membrane protein [Parabacteroides sp. 20_3]	0	0	0	0	0	0	0	0	0	0	0	0	77358000	52132000	56854000	63509000
gi|496055303	>gi|496055303|ref|WP_008779810.1| MULTISPECIES: BatB protein [Bacteroidales]	0	0	0	0	0	0	0	0	0	0	0	0	0	0	0	0
gi|496056152	>gi|496056152|ref|WP_008780659.1| hypothetical protein [Bacteroides sp. 3_1_19]	0	0	0	0	0	0	0	0	0	0	0	0	0	0	0	4178400
gi|496056175	>gi|496056175|ref|WP_008780682.1| hypothetical protein [Bacteroides sp. 3_1_19]	0	0	0	0	0	0	0	0	0	0	0	0	0	0	0	1678600
gi|496056429	>gi|496056429|ref|WP_008780936.1| MULTISPECIES: collagen-binding protein [Bacteroidales]	0	0	0	0	0	0	0	0	0	0	0	0	51767000	51514000	49790000	53055000
gi|496056677	>gi|496056677|ref|WP_008781184.1| outer membrane protein, partial [Bacteroides sp. 3_1_19]	0	0	0	0	0	20368000	8183200	14313000	6977700	9176300	0	12347000	0	0	0	0
gi|496056819	>gi|496056819|ref|WP_008781326.1| collagen-binding protein [Bacteroides sp. 3_1_40A]	0	0	0	0	0	5637800	0	0	13349000	15480000	9923300	9437100	29699000	29964000	22016000	36780000
gi|496056886	>gi|496056886|ref|WP_008781393.1| MULTISPECIES: hypothetical protein [Bacteroides]	34339000	0	0	0	0	0	71886000	0	0	0	0	0	108200000	149090000	140390000	109400000
gi|496056948	>gi|496056948|ref|WP_008781455.1| TonB-dependent receptor [Bacteroides sp. 3_1_40A]	0	0	0	0	0	0	0	0	0	0	0	0	13257000	0	5768900	8091900
gi|496056949	>gi|496056949|ref|WP_008781456.1| starch-binding protein [Bacteroides sp. 3_1_40A]	0	0	0	0	0	0	0	0	0	0	0	0	0	0	5041200	0
gi|496056950	>gi|496056950|ref|WP_008781457.1| carbohydrate-binding protein [Bacteroides sp. 3_1_40A]	0	0	0	0	0	0	0	0	0	0	0	0	0	0	0	1760700
gi|496057082	>gi|496057082|ref|WP_008781589.1| MULTISPECIES: thiol:disulfide interchange protein [Bacteroides]	18125000	8148100	21227000	0	19480000	0	0	0	0	0	11679000	0	24183000	45903000	26808000	17161000
gi|496057115	>gi|496057115|ref|WP_008781622.1| hypothetical protein [Bacteroides sp. 3_1_40A]	0	0	0	0	0	0	0	0	0	0	0	0	0	0	0	0
gi|496057247	>gi|496057247|ref|WP_008781754.1| hypothetical protein [Bacteroides sp. 3_1_40A]	0	0	0	0	8340700	0	0	0	0	0	0	0	0	0	0	0
gi|496057575	>gi|496057575|ref|WP_008782082.1| hypothetical protein [Bacteroides sp. 3_1_40A]	0	0	0	0	0	0	0	0	0	0	0	0	5448200	0	5616400	0
gi|496057689	>gi|496057689|ref|WP_008782196.1| hypothetical protein [Bacteroides sp. 3_1_40A]	0	0	0	0	0	0	0	0	0	0	0	0	0	0	0	0
gi|496057925	>gi|496057925|ref|WP_008782432.1| membrane protein [Bacteroides sp. 3_1_40A]	0	0	0	0	0	0	0	0	0	0	0	0	19470000	16127000	19132000	18225000
gi|496058253	>gi|496058253|ref|WP_008782760.1| glutamine synthetase [Bifidobacterium sp. 12_1_47BFAA]	0	0	0	0	0	0	0	0	0	0	0	0	0	0	0	0
gi|496062996	>gi|496062996|ref|WP_008787503.1| MULTISPECIES: PTS mannose transporter subunit IID [Coprobacillus]	0	0	0	0	0	0	0	0	0	0	0	0	0	0	0	0
gi|496086810	>gi|496086810|ref|WP_008811317.1| MULTISPECIES: fumarate reductase [Parasutterella]	0	0	0	0	0	23453000	0	26029000	0	35803000	0	24286000	20511000	22145000	0	24046000
gi|496086811	>gi|496086811|ref|WP_008811318.1| fumarate reductase [Parasutterella excrementihominis]	0	0	0	0	0	0	0	0	0	0	0	0	0	0	0	0
gi|496087901	>gi|496087901|ref|WP_008812408.1| porin [Burkholderiales bacterium 1_1_47]	0	0	0	0	0	0	0	0	0	0	0	0	0	0	0	6834200
gi|496087905	>gi|496087905|ref|WP_008812412.1| porin [Parasutterella excrementihominis]	0	0	0	0	0	0	0	0	0	0	0	0	0	0	0	0
gi|496087907	>gi|496087907|ref|WP_008812414.1| porin [Parasutterella excrementihominis]	65547000	30841000	21731000	38993000	27213000	0	0	0	0	0	0	0	39449000	25860000	20769000	34881000
gi|496092843	>gi|496092843|ref|WP_008817350.1| MULTISPECIES: membrane protein [Firmicutes]	0	0	0	0	0	0	0	0	0	0	0	0	16263000	0	12497000	12236000
gi|496097455	>gi|496097455|ref|WP_008821962.1| elongation factor Tu [Prevotella histicola]	0	0	0	0	0	0	0	0	0	0	0	1522900	0	0	0	0
gi|496134128	>gi|496134128|ref|WP_008858635.1| phosphate ABC transporter substrate-binding protein [Dialister succinatiphilus]	0	0	0	0	0	0	0	0	0	0	0	11627000	0	0	0	0
gi|496134480	>gi|496134480|ref|WP_008858987.1| nucleoside diphosphate kinase [Dialister succinatiphilus]	0	0	0	0	0	0	0	0	0	0	0	0	0	0	0	0
gi|496135020	>gi|496135020|ref|WP_008859527.1| cell envelope biogenesis protein OmpA [Dialister succinatiphilus]	0	0	0	0	0	0	0	0	0	0	0	0	0	0	0	6895200
gi|496135290	>gi|496135290|ref|WP_008859797.1| S-layer protein [Dialister succinatiphilus]	0	0	0	0	0	0	0	0	0	0	0	0	0	0	0	0
gi|496135826	>gi|496135826|ref|WP_008860333.1| malonate decarboxylase subunit alpha [Dialister succinatiphilus]	0	0	0	0	0	0	0	0	0	0	0	0	0	0	0	0
gi|496136115	>gi|496136115|ref|WP_008860622.1| hypothetical protein, partial [Dialister succinatiphilus]	0	0	0	0	0	0	0	0	0	0	0	0	0	0	0	0
gi|496136130	>gi|496136130|ref|WP_008860637.1| hypothetical protein, partial [Dialister succinatiphilus]	0	0	0	0	0	0	0	0	0	0	0	0	0	0	0	0
gi|496136516	>gi|496136516|ref|WP_008861023.1| hypothetical protein [Barnesiella intestinihominis]	0	0	0	0	0	0	0	0	0	0	0	0	0	0	0	0
gi|496137049	>gi|496137049|ref|WP_008861556.1| MULTISPECIES: hypothetical protein [Bacteroidales]	0	0	0	0	0	0	0	0	0	0	0	0	0	0	0	0
gi|496139469	>gi|496139469|ref|WP_008863976.1| porin [Parasutterella excrementihominis]	0	0	0	0	0	0	0	0	0	0	14175000	15295000	0	0	0	0
gi|496140168	>gi|496140168|ref|WP_008864675.1| porin [Parasutterella excrementihominis]	0	0	0	0	0	0	0	0	0	0	0	0	0	0	0	0
gi|496183483	>gi|496183483|ref|WP_008907990.1| glutamate dehydrogenase [Caloramator australicus]	0	0	0	0	0	0	0	0	0	0	0	0	0	0	0	0
gi|496229753	>gi|496229753|ref|WP_008943788.1| acetolactate synthase isozyme II large subunit [Oceanibaculum indicum]	0	0	0	0	0	0	0	0	0	0	0	0	0	0	0	0
gi|496259782	>gi|496259782|ref|WP_008973167.1| urease subunit alpha [Bradyrhizobium sp. STM 3843]	0	0	0	0	0	0	0	0	0	0	0	0	0	0	0	0
gi|496263152	>gi|496263152|ref|WP_008976537.1| MULTISPECIES: ATP-dependent Clp protease proteolytic subunit [Lachnospiraceae]	0	0	0	0	0	0	0	0	0	0	0	0	0	0	0	0
gi|496267669	>gi|496267669|ref|WP_008980976.1| phosphoenolpyruvate carboxykinase [Ruminococcaceae bacterium D16]	0	0	0	0	0	0	0	0	0	0	0	0	0	0	0	0
gi|496268122	>gi|496268122|ref|WP_008981358.1| glutamate dehydrogenase [Ruminococcaceae bacterium D16]	0	0	0	0	0	0	0	0	0	0	0	0	0	0	0	0
gi|496270738	>gi|496270738|ref|WP_008982776.1| glutaconyl-CoA decarboxylase subunit alpha [Ruminococcaceae bacterium D16]	0	0	0	0	0	0	0	0	0	0	0	0	0	0	0	0
gi|496285651	>gi|496285651|ref|WP_008997689.1| hypothetical protein, partial [Bacteroides sp. D1]	0	0	0	0	0	0	0	0	0	0	0	0	0	0	0	0
gi|496287476	>gi|496287476|ref|WP_008999514.1| hypothetical protein [Bacteroides sp. D2]	0	0	0	0	0	0	0	0	0	0	0	0	0	0	0	0
gi|496288413	>gi|496288413|ref|WP_009000451.1| TonB-dependent receptor [Bacteroides sp. D2]	0	0	0	0	0	0	0	0	0	0	0	0	0	0	0	0
gi|496288452	>gi|496288452|ref|WP_009000490.1| TonB-linked outer membrane protein [Bacteroides sp. D2]	0	0	0	0	0	0	0	0	0	0	0	0	0	0	0	0
gi|496288851	>gi|496288851|ref|WP_009000889.1| MULTISPECIES: hypothetical protein [Bacteroides]	0	0	0	0	0	0	0	0	0	0	0	0	0	0	0	0
gi|496289117	>gi|496289117|ref|WP_009001155.1| TonB-linked outer membrane protein [Bacteroides sp. D2]	0	0	0	0	0	0	0	0	0	0	0	0	0	0	0	0
gi|496289293	>gi|496289293|ref|WP_009001331.1| hypothetical protein [Bacteroides sp. D2]	0	0	0	0	0	0	0	0	0	0	0	0	0	0	0	0
gi|496291535	>gi|496291535|ref|WP_009003573.1| threonyl-tRNA synthase [Clostridium sp. D5]	0	0	0	0	0	0	0	0	0	0	0	0	0	0	0	0
gi|496291834	>gi|496291834|ref|WP_009003872.1| MULTISPECIES: carboxysome shell protein [Firmicutes]	0	12482000	0	0	0	0	0	0	0	0	0	0	0	0	0	0
gi|496291882	>gi|496291882|ref|WP_009003920.1| LacI family transcriptional regulator [Clostridium sp. D5]	0	0	0	0	0	0	0	0	0	0	0	8783200	0	0	0	0
gi|496298776	>gi|496298776|ref|WP_009009424.1| MULTISPECIES: ferritin [Coprobacillus]	0	0	0	0	0	0	0	0	0	0	0	0	0	0	0	0
gi|496300250	>gi|496300250|ref|WP_009010898.1| membrane protein [Prevotella sp. C561]	0	0	0	0	0	0	0	0	0	0	0	26642000	0	0	0	0
gi|496305880	>gi|496305880|ref|WP_009015058.1| MULTISPECIES: hypothetical protein [Acidaminococcus]	0	0	0	0	3160700	0	0	0	0	0	0	0	0	0	0	0
gi|496305942	>gi|496305942|ref|WP_009015120.1| MULTISPECIES: C4-dicarboxylate ABC transporter substrate-binding protein [Acidaminococcus]	0	0	0	0	0	0	0	0	0	0	0	0	5570600	0	0	5027200
gi|496306773	>gi|496306773|ref|WP_009015951.1| MULTISPECIES: membrane protein [Acidaminococcus]	226110000	116080000	121050000	174380000	127990000	0	0	0	0	0	0	0	0	0	0	0
gi|496307066	>gi|496307066|ref|WP_009016244.1| MULTISPECIES: glutamate dehydrogenase [Acidaminococcus]	0	0	0	0	0	0	0	0	0	0	0	0	61239000	26847000	31530000	42623000
gi|496308262	>gi|496308262|ref|WP_009017440.1| MULTISPECIES: peptidase [Parabacteroides]	0	0	0	0	0	0	0	0	0	0	0	0	0	0	0	0
gi|496327396	>gi|496327396|ref|WP_009036574.1| membrane protein [Bacteroides sp. D20]	0	0	0	0	0	0	0	0	0	0	0	0	0	0	0	0
gi|496327406	>gi|496327406|ref|WP_009036584.1| MULTISPECIES: outer membrane protein SusF [Bacteroides]	0	0	0	0	0	0	0	0	0	0	0	0	0	0	0	0
gi|496327603	>gi|496327603|ref|WP_009036781.1| hypothetical protein [Bacteroides sp. D20]	0	0	0	0	0	0	0	0	0	0	0	0	23713000	12930000	17111000	15317000
gi|496327621	>gi|496327621|ref|WP_009036799.1| TonB-linked outer membrane protein [Bacteroides sp. D20]	0	0	0	0	0	6941300	0	26780000	0	0	0	12953000	28673000	20961000	30166000	53847000
gi|496327658	>gi|496327658|ref|WP_009036836.1| MULTISPECIES: hypothetical protein [Bacteroides]	0	0	0	0	0	0	0	0	0	0	0	0	86323000	94731000	75071000	85581000
gi|496327663	>gi|496327663|ref|WP_009036841.1| MULTISPECIES: hypothetical protein [Bacteroides]	0	0	0	0	0	0	0	0	0	0	0	0	6106100	9860700	10364000	6418200
gi|496327762	>gi|496327762|ref|WP_009036940.1| TonB-dependent receptor [Bacteroides sp. D20]	0	0	0	0	0	0	0	0	5060700	6230300	8262500	7051800	23266000	11725000	21225000	20373000
gi|496328030	>gi|496328030|ref|WP_009037208.1| MULTISPECIES: hypothetical protein [Bacteroides]	0	0	0	0	0	0	0	0	0	0	0	0	0	0	16715000	19628000
gi|496328163	>gi|496328163|ref|WP_009037341.1| conserved hypothetical protein [Bacteroides sp. D20]	0	0	0	0	0	0	0	0	0	0	11603000	0	411410000	590390000	320560000	587760000
gi|496328173	>gi|496328173|ref|WP_009037351.1| glycoside hydrolase [Bacteroides sp. D20]	0	0	0	0	0	0	0	0	0	0	0	0	10841000	10587000	9936200	11821000
gi|496328619	>gi|496328619|ref|WP_009037797.1| collagen-binding protein [Bacteroides sp. D20]	21328000	46171000	37721000	0	35167000	318160000	332390000	289860000	347620000	517580000	299730000	347640000	941790000	1074400000	895220000	1038300000
gi|496328636	>gi|496328636|ref|WP_009037814.1| TonB-linked outer membrane protein [Bacteroides sp. D20]	0	0	0	0	0	0	0	0	0	0	0	0	0	0	0	0
gi|496328855	>gi|496328855|ref|WP_009038033.1| glutamate dehydrogenase [Bacteroides sp. D20]	0	0	0	0	0	0	0	0	0	0	0	0	0	0	0	0
gi|496330320	>gi|496330320|ref|WP_009039498.1| MULTISPECIES: hypothetical protein [Bacteroides]	0	0	0	0	0	0	0	0	0	0	0	0	2615300	0	0	0
gi|496330466	>gi|496330466|ref|WP_009039644.1| phospholipase [Bacteroides sp. D22]	0	0	0	0	0	0	0	0	0	0	0	0	0	0	0	0
gi|496330608	>gi|496330608|ref|WP_009039786.1| TonB-linked outer membrane protein [Bacteroides sp. D22]	0	0	0	0	0	0	0	0	0	0	0	0	11468000	9697300	7577800	10719000
gi|496331932	>gi|496331932|ref|WP_009041110.1| arabinose isomerase [Bacteroides sp. D22]	0	0	0	0	0	0	0	0	0	0	0	0	0	0	0	0
gi|496348904	>gi|496348904|ref|WP_009058082.1| fatty acid desaturase [Methylacidiphilum fumariolicum]	0	0	0	0	0	0	0	0	0	0	0	0	0	0	0	0
gi|496357443	>gi|496357443|ref|WP_009066619.1| aldehyde dehydrogenase [Clostridium sp. MSTE9]	0	0	0	0	0	0	0	0	0	0	0	3834100	0	0	0	0
gi|496413378	>gi|496413378|ref|WP_009122242.1| elongation factor Tu [Bacteroides clarus]	0	0	0	0	0	0	0	0	0	0	0	0	0	0	0	0
gi|496413692	>gi|496413692|ref|WP_009122556.1| glyceraldehyde-3-phosphate dehydrogenase [Bacteroides clarus]	0	0	0	0	0	3358100	0	0	0	0	0	0	0	0	0	0
gi|496413949	>gi|496413949|ref|WP_009122813.1| inosine 5-monophosphate dehydrogenase [Bacteroides clarus]	0	0	0	0	0	0	0	0	0	0	0	0	0	0	0	0
gi|496414829	>gi|496414829|ref|WP_009123676.1| polynucleotide phosphorylase [Bacteroides fluxus]	0	0	0	0	0	0	0	0	0	0	0	0	6226800	3753500	0	4994600
gi|496415212	>gi|496415212|ref|WP_009124059.1| fucose isomerase [Bacteroides fluxus]	0	0	0	0	0	0	0	0	0	0	0	2293500	0	0	0	0
gi|496415306	>gi|496415306|ref|WP_009124153.1| membrane protein [Bacteroides fluxus]	0	0	0	0	0	0	0	0	0	0	0	0	0	0	0	14818000
gi|496415307	>gi|496415307|ref|WP_009124154.1| membrane protein [Bacteroides fluxus]	0	0	0	0	0	0	0	0	0	0	0	0	30841000	22837000	21414000	27860000
gi|496415308	>gi|496415308|ref|WP_009124155.1| membrane protein [Bacteroides fluxus]	0	0	0	0	0	80594000	0	0	0	0	0	0	235570000	180740000	172740000	236180000
gi|496416223	>gi|496416223|ref|WP_009125070.1| TonB-denpendent receptor [Bacteroides fluxus]	0	0	0	0	0	0	0	0	0	0	0	0	0	0	0	0
gi|496416303	>gi|496416303|ref|WP_009125150.1| 30S ribosomal protein S4 [Bacteroides fluxus]	0	0	0	0	0	0	0	0	0	0	0	0	0	0	0	0
gi|496416353	>gi|496416353|ref|WP_009125200.1| hypothetical protein [Bacteroides fluxus]	0	0	0	0	0	0	0	0	0	0	0	0	0	0	0	0
gi|496416747	>gi|496416747|ref|WP_009125594.1| xylose isomerase [Bacteroides fluxus]	0	0	0	0	0	0	0	0	0	0	0	0	0	0	0	0
gi|496417086	>gi|496417086|ref|WP_009125933.1| TonB-linked outer membrane protein [Bacteroides fluxus]	0	0	0	0	0	0	0	0	0	0	0	0	0	0	2637000	0
gi|496418447	>gi|496418447|ref|WP_009127294.1| SusC/RagA family TonB-linked outer membrane protein [Bacteroides oleiciplenus]	0	0	0	0	0	0	0	0	0	0	0	0	0	0	0	0
gi|496420528	>gi|496420528|ref|WP_009129375.1| hypothetical protein [Bacteroides oleiciplenus]	0	0	0	0	0	70585000	0	40196000	0	20521000	0	62287000	0	0	0	0
gi|496421032	>gi|496421032|ref|WP_009129879.1| SusC/RagA family TonB-linked outer membrane protein [Bacteroides oleiciplenus]	0	0	0	0	0	0	0	0	0	0	0	0	0	0	0	2706000
gi|496421637	>gi|496421637|ref|WP_009130484.1| SusC/RagA family TonB-linked outer membrane protein [Bacteroides oleiciplenus]	0	0	0	0	0	0	0	0	0	0	0	4981900	0	0	0	0
gi|496422001	>gi|496422001|ref|WP_009130848.1| glutamate dehydrogenase [Bacteroides oleiciplenus]	0	0	0	0	0	0	0	0	0	0	0	0	0	0	0	0
gi|496423045	>gi|496423045|ref|WP_009131892.1| SusC/RagA family TonB-linked outer membrane protein [Bacteroides oleiciplenus]	0	0	0	0	0	0	0	0	0	0	0	7794200	0	0	0	0
gi|496424628	>gi|496424628|ref|WP_009133475.1| TonB-denpendent receptor [Alistipes indistinctus]	0	0	0	0	0	0	0	0	0	0	0	0	0	0	6594000	0
gi|496424796	>gi|496424796|ref|WP_009133643.1| hypothetical protein [Alistipes indistinctus]	0	0	0	0	0	0	0	0	0	0	0	0	0	0	572710	0
gi|496429435	>gi|496429435|ref|WP_009138282.1| molecular chaperone GroEL [Slackia piriformis]	0	0	0	0	0	0	0	0	0	0	0	0	0	0	0	0
gi|496431215	>gi|496431215|ref|WP_009140062.1| ABC transporter substrate-binding protein [Collinsella tanakaei]	0	0	0	0	0	0	0	0	0	0	0	0	149040000	86069000	92451000	122170000
gi|496431227	>gi|496431227|ref|WP_009140074.1| triosephosphate isomerase [Collinsella tanakaei]	0	0	0	0	0	0	0	0	0	0	0	0	24198000	25024000	23382000	20815000
gi|496431232	>gi|496431232|ref|WP_009140079.1| PTS mannose transporter subunit IID [Collinsella tanakaei]	0	0	0	0	0	2478700	0	0	0	0	0	0	0	0	0	0
gi|496431794	>gi|496431794|ref|WP_009140641.1| ornithine carbamoyltransferase [Collinsella tanakaei]	0	0	0	0	0	0	0	0	0	0	0	8678400	41003000	28669000	42700000	39249000
gi|496431795	>gi|496431795|ref|WP_009140642.1| arginine deiminase [Collinsella tanakaei]	0	0	0	0	0	0	0	0	0	0	0	0	3902900	3985700	3458700	0
gi|496431917	>gi|496431917|ref|WP_009140764.1| fructose-bisphosphate aldolase [Collinsella tanakaei]	0	0	0	0	0	0	0	0	0	0	0	0	12853000	21327000	13928000	13276000
gi|496432364	>gi|496432364|ref|WP_009141211.1| rubrerythrin [Collinsella tanakaei]	0	0	0	0	0	0	0	0	0	0	0	0	0	0	0	7241000
gi|496432872	>gi|496432872|ref|WP_009141719.1| arginyl-tRNA synthetase [Collinsella tanakaei]	0	0	0	0	0	0	0	0	0	0	0	0	0	0	0	1213400
gi|496433145	>gi|496433145|ref|WP_009141992.1| elongation factor Tu [Collinsella tanakaei]	0	0	0	0	0	0	0	0	0	0	0	0	0	0	9977400	0
gi|496434928	>gi|496434928|ref|WP_009143775.1| elongation factor Tu [Succinatimonas hippei]	0	0	0	0	0	0	0	0	0	0	0	2158900	0	0	0	0
gi|496435079	>gi|496435079|ref|WP_009143926.1| fucose isomerase [Succinatimonas hippei]	0	0	0	26988000	0	0	62094000	151000000	35666000	56483000	55232000	138630000	126130000	0	85015000	141560000
gi|496436050	>gi|496436050|ref|WP_009144897.1| hypothetical protein [Phascolarctobacterium succinatutens]	0	0	0	0	0	0	0	0	0	0	0	0	0	0	0	9660800
gi|496436195	>gi|496436195|ref|WP_009145042.1| ABC transporter substrate-binding protein [Phascolarctobacterium succinatutens]	15325000	17855000	16485000	19271000	17750000	9305100	13705000	0	22223000	21612000	18885000	13347000	15777000	32151000	10501000	26350000
gi|496436224	>gi|496436224|ref|WP_009145071.1| membrane protein [Phascolarctobacterium succinatutens]	27107000	0	0	0	21975000	0	0	0	0	0	0	0	353910000	217310000	211780000	280420000
gi|496436225	>gi|496436225|ref|WP_009145072.1| elongation factor Tu [Phascolarctobacterium succinatutens]	0	0	0	0	0	0	0	0	0	0	0	0	0	0	0	0
gi|496436680	>gi|496436680|ref|WP_009145527.1| ethanolamine utilization protein EutJ [Phascolarctobacterium succinatutens]	0	0	0	0	0	9709300	0	0	0	0	0	0	23600000	18798000	17427000	23422000
gi|496436741	>gi|496436741|ref|WP_009145586.1| outer membrane insertion signal domain protein, partial [Phascolarctobacterium succinatutens]	276730000	176590000	191950000	206690000	179290000	87975000	69416000	62209000	51607000	48741000	96098000	132060000	38439000	36829000	36841000	41663000
gi|496436808	>gi|496436808|ref|WP_009145653.1| acetyl-CoA hydrolase [Phascolarctobacterium succinatutens]	0	0	0	0	0	0	0	0	0	0	0	0	9953100	0	6218800	0
gi|496436838	>gi|496436838|ref|WP_009145683.1| hisitdine kinase [Phascolarctobacterium succinatutens]	0	0	0	0	0	0	0	0	0	0	0	0	0	0	0	3748300
gi|496436870	>gi|496436870|ref|WP_009145715.1| C4-dicarboxylate ABC transporter substrate-binding protein [Phascolarctobacterium succinatutens]	21811000	17641000	21756000	26645000	28283000	44559000	24777000	43889000	0	20234000	57652000	54356000	155560000	123660000	74872000	127150000
gi|496436940	>gi|496436940|ref|WP_009145785.1| hypothetical protein [Phascolarctobacterium succinatutens]	0	0	0	0	0	16265000	0	11960000	0	23721000	22312000	18993000	14217000	9520200	9537700	14511000
gi|496437062	>gi|496437062|ref|WP_009145907.1| nucleoside diphosphate kinase [Phascolarctobacterium succinatutens]	0	0	0	9648900	8886700	6272800	0	0	11295000	20244000	0	7660700	0	7481900	0	0
gi|496437250	>gi|496437250|ref|WP_009146095.1| membrane protein [Phascolarctobacterium succinatutens]	166090000	85439000	108550000	121990000	94357000	82186000	30265000	78478000	24661000	36975000	53180000	83497000	70130000	42025000	46091000	79240000
gi|496437287	>gi|496437287|ref|WP_009146132.1| polyribonucleotide nucleotidyltransferase [Phascolarctobacterium succinatutens]	0	0	0	0	0	0	0	0	0	0	0	0	0	0	0	3479100
gi|496437487	>gi|496437487|ref|WP_009146332.1| D-ribose transporter subunit RbsB [Phascolarctobacterium succinatutens]	0	0	0	0	0	0	0	7705800	0	0	0	0	8516000	8841900	0	0
gi|496437544	>gi|496437544|ref|WP_009146389.1| amino acid ABC transporter substrate-binding protein [Phascolarctobacterium succinatutens]	0	0	0	0	6614300	0	0	0	0	0	0	7721600	8021600	10907000	8091000	9626100
gi|496437592	>gi|496437592|ref|WP_009146437.1| sugar ABC transporter substrate-binding protein [Phascolarctobacterium succinatutens]	7306400	11526000	10899000	11187000	9605400	0	0	0	0	0	0	0	0	0	0	0
gi|496452243	>gi|496452243|ref|WP_009161088.1| OmpA family protein [Prevotella saccharolytica]	0	0	0	0	0	0	0	0	0	0	0	0	0	0	0	0
gi|496453618	>gi|496453618|ref|WP_009162463.1| TonB-dependent receptor plug domain protein [Prevotella saccharolytica]	0	0	0	0	0	0	0	0	0	0	0	0	0	0	0	0
gi|496453920	>gi|496453920|ref|WP_009162765.1| translation elongation factor Tu [Prevotella saccharolytica]	0	0	0	0	0	0	0	0	0	0	0	0	0	0	0	0
gi|496453931	>gi|496453931|ref|WP_009162776.1| TonB-dependent receptor [Prevotella saccharolytica]	0	0	0	0	0	0	0	0	0	0	0	0	0	0	0	0
gi|496454206	>gi|496454206|ref|WP_009163051.1| peptidase family M13 [Prevotella saccharolytica]	7319000	0	0	0	8496000	0	0	0	0	0	0	0	0	0	0	0
gi|496455902	>gi|496455902|ref|WP_009164747.1| acetate kinase [Pyramidobacter piscolens]	0	0	0	0	0	0	0	0	0	0	0	0	0	0	0	0
gi|496459288	>gi|496459288|ref|WP_009168133.1| acetyl-CoA acetyltransferase [Clostridium sp. DL-VIII]	0	39967000	0	36680000	22877000	0	25677000	0	34670000	35397000	47765000	28484000	97641000	53631000	25264000	54261000
gi|496491083	>gi|496491083|ref|WP_009199653.1| 1-deoxy-D-xylulose-5-phosphate synthase [Actinomyces sp. oral taxon 848]	0	0	0	0	0	0	0	0	0	0	0	0	0	0	0	0
gi|496494271	>gi|496494271|ref|WP_009202807.1| hypothetical protein [Anaerostipes hadrus]	0	0	0	0	0	0	0	0	0	0	0	1615500	0	0	0	0
gi|496495969	>gi|496495969|ref|WP_009204505.1| PTS sorbitol transporter subunit IIB [Anaerostipes hadrus]	0	0	0	0	0	0	0	0	0	0	0	0	0	0	0	0
gi|496495974	>gi|496495974|ref|WP_009204510.1| MULTISPECIES: acetyl-CoA acetyltransferase [Lachnospiraceae]	0	0	0	0	0	0	0	0	0	0	0	0	0	0	0	0
gi|496507038	>gi|496507038|ref|WP_009215321.1| N-acetylneuraminate lyase [Oribacterium sp. oral taxon 078]	0	0	0	0	0	0	0	0	0	0	0	0	0	0	0	0
[truncated: 7,277 more rows]
